# Supplementary material for: Cooperating, congenital neutropenia–associated Csf3r and Runx1 mutations activate pro-inflammatory signaling and inhibit myeloid differentiation of mouse HSPCs
Source: Ann Hematol. 2020 Aug 3;99(10):2329–38. doi: 10.1007/s00277-020-04194-0 (PMC7481169; doi:10.1007/s00277-020-04194-0)
Supplement: Supplementary file 11 — Gene lists used for IPA Ingenuity. (XLSX 2914 kb) [file 277_2020_4194_MOESM6_ESM.xlsx]

## Sheet: Tabelle1
Probe Set ID	wtRUNX1	R139G RUNX1	R174L RUNX1	R139G RUNX1_Ratio_wt	R174L RUNX1_ratio_wt
17549906	213.428	16.6567	92.5787	0.0780437	0.433769
17325335	668.209	146.962	222.975	0.219934	0.333691
17224180	379.762	40.9977	77.57	0.107956	0.204259
17344122	394.164	102.473	350.137	0.259976	0.888303
17285521	246.64	70.1782	110.19	0.284537	0.446765
17443801	180.363	43.1531	40.9173	0.239257	0.226861
17221191	124.99	34.0194	95.2355	0.272178	0.761946
17266370	53.2545	16.9815	52.2326	0.318874	0.980812
17243693	58.6355	13.6433	15.2332	0.23268	0.259796
17285523	820.943	367.123	541.943	0.447196	0.660147
17344953	260.25	108.988	128.244	0.418783	0.492771
17239755	157.756	73.3049	123.174	0.464672	0.78079
17344120	47.5626	15.6086	38.2226	0.328169	0.803628
17284414	32.7015	9.36211	14.3786	0.28629	0.439693
17533959	37.7784	15.3254	24.6336	0.405665	0.652055
17411319	53.3206	19.5907	46.2129	0.367413	0.866698
17397394	20.5117	4.35388	5.89606	0.212263	0.287449
17306091	201.312	93.6717	93.2184	0.465307	0.463055
17403439	92.7394	29.685	45.4925	0.32009	0.490541
17547656	479.339	248.307	296.917	0.51802	0.619431
17262316	92.6687	39.7475	36.6635	0.428921	0.39564
17520396	133.769	45.8462	48.7849	0.342726	0.364695
17299898	26.7503	7.41673	15.6182	0.277258	0.583851
17237412	64.0902	23.4178	50.1928	0.365388	0.783159
17438880	26.2047	8.36178	18.2528	0.319095	0.696548
17411321	65.6383	28.3142	63.8192	0.431366	0.972286
17405082	133.114	61.995	77.8954	0.465729	0.585179
17379873	29.088	6.32742	23.7864	0.217527	0.81774
17334638	3320.72	1575.03	955.882	0.474303	0.287854
17286403	14.9224	3.56827	7.5444	0.239121	0.505575
17481682	76.8447	32.2718	41.056	0.419961	0.534273
17235990	149.131	36.7044	35.171	0.246122	0.23584
17514826	110.498	60.2224	124.196	0.54501	1.12397
17512677	732.3	401.266	267.522	0.547953	0.365318
17367856	62.1962	30.8528	43.6595	0.496057	0.701964
17334302	78.4688	39.1122	86.3595	0.498442	1.10056
17449064	78.0991	36.4199	23.1103	0.466329	0.29591
17366121	39.9201	18.8784	23.4384	0.472904	0.587132
17232731	270.738	156.972	320.011	0.579794	1.18199
17495106	135.618	55.4617	68.3677	0.408954	0.504119
17359156	97.4583	44.8769	70.1569	0.460473	0.719866
17297750	355.234	209.933	266.844	0.590971	0.751178
17419411	39.077	15.897	28.5147	0.406814	0.729707
17365098	159.727	70.5132	86.6823	0.441461	0.54269
17393579	267.751	111.562	101.261	0.416662	0.378191
17239182	207.783	113.968	130.009	0.548496	0.625692
17548176	328.904	184.232	247.364	0.560141	0.752087
17299812	37.7262	13.9767	12.1395	0.370477	0.32178
17550474	31.0742	11.3759	14.7073	0.366089	0.473298
17518314	36.5202	6.1845	14.314	0.169345	0.391947
17415943	152.551	78.14	94.9255	0.512223	0.622255
17344216	85.9067	36.1316	30.3588	0.420591	0.353393
17312884	52.365	29.3052	39.2347	0.559634	0.749255
17528214	42.5159	15.9045	27.3971	0.374084	0.644397
17260853	10.4895	4.041	10.5793	0.385242	1.00856
17481723	176.843	101.786	155.668	0.575571	0.88026
17546995	13.466	3.05753	3.63727	0.227056	0.270109
17235320	108.493	42.6531	70.7037	0.393141	0.651688
17280561	55.668	19.6577	26.9287	0.353125	0.483738
17319405	62.0221	34.1686	57.5686	0.55091	0.928195
17457694	148.215	92.6883	87.8557	0.625363	0.592758
17239753	645.884	251.311	632.471	0.389096	0.979234
17518316	33.6883	10.275	14.6969	0.305002	0.43626
17417180	45.147	18.6511	15.7157	0.41312	0.348101
17544687	38.058	20.6136	20.8499	0.541635	0.547846
17337122	207.017	122.339	161.255	0.590962	0.778946
17430831	104.969	58.049	98.3413	0.553013	0.936863
17302834	391.282	235.5	197.794	0.601869	0.505501
17357148	117.768	49.8664	100.265	0.423429	0.851376
17506356	101.85	50.0423	84.7517	0.491332	0.832121
17520167	174.926	107.645	172.072	0.615376	0.983683
17529555	174.926	107.645	172.072	0.615376	0.983683
17391565	199.656	108.276	242.682	0.542314	1.2155
17218427	22.7697	9.93488	8.36907	0.43632	0.367553
17481680	244.59	134.863	227.735	0.551385	0.931088
17374045	17.3243	4.22378	8.35776	0.243806	0.482429
17290263	783.11	446.183	401.673	0.569758	0.512921
17379875	23.5567	6.3801	16.6368	0.27084	0.706244
17372846	9.79312	3.50374	3.99995	0.357775	0.408445
17213315	17.2152	6.94621	12.0745	0.403493	0.701384
17291964	335.931	217.026	284.547	0.646043	0.84704
17480030	938.209	483.527	605.972	0.515373	0.645882
17515045	236.211	131.008	188.31	0.554623	0.797213
17275303	356.725	232.684	240.829	0.652279	0.675111
17550454	135.273	48.5686	95.8235	0.359042	0.708373
17267482	25.1708	12.1277	14.7228	0.481818	0.584915
17330751	179.42	81.0593	93.854	0.451785	0.523097
17379871	41.7856	15.6748	41.4722	0.375125	0.9925
17334299	776.716	487.949	781.426	0.628221	1.00606
17316780	357.261	181.533	164.83	0.508123	0.46137
17285532	23.5501	9.88384	12.4748	0.419693	0.529711
17458003	20.4872	8.72121	20.9817	0.425691	1.02414
17512740	231.425	129.707	162.178	0.560473	0.700782
17491368	200.095	123.392	142.485	0.616665	0.712086
17230331	34.8391	12.8045	28.3277	0.367532	0.813101
17281773	149.235	87.3298	100.112	0.585182	0.670832
17362741	219.121	101.104	110.874	0.461409	0.505997
17226043	382.97	174.302	182.492	0.455132	0.476519
17444792	51.7556	27.5132	40.9741	0.531597	0.791683
17424199	62.745	33.7185	35.3158	0.537389	0.562845
17459799	9.38155	2.50131	3.92967	0.26662	0.418872
17529557	176.57	120.907	169.329	0.684751	0.958993
17529590	176.57	120.907	169.329	0.684751	0.958993
17358503	86.7183	44.4627	56.6653	0.512726	0.653442
17397421	153.974	97.3933	110.362	0.632531	0.71676
17516921	306.335	195.586	251.555	0.638471	0.821176
17242140	82.2843	32.9615	36.3109	0.400581	0.441287
17512732	318.95	180.485	252.645	0.565873	0.792116
17285404	14.4115	6.41175	7.37592	0.444906	0.511808
17300079	16.6464	4.65864	7.64004	0.279859	0.45896
17529549	629.233	419.11	595.612	0.666065	0.946569
17222465	44.8667	17.078	24.6864	0.380638	0.550217
17529014	25.1637	13.7789	17.4063	0.547573	0.691724
17302054	165.993	97.6125	169.967	0.58805	1.02394
17519579	212.012	91.105	120.355	0.429717	0.567681
17422940	14.1266	5.30829	7.11094	0.375765	0.503372
17231676	259.741	178.4	200.163	0.686838	0.770627
17506707	93.2477	42.901	70.5786	0.460076	0.756894
17469939	157.244	96.5227	131.361	0.613841	0.835396
17421663	20.2613	8.7195	14.9992	0.430353	0.740287
17327830	175.894	128.854	137.647	0.732568	0.782553
17229389	252.499	167.05	162.342	0.661587	0.642943
17285763	14.6276	4.12279	4.54407	0.281851	0.310651
17325359	11.2683	4.79541	4.36145	0.425567	0.387056
17273418	22.0025	6.76827	13.0696	0.307614	0.594006
17425028	81.4702	50.119	62.4167	0.615181	0.766129
17550456	667.438	457.255	614.685	0.685089	0.920961
17401610	174.977	114.748	141.738	0.655788	0.810038
17448840	101.149	66.9488	68.3052	0.661883	0.675294
17302632	39.6491	20.9808	25.5984	0.529161	0.645624
17359902	453.439	301.204	380.639	0.664267	0.83945
17422612	100.011	54.6202	71.503	0.546144	0.714953
17364350	192.617	136.202	166.898	0.707113	0.866476
17330914	14.1542	5.16662	6.50757	0.365024	0.459763
17248424	9.84799	3.67725	6.41899	0.373401	0.651807
17519108	139.757	93.6578	91.3202	0.670148	0.653422
17244371	387.76	210.214	360.882	0.542125	0.930684
17344132	19.9012	9.48211	7.8774	0.47646	0.395826
17377352	9.08752	3.15901	6.41487	0.347621	0.705899
17297591	42.2907	24.2903	33.2416	0.574364	0.786026
17458355	103.622	55.3137	72.5993	0.533801	0.700615
17231475	12.4963	6.27874	9.82579	0.50245	0.786299
17457504	195.626	135.203	155.781	0.691132	0.796323
17435734	16.4807	7.44559	11.106	0.451777	0.673881
17355565	229.146	107.861	189.569	0.470709	0.827287
17330866	20.9573	10.5182	11.5502	0.501888	0.551133
17451043	261.116	153.014	182.417	0.586	0.698604
17239987	14.4505	4.89858	10.2628	0.33899	0.710203
17302640	33.0563	14.3232	27.5258	0.433296	0.832695
17430833	205.141	98.1173	168.977	0.478292	0.82371
17248276	1098.46	411.433	705.179	0.374554	0.641971
17537878	34.1061	17.6027	18.7833	0.516115	0.55073
17300093	34.7322	12.6358	19.2668	0.363808	0.554724
17265540	14.8834	4.00418	11.3862	0.269036	0.765024
17415380	224.417	141.299	140.904	0.629629	0.627866
17233720	316.139	204.685	263.19	0.647452	0.832514
17329298	142.315	99.5801	95.0862	0.699717	0.66814
17404180	107.194	48.1572	97.4252	0.449252	0.908867
17216718	676.537	447.672	572.184	0.661711	0.845754
17266489	260.854	175.211	201.593	0.671683	0.772819
17301757	442.614	291.189	345.136	0.657884	0.779767
17214729	1172.75	918.873	1043.68	0.783518	0.889942
17288370	159.675	111.842	124.846	0.700434	0.781872
17366953	141.622	94.9593	105.87	0.670513	0.747558
17523326	1485.92	969.472	1093.32	0.652439	0.735785
17548272	912.123	697.699	728.996	0.764917	0.79923
17245700	515.809	379.145	378.069	0.735048	0.732963
17292632	47.6377	33.4756	18.1704	0.702713	0.381428
17380464	96.3061	68.4184	72.5833	0.710427	0.753672
17310589	98.5976	52.3016	63.0892	0.530455	0.639865
17363202	11.7139	4.72868	4.60119	0.403683	0.392799
17302638	20.103	9.03845	13.8369	0.449608	0.688302
17502421	28.491	12.664	9.79956	0.444491	0.343953
17385483	315.454	207.378	246.413	0.657397	0.781139
17283770	881.236	658.282	859.066	0.746999	0.974842
17440130	65.548	43.9287	81.2712	0.670176	1.23987
17547702	406.925	314.373	313.163	0.772558	0.769583
17396492	91.6463	51.491	68.3316	0.561845	0.745601
17233357	107.337	73.2546	64.2392	0.68247	0.598479
17280810	506.401	358.657	483.189	0.708246	0.954161
17459258	24.2565	9.6677	8.00119	0.398561	0.329858
17426206	235.455	131.206	188.259	0.557247	0.799556
17249561	84.1724	57.7452	63.0725	0.686035	0.749325
17275706	368.172	273.577	299.203	0.743068	0.812671
17254974	812.177	573.775	677.457	0.706465	0.834124
17466101	88.6531	58.2314	76.3119	0.656846	0.860793
17228197	207.278	150.733	188.628	0.727203	0.910026
17550450	748.098	430.287	719.362	0.575174	0.961587
17513166	399.804	312.583	387.881	0.781841	0.970178
17549656	64.1936	40.6058	69.4718	0.632552	1.08222
17394239	12.1819	4.34683	5.10002	0.356827	0.418656
17420841	29.9206	14.5652	12.5073	0.486793	0.418015
17434467	101.44	76.5929	78.7555	0.755056	0.776375
17339706	119.726	83.2261	103.389	0.695136	0.863546
17295346	203.198	153.811	180.054	0.756952	0.886102
17354014	244.323	184.902	203.707	0.756794	0.833762
17529276	284.203	184.189	167.35	0.64809	0.588839
17227808	12.3269	3.09709	4.12296	0.251247	0.334469
17403463	34.4397	16.8974	17.2182	0.490638	0.499953
17302617	174.82	103.164	183.616	0.590117	1.05032
17357126	795.585	528.904	700.221	0.664799	0.880134
17306775	148.297	110.425	136.374	0.744622	0.919605
17258444	71.9489	44.5741	49.9224	0.619525	0.693859
17415570	79.4507	47.3417	53.171	0.595863	0.669232
17545657	121.089	76.4532	62.5192	0.631382	0.516309
17514822	35.3402	15.6857	36.0866	0.44385	1.02112
17304493	716.03	372.577	514.729	0.520338	0.718865
17525649	121.297	75.929	107.53	0.625974	0.886496
17463577	18.5618	11.1513	13.7539	0.600763	0.740977
17237851	122.87	51.3932	70.8511	0.418273	0.576635
17548979	94.6352	57.4351	68.6584	0.606911	0.725506
17282732	1191.05	912.156	987.72	0.765843	0.829287
17218620	359.532	265.804	325.991	0.739307	0.906709
17265432	134.375	83.2283	112.136	0.619375	0.834504
17503431	378.898	291.413	300.944	0.769108	0.794261
17212423	118.089	79.2583	77.9448	0.671172	0.660049
17498828	12.3534	4.00951	5.00696	0.324567	0.40531
17331596	35.9529	18.7102	27.8267	0.520408	0.773976
17319539	525.873	366.532	455.948	0.696998	0.86703
17507825	15.8517	5.46665	6.06856	0.344862	0.382833
17402558	167.4	113.601	153.123	0.678617	0.914709
17269498	103.831	65.7515	82.3581	0.633255	0.793194
17393288	73.8044	50.1547	63.4607	0.679563	0.859849
17405247	374.89	270.729	315.515	0.722157	0.84162
17358219	17.3115	6.78842	7.88723	0.392133	0.455607
17512086	59.0696	34.1493	39.5708	0.57812	0.669901
17360823	1329.44	576.275	750.17	0.433471	0.564274
17328187	889.487	699.572	779.744	0.78649	0.876622
17540092	20.0169	7.41549	8.54737	0.370462	0.427008
17380185	518.53	405.011	497.971	0.781076	0.960352
17438814	383.441	283.846	330.71	0.740262	0.862479
17381680	9.11505	3.72372	4.1397	0.408524	0.454161
17377959	22.772	9.33935	10.2366	0.410124	0.449527
17227797	594.154	435.064	472.618	0.732241	0.795446
17242568	14.7532	4.92392	6.45199	0.333751	0.437327
17540455	64.4145	35.7313	52.7921	0.554709	0.819568
17291653	181.12	141.249	150.74	0.779866	0.83227
17252798	9.17788	3.57483	3.94669	0.389505	0.430022
17264021	240.787	161.453	196.1	0.670521	0.814413
17412272	149.453	104.968	110.86	0.702352	0.741771
17473047	261.842	178.662	208.595	0.682328	0.796644
17510749	763.458	511.724	603.774	0.670272	0.790841
17375480	14.2711	8.69062	10.2454	0.608968	0.717913
17255476	80.3136	44.0232	57.7091	0.548142	0.718547
17316831	142.971	100.993	109.734	0.706392	0.767527
17224476	67.6419	29.8897	41.6902	0.441882	0.616337
17549352	112.396	68.6483	77.6898	0.61077	0.691213
17549740	112.396	68.6483	77.6898	0.61077	0.691213
17240085	8.96863	3.1953	7.30472	0.356275	0.814474
17549964	8.96863	3.1953	7.30472	0.356275	0.814474
17330486	50.4431	32.7061	29.1313	0.648375	0.577507
17539586	31.9051	17.542	17.1985	0.549819	0.53905
17549344	82.4352	27.467	57.2225	0.333196	0.694152
17548806	1152.45	965.632	956.921	0.837895	0.830336
17432687	77.5168	29.0857	30.9402	0.375218	0.399142
17505148	720.987	357.766	272.792	0.496217	0.378359
17250775	98.9332	61.7757	61.699	0.624418	0.623644
17339574	53.3385	31.2622	46.8736	0.58611	0.878794
17348957	212.741	164.743	172.363	0.774381	0.810203
17304141	32.8224	19.0533	21.0158	0.580496	0.640289
17409619	19.965	6.37327	8.05213	0.319222	0.403313
17533446	149.763	106.513	111.832	0.711212	0.746725
17511122	14.6817	6.81822	5.14434	0.464403	0.350392
17363644	178.527	132.497	141.891	0.742171	0.794786
17546834	191.912	150.807	163.959	0.785813	0.854342
17518318	41.4515	18.9991	24.6345	0.458345	0.594297
17545553	11.0939	4.70005	4.3188	0.42366	0.389294
17351027	60.2432	31.3809	38.8974	0.520903	0.645673
17253215	131.735	91.8292	131.974	0.697075	1.00182
17275750	54.6123	27.2035	31.9537	0.49812	0.585101
17296082	118.006	86.4376	86.4552	0.732487	0.732636
17428645	144.027	109.541	112.943	0.760563	0.78418
17512852	42.8857	12.3916	17.212	0.288944	0.401346
17549842	23.0123	12.6536	12.8717	0.549861	0.559341
17305748	213.254	156.843	185.397	0.735474	0.869372
17537134	186.076	142.167	157.399	0.764026	0.845882
17522785	95.7095	64.6221	76.933	0.67519	0.803818
17398915	122.804	73.0264	81.4466	0.594658	0.663224
17255387	585.689	486.324	570.093	0.830345	0.973372
17542126	32.2931	20.4391	22.732	0.632926	0.703929
17449685	319.624	231.138	290.641	0.723156	0.90932
17363171	12.0961	5.3983	5.59156	0.446283	0.462259
17460393	114.616	87.1752	102.602	0.760588	0.895183
17291195	82.5085	49.651	69.3595	0.601769	0.840635
17227089	316.276	247.149	224.439	0.781435	0.709628
17288344	23.7089	11.0908	11.4713	0.467792	0.483842
17477789	45.0228	29.4304	35.6153	0.653679	0.791051
17280842	97.2708	65.1544	79.2111	0.669825	0.814336
17252724	12.9978	5.33795	5.90465	0.41068	0.45428
17468895	134.127	101.119	87.7608	0.753909	0.654313
17541008	23.8761	12.8562	26.2198	0.538456	1.09816
17275724	520.163	372.512	323.839	0.716145	0.622572
17444813	582.353	425.861	494.986	0.731276	0.849976
17481307	135.606	109.97	81.8673	0.810958	0.603717
17346618	23.4696	12.7098	15.4331	0.541544	0.657578
17294244	391.673	313.53	351.783	0.800489	0.898155
17415172	11.7624	2.98397	7.05223	0.253687	0.599556
17529398	88.9317	46.633	74.1033	0.524369	0.83326
17524752	296.091	240.279	285.903	0.811502	0.965589
17356987	1104.68	790.056	797.929	0.715193	0.722319
17344593	128.96	106.382	83.7324	0.824922	0.64929
17266988	50.6215	30.0271	35.4061	0.59317	0.699428
17286365	44.1894	25.9021	27.9461	0.586161	0.632417
17321489	40.3004	22.4412	21.5648	0.556847	0.535102
17261156	35.5076	16.5847	25.2609	0.467075	0.711421
17297692	441.899	323.525	421.885	0.732125	0.95471
17548715	531.335	454.541	476.241	0.85547	0.896311
17324745	31.5767	20.0173	18.1249	0.633925	0.573996
17416761	177.412	136.496	172.223	0.769371	0.970752
17357741	310.32	248.855	237.364	0.80193	0.764901
17512628	59.4618	35.8034	26.1102	0.602125	0.439108
17449084	344.105	218.585	136.347	0.635229	0.396237
17243884	59.1141	42.5947	46.9091	0.720551	0.793536
17265672	205.856	110.879	141.758	0.538624	0.688626
17546790	42.5671	28.7395	54.7618	0.675159	1.28648
17381200	48.5425	29.6876	35.5729	0.611579	0.73282
17470105	320.9	245.094	248.679	0.763772	0.774943
17424937	558.487	472.749	491.053	0.846481	0.879256
17329640	778.238	624.928	635.208	0.803003	0.816212
17437801	22.769	12.1904	11.8159	0.535395	0.518945
17354969	803.546	674.172	677.721	0.838996	0.843413
17444713	198.202	161.419	178.982	0.814417	0.90303
17392209	224.148	186.745	175.021	0.833131	0.780829
17261865	1758.35	1537.68	1498.64	0.874501	0.852299
17246386	8.45826	3.46264	6.92617	0.40938	0.818865
17221768	310.793	208.259	244.514	0.670088	0.786742
17495412	83.7195	67.4498	61.4033	0.805664	0.733441
17531977	19.6154	10.2108	8.30104	0.520547	0.423189
17547736	1331.63	1167.03	1237.53	0.876394	0.929334
17397875	185.444	141.81	166.128	0.764706	0.895842
17306929	291.647	242.174	247.497	0.830366	0.848619
17366597	90.4123	52.2389	78.0136	0.577785	0.862865
17514359	116.243	91.4114	100.896	0.786382	0.867973
17453406	974.301	773.899	853.93	0.794312	0.876454
17278345	595.153	498.268	567.528	0.83721	0.953583
17411103	62.7458	46.1271	43.207	0.735143	0.688604
17376096	88.7054	52.3151	57.5295	0.589762	0.648545
17511366	656.864	547.068	595.159	0.832848	0.906061
17431761	72.5757	60.0917	69.9879	0.827987	0.964343
17491853	364.645	245.499	338.293	0.673254	0.927734
17288908	808.521	694.591	745.762	0.859088	0.922378
17401987	112.326	61.1267	102.891	0.54419	0.916004
17383423	200.675	141.677	114.469	0.705999	0.570419
17377459	52.7721	40.478	35.1545	0.767033	0.666157
17326472	85.1872	54.667	58.9814	0.641728	0.692375
17223594	132.471	93.3035	103.957	0.704332	0.784753
17347210	304.236	233.024	263.503	0.765931	0.866113
17374053	169.544	131.924	101.126	0.778111	0.596461
17260396	151.574	108.085	111.246	0.713084	0.733941
17428795	18.9346	8.87838	20.6504	0.468897	1.09062
17341024	14.7692	6.04639	5.53275	0.409392	0.374614
17405591	116.901	88.7129	78.6909	0.758873	0.673142
17444802	55.2821	17.1139	54.2523	0.309574	0.981371
17342897	502.808	417.288	440.839	0.829916	0.876754
17515058	88.5722	53.8724	84.2131	0.608231	0.950785
17365070	129.146	99.25	145.418	0.768512	1.126
17444804	17.6195	8.71459	12.6644	0.494598	0.718771
17252308	20.5298	7.70856	11.6415	0.375482	0.567056
17429873	37.3642	22.7798	26.1474	0.609668	0.699799
17408135	153.391	114.389	127.732	0.745732	0.832721
17519155	607.912	371.652	435.208	0.611358	0.715906
17431496	161.943	140.666	138.308	0.868615	0.854055
17431895	208.09	167.816	189.55	0.806459	0.910905
17367216	602.051	389.088	502.646	0.64627	0.83489
17503094	21.2497	11.8713	14.2103	0.558658	0.66873
17411274	26.3509	11.4618	27.2875	0.434967	1.03554
17253276	124.902	90.3007	109.563	0.722972	0.87719
17345124	122.799	92.8018	102.169	0.755719	0.832003
17316369	37.6559	28.9788	27.5397	0.769569	0.731353
17473688	11.3551	5.72259	18.374	0.503968	1.61813
17332107	141.545	83.9252	121.62	0.592922	0.859233
17404071	8.24849	3.796	7.95573	0.460206	0.964508
17407721	68.8607	53.1914	57.2096	0.772449	0.830802
17514824	57.9709	35.992	49.1516	0.620862	0.847866
17408021	12.2144	4.36532	8.05287	0.357392	0.659295
17320974	70.0338	48.5333	57.5226	0.692999	0.821355
17260775	155.027	108.965	137.79	0.702875	0.888812
17478985	516.05	402.685	486.989	0.780321	0.943685
17327201	48.905	24.6584	34.8771	0.50421	0.713161
17411848	174.588	144.819	135.643	0.829489	0.776932
17417791	250.441	184.477	192.294	0.73661	0.767823
17533002	161.258	105.727	125.944	0.655639	0.781006
17396978	301.029	235.006	238.412	0.780675	0.791988
17379864	795.21	678.13	781.347	0.852769	0.982567
17475360	17.411	10.7162	15.8036	0.615483	0.90768
17459157	164.256	130.099	152.085	0.79205	0.925901
17349311	326.176	265.054	319.505	0.812612	0.979549
17503572	105.255	69.2706	95.6866	0.658119	0.90909
17527295	348.522	307.199	309.134	0.881434	0.886986
17245272	325.976	246.359	273.908	0.755757	0.840272
17303722	57.5075	28.5642	29.6894	0.496704	0.516271
17523695	107.494	79.7899	77.565	0.742273	0.721575
17314577	44.2305	26.8071	24.7511	0.606077	0.559593
17324378	713.618	592.968	745.032	0.830932	1.04402
17273562	151.648	104.252	111.601	0.687461	0.735925
17300122	29.2716	17.0978	15.5657	0.584108	0.531767
17515084	97.5657	64.5031	88.2137	0.661125	0.904147
17265422	430.928	307.142	393.831	0.712746	0.913914
17548534	432.919	308.534	334.239	0.712683	0.772058
17222679	224.602	174.576	178.918	0.777268	0.7966
17323888	149.418	113.21	123.51	0.757671	0.826607
17391490	44.4996	24.2926	25.0342	0.545907	0.562572
17418304	16.5223	7.88969	18.2917	0.477518	1.10709
17465711	37.1617	21.6898	9.0974	0.583661	0.244806
17274188	14.0319	3.61463	5.92866	0.2576	0.422512
17353153	189.374	122.98	111.887	0.649404	0.590827
17441624	39.6452	22.3923	24.8861	0.564818	0.62772
17304860	626.579	553.718	585.543	0.883715	0.934507
17238424	1233.09	1076.3	1151.47	0.872846	0.933811
17496645	1003.84	834.518	841.734	0.831326	0.838514
17418916	186.121	148.964	150.194	0.800357	0.806969
17303830	318.616	279.202	289.783	0.876295	0.909503
17467265	8.76759	3.29019	6.85158	0.375268	0.781467
17530501	24.9539	7.27312	6.44663	0.291463	0.258342
17323320	118.11	95.5	65.4936	0.808569	0.554514
17530320	10.7843	4.70006	4.89473	0.435823	0.453874
17549002	963.97	847.686	782.016	0.879369	0.811245
17446066	45.7216	27.6856	29.8367	0.605526	0.652573
17508704	18.4782	7.18053	6.69329	0.388594	0.362226
17347606	38.6718	24.8289	29.7064	0.642042	0.768167
17421694	972.555	649.91	844.749	0.66825	0.868588
17464128	530.575	462.006	457.214	0.870765	0.861734
17218653	299.576	107.674	202.746	0.359421	0.676777
17549250	428.947	381.786	398.1	0.890053	0.928087
17549324	428.947	381.786	398.1	0.890053	0.928087
17384994	155.78	123.383	155.63	0.792032	0.999035
17286496	110.425	86.0991	86.8646	0.779705	0.786636
17261730	724.501	577.854	638.052	0.797588	0.880678
17334172	14.6799	4.73454	13.0185	0.322519	0.886822
17292712	244.891	202.291	258.212	0.826046	1.0544
17480327	488.099	401.389	449.05	0.822352	0.919997
17403848	458.887	400.343	428.569	0.872422	0.933932
17330815	125.195	93.6522	98.1048	0.74805	0.783615
17516217	44.6254	21.0593	21.8936	0.471913	0.490609
17297225	12.9771	5.36553	4.55504	0.41346	0.351005
17535930	265.028	186.096	208.993	0.702173	0.788569
17250744	200.888	147.863	229.925	0.736049	1.14454
17261185	11.5021	4.7297	4.92499	0.411204	0.428183
17423433	335.127	294.615	308.603	0.879113	0.920854
17326370	432.926	360.811	399.235	0.833424	0.92218
17465512	142.224	115.979	121.701	0.815469	0.855694
17225169	45.9505	18.9599	29.296	0.412616	0.637556
17540977	109.468	63.7317	80.0123	0.582193	0.730917
17328937	151.529	127.734	149.824	0.842967	0.988745
17549544	616.341	537.162	572.838	0.871535	0.929418
17549698	616.341	537.162	572.838	0.871535	0.929418
17398404	14.8219	5.02061	8.14776	0.338729	0.54971
17430004	22.5651	9.09302	11.9673	0.402968	0.530344
17249347	511.841	367.126	460.207	0.717266	0.899122
17248512	110.698	86.539	93.3729	0.781757	0.843491
17405789	307.935	256.27	314.344	0.83222	1.02081
17347888	82.9086	68.728	84.4191	0.828962	1.01822
17375327	74.8372	42.838	55.028	0.572416	0.735303
17332386	149.48	128.938	142.83	0.862576	0.955514
17307033	2799.19	1633.11	1991.17	0.583423	0.711338
17462131	20.3187	9.22838	11.143	0.454181	0.54841
17349993	296.852	256.21	288.808	0.86309	0.972902
17502521	90.0897	63.3624	63.0594	0.703326	0.699963
17439164	527.328	385.331	435.702	0.730723	0.826244
17265690	228.79	153.342	177.002	0.670233	0.773647
17378752	8.9574	4.26443	4.61498	0.476079	0.515214
17548638	159.46	141.823	123.214	0.889396	0.772695
17513399	14.2452	6.7091	11.6851	0.470973	0.820281
17399141	236.206	187.315	239.649	0.793016	1.01457
17462796	144.867	129.896	97.3157	0.896653	0.671757
17294477	212.968	174.317	187.132	0.818515	0.878688
17490622	46.5749	18.6852	29.1723	0.401187	0.626352
17368981	341.361	284.391	294.454	0.833111	0.86259
17358876	181.46	157.284	170.138	0.866766	0.937605
17514049	150.609	116.78	130.579	0.775384	0.867007
17528229	154.336	100.142	107.329	0.648853	0.695423
17364367	73.2931	51.4566	70.4815	0.702066	0.961639
17365030	222.288	168.4	214.001	0.757575	0.962721
17494507	131.898	115.212	124.379	0.873488	0.942988
17549776	250.045	219.201	246.014	0.876645	0.983881
17345527	274.263	230.73	253.42	0.841274	0.924006
17522876	26.0882	11.8044	10.1399	0.452482	0.388678
17458520	422.599	359.015	425.325	0.849541	1.00645
17282343	16.1216	6.65554	9.92119	0.412833	0.615396
17479899	231.745	178.188	243.311	0.768896	1.04991
17494811	15.2596	5.61726	10.6317	0.368112	0.696718
17313998	234.869	179.268	184.603	0.76327	0.785984
17344114	843.035	709.535	899.161	0.841643	1.06658
17548178	1050.49	987.233	918.584	0.939779	0.87443
17243122	340.238	281.697	335.364	0.827942	0.985675
17374827	603.605	532.18	586.703	0.88167	0.971998
17533640	183.503	143.107	168.091	0.77986	0.916014
17220452	42.3921	20.5651	30.5978	0.485115	0.721779
17396047	38.8092	17.9036	25.9192	0.461324	0.667861
17397812	13.4566	4.87968	8.45689	0.362622	0.628455
17348069	125.677	72.4352	105.937	0.576359	0.842928
17371097	10.9763	4.74539	3.16269	0.43233	0.288138
17315960	285.462	231.321	238.336	0.810341	0.834913
17305653	161.36	136.815	165.539	0.847887	1.0259
17258131	590.092	472.986	484.74	0.801546	0.821465
17505197	272.29	197.993	211.294	0.727141	0.775987
17398287	268.579	207.902	210.133	0.774082	0.782388
17449033	368.66	287.478	368.72	0.779792	1.00017
17481695	424.708	333.71	385.539	0.78574	0.907775
17405458	375.637	249.143	302.777	0.663256	0.806037
17387764	12.5945	4.63562	9.89335	0.368066	0.785528
17452396	240.003	187.928	217.776	0.783026	0.90739
17355862	134.375	116.593	136.89	0.867672	1.01872
17549504	304.78	257.392	257.374	0.844519	0.84446
17549660	304.78	257.392	257.374	0.844519	0.84446
17213295	648.305	469.287	531.476	0.723868	0.819793
17531877	224.931	180.737	200.171	0.803522	0.889925
17459014	72.6886	36.9162	43.5596	0.507868	0.599263
17239917	14.6297	7.46361	8.00167	0.510168	0.546947
17369540	115.331	82.0551	93.9763	0.711477	0.814842
17229953	25.3438	10.6051	13.1724	0.41845	0.519749
17490624	44.0354	20.0882	28.0508	0.456182	0.637007
17452873	146.222	81.7883	91.5354	0.559341	0.626001
17266372	29.4586	16.3238	18.0944	0.554125	0.61423
17516243	8.73161	3.21632	3.97394	0.368353	0.455122
17283293	51.5832	24.5478	24.5622	0.475887	0.476166
17548403	517.126	440.532	498.289	0.851885	0.963573
17437607	32.6805	18.6325	20.1797	0.570141	0.617483
17388999	291.518	194.164	204.64	0.666043	0.701982
17248242	477.041	421.612	406.171	0.883807	0.85144
17389578	90.5813	68.1419	86.9873	0.752274	0.960323
17549610	111.669	79.9487	73.9272	0.715943	0.66202
17260579	129.841	115.631	108.877	0.890558	0.838537
17407764	315.529	222.095	259.016	0.703882	0.820893
17353839	245.545	200.888	231.015	0.818134	0.940826
17325369	11.0065	4.653	7.04534	0.42275	0.640107
17548454	397.451	357.497	366.475	0.899475	0.922065
17353541	655.287	564.84	549.194	0.861974	0.838097
17516383	287.041	240.567	267.133	0.838093	0.930645
17327025	38.1411	21.4385	22.4946	0.562085	0.589774
17291866	397.051	353.252	353.192	0.88969	0.88954
17227606	130.905	102.795	103.689	0.785262	0.792091
17512009	457.541	403.516	409.78	0.881923	0.895615
17282886	69.896	42.6111	59.5595	0.609636	0.852115
17446060	138.34	54.7755	98.7993	0.395949	0.714178
17358210	10.3805	5.35468	4.19222	0.515842	0.403857
17337152	151.802	129.831	117.698	0.855265	0.77534
17276642	596.18	394.738	424.193	0.662112	0.711518
17402588	138.65	107.073	137.824	0.772253	0.994039
17290850	18.6201	7.47648	8.73195	0.401528	0.468954
17382359	98.4706	48.8968	78.3273	0.496562	0.795438
17470084	53.701	42.5776	62.3365	0.792865	1.16081
17246065	912.58	730.3	819.48	0.800259	0.897982
17548422	171.078	151.52	145.332	0.885681	0.84951
17543870	30.2543	14.4178	17.1351	0.476556	0.56637
17304514	13.4442	6.4793	12.7468	0.481941	0.948132
17308965	271.391	195.581	195.967	0.720663	0.722084
17236127	13.1853	6.88403	9.92479	0.5221	0.752718
17243957	92.3574	56.1846	66.675	0.608339	0.721923
17242902	80.8634	58.5418	63.3261	0.723959	0.783124
17248929	113.887	95.4156	79.1844	0.837812	0.695292
17308757	690.628	647.958	646.32	0.938215	0.935844
17372972	9.83699	4.0448	8.10957	0.411183	0.824395
17418413	231.063	182.785	184.675	0.791061	0.799241
17333872	47.294	36.3302	36.0546	0.768178	0.762349
17279509	2688.12	2399.64	2515.18	0.89268	0.935664
17225251	11.8829	6.28443	7.84301	0.528863	0.660024
17353358	182.659	138.165	148.791	0.756411	0.814585
17262032	62.7706	44.9355	54.5228	0.715869	0.868604
17403423	123.748	95.2524	121.678	0.769726	0.983269
17283930	273.678	198.144	221.686	0.724002	0.810024
17376274	47.0678	19.1489	40.4701	0.406835	0.859824
17507262	223.967	200.506	200.582	0.895249	0.895587
17519303	17.8203	10.9717	9.35013	0.615684	0.524688
17377126	102.228	61.4704	95.7726	0.601305	0.93685
17366067	465.323	373.38	317.666	0.80241	0.682678
17476877	14.3518	6.53234	6.70764	0.455157	0.467371
17234448	8.31297	3.9011	4.23896	0.469279	0.509922
17505225	182.068	161.707	171.872	0.888164	0.943997
17267021	237.035	199.299	200.889	0.840801	0.847509
17240357	425.292	396.494	389.523	0.932286	0.915894
17417824	11.619	4.97011	5.47217	0.427757	0.470967
17311343	961.614	892.531	963.516	0.928159	1.00198
17548681	2111.08	2013.07	2039.84	0.953574	0.966255
17334404	78.5101	52.3055	54.748	0.666226	0.697337
17254283	949.305	832.664	825.264	0.87713	0.869335
17219756	29.6875	15.3413	19.6094	0.51676	0.660526
17483385	189.287	150.363	177.685	0.794364	0.938705
17312899	90.6277	42.0876	54.3152	0.464401	0.599322
17244378	1345.12	1037.01	1051.86	0.77094	0.781982
17425181	195.141	164.866	166.311	0.844857	0.852263
17260815	261.374	130.491	147.104	0.499251	0.56281
17383413	637.503	307.044	518.727	0.481635	0.813685
17340631	53.7386	44.2564	49.3244	0.823549	0.917857
17399314	129.429	85.6379	99.4334	0.661662	0.76825
17360942	138.993	106.586	63.677	0.766843	0.45813
17212284	11.3561	4.94057	6.63059	0.435059	0.583879
17535074	6.96696	3.38498	3.73447	0.485862	0.536025
17448712	490.926	430.08	383.892	0.876058	0.781975
17414331	104.343	85.305	104.168	0.817548	0.998323
17242651	9.72936	3.89593	4.68646	0.40043	0.481683
17350140	630.227	540.167	574.195	0.857099	0.911092
17303568	779.38	725.693	726.772	0.931116	0.932501
17548230	361.626	326.895	377.531	0.903959	1.04398
17499946	36.4811	18.6691	41.5468	0.511747	1.13886
17391018	513.558	463.53	453.136	0.902584	0.882345
17452689	336.568	287.218	319.368	0.853373	0.948894
17520886	47.4331	31.6072	25.826	0.666354	0.544472
17380491	211.464	187.029	210.896	0.884446	0.997312
17395272	211.464	187.029	210.896	0.884446	0.997312
17374172	13.5537	4.15205	4.45469	0.306341	0.32867
17411172	10.0897	4.91247	4.02677	0.486882	0.399099
17439560	88.7557	72.4617	74.9204	0.816418	0.844119
17343143	314.159	290.724	323.009	0.925405	1.02817
17323820	13.0806	8.04615	8.92385	0.615121	0.68222
17230566	58.3978	52.7046	44.5218	0.902509	0.762388
17548912	532.33	509.664	522.088	0.95742	0.980758
17460933	577.328	558.352	578.394	0.967132	1.00185
17527123	283.609	248.556	248.396	0.876402	0.875839
17360462	440.362	397.312	446.223	0.902239	1.01331
17326264	10.9926	5.68718	4.61986	0.517364	0.42027
17230842	118.201	104.973	99.0014	0.88809	0.837569
17482560	196.135	129.173	131.176	0.658589	0.668802
17345404	172.551	162.751	131.416	0.94321	0.761608
17323120	187.492	154.676	190.61	0.824973	1.01663
17243509	290.978	263.33	214.941	0.904982	0.738683
17504649	382.351	338.847	326.876	0.886221	0.854911
17331148	161.131	136.957	145.531	0.849974	0.903186
17340532	339.105	198.952	264.829	0.586695	0.780964
17513540	190.817	154.842	187.053	0.811469	0.980276
17278012	570.201	488.736	531.971	0.857129	0.932953
17300800	19.29	9.59953	6.94813	0.497643	0.360193
17255157	2891.98	2485.77	2703.2	0.859542	0.934723
17253839	387.014	344.719	352.394	0.890713	0.910545
17409493	37.6595	28.5981	31.9737	0.759384	0.84902
17485849	62.4377	46.146	69.7302	0.739072	1.1168
17257992	22.3202	17.1191	17.6375	0.766981	0.790204
17376276	60.8157	33.2719	48.1211	0.547094	0.791261
17545399	81.1422	61.8006	60.1592	0.761633	0.741405
17468959	141.759	99.598	97.1856	0.702588	0.68557
17487395	206.801	152.687	184.458	0.738326	0.891958
17224702	365.609	275.169	313.115	0.752632	0.85642
17437380	50.0235	42.5894	36.4891	0.851388	0.729438
17319545	69.1345	51.0425	66.6266	0.738307	0.963724
17388716	142.423	125.157	141.745	0.878768	0.995242
17213591	62.4448	26.0006	48.4055	0.416377	0.775172
17407864	85.6853	57.0892	59.372	0.666265	0.692908
17336028	18.317	9.65503	14.0756	0.527109	0.768444
17342689	462.609	438.578	456.667	0.948053	0.987154
17548440	763.255	589.727	650.944	0.772647	0.852853
17511296	105.297	76.8779	75.967	0.730105	0.721454
17546192	129.253	103.742	112.442	0.802631	0.869939
17478277	293.294	216.512	243.704	0.738208	0.830919
17437072	250.305	193.845	225.952	0.774436	0.902706
17399081	27.5501	18.5091	24.9655	0.671837	0.906185
17489873	340.98	281.235	290.055	0.824783	0.850651
17302360	84.7653	60.5667	60.351	0.714523	0.711978
17210855	435.258	414.792	448.089	0.952979	1.02948
17232786	16.4451	8.2412	7.64411	0.501134	0.464826
17439037	251.477	105.326	195.64	0.418832	0.777964
17518326	44.6179	28.4656	27.8338	0.637986	0.623825
17452562	73.7709	46.8877	71.3911	0.635586	0.96774
17261969	588.967	534.261	556.848	0.907116	0.945466
17457430	382.187	357.52	394.132	0.93546	1.03125
17363025	290.036	201.575	178.848	0.695	0.616641
17226313	42.7291	22.9349	34.796	0.53675	0.814339
17316700	277.774	255.734	272.348	0.920658	0.980467
17423321	50.2595	33.5527	32.3782	0.667588	0.64422
17216244	19.2597	10.4474	13.8358	0.542448	0.718381
17355169	275.3	209.394	226.216	0.760604	0.821707
17297227	91.1037	58.3469	51.1645	0.640445	0.561607
17547732	355.67	342.26	327.688	0.962294	0.921325
17397142	109.695	74.041	70.4019	0.674973	0.641798
17488336	79.6517	70.7559	57.9573	0.888316	0.727634
17259865	573.202	502.799	561.116	0.877176	0.978915
17437247	212.419	132.002	157.809	0.621423	0.742912
17276732	541.137	430.919	441.566	0.796322	0.815997
17358032	253.021	214.855	236.281	0.849158	0.933841
17263953	256.775	230.381	211.498	0.897208	0.823673
17264822	19.3877	7.35059	16.2983	0.379137	0.840651
17280009	713.541	551.839	676.62	0.773381	0.948257
17514834	477.745	367.325	629.831	0.768874	1.31834
17501672	73.1037	56.4998	58.3067	0.772872	0.797589
17410376	831.748	761.176	785.574	0.915152	0.944485
17446853	378.482	310.801	356.824	0.821178	0.942778
17495328	181.773	126.939	159.676	0.698338	0.87844
17237899	554.665	527.444	576.689	0.950923	1.03971
17319207	101.089	81.8643	67.8681	0.809822	0.671368
17548916	459.309	417.407	358.248	0.90877	0.779971
17519718	120.76	109.39	108.06	0.905846	0.894829
17396823	484.658	451.75	454.846	0.932101	0.938488
17518573	79.7686	61.6035	66.4786	0.772278	0.833394
17294222	527.18	501.644	504.061	0.951561	0.956147
17285871	15.61	7.28452	10.7237	0.466658	0.686979
17512657	139.701	116.621	129.737	0.834788	0.928677
17329692	276.878	254.074	259.168	0.917639	0.936036
17479697	29.7008	22.54	30.4457	0.758903	1.02508
17502330	47.7063	40.0321	57.4331	0.839137	1.20389
17303738	180.743	143.114	157.067	0.791808	0.869004
17306362	342.188	203.465	236.313	0.5946	0.690594
17239501	517.706	485.446	470.89	0.937687	0.90957
17511714	15.6039	10.3089	9.70028	0.660663	0.621658
17264971	21.0133	11.8202	11.0063	0.562513	0.523777
17374455	421.111	271.048	373.498	0.643651	0.886936
17290682	1049.97	908.175	942.363	0.864954	0.897514
17456302	9.34283	4.44285	4.59091	0.475536	0.491383
17347252	254.134	185.823	229.55	0.731201	0.903264
17261639	49.8503	38.0735	38.7378	0.763756	0.777081
17516462	828.649	692.3	606.16	0.835456	0.731504
17367947	13.2464	7.78149	14.4894	0.587442	1.09384
17285095	70.2292	60.7441	93.4184	0.86494	1.33019
17264636	171.776	128.422	152.294	0.747612	0.886587
17372242	210.84	152.464	165.94	0.723127	0.787042
17461499	131.678	93.7282	103.594	0.711798	0.786718
17254827	2166.66	2108.02	2077.79	0.972935	0.958985
17270071	1018.1	953.008	1015.46	0.936068	0.997412
17495851	57.0065	44.9624	45.8157	0.788725	0.803692
17482160	98.5752	83.159	89.2444	0.843609	0.905343
17311807	493.646	397.497	410.252	0.805227	0.831064
17455562	158.799	144.417	155.365	0.909432	0.97837
17512001	130.255	120.352	108.235	0.923973	0.83095
17381587	14.8101	6.61332	7.28777	0.44654	0.49208
17373937	129.089	111.166	110.518	0.861153	0.856133
17392375	447.571	383.006	420.61	0.855744	0.939762
17284505	10.3477	4.82497	6.96382	0.466282	0.67298
17538206	202.185	165.644	176.256	0.81927	0.87176
17235837	53.851	36.401	55.9813	0.675959	1.03956
17370024	80.3935	48.395	60.8373	0.601976	0.756745
17232560	604.196	518.114	546.593	0.857527	0.904662
17286231	69.6843	48.7863	60.4689	0.700105	0.867754
17427240	299.133	248.213	264.734	0.829774	0.885005
17254838	346.014	317.86	361.532	0.918632	1.04485
17510701	261.981	230.737	245.808	0.88074	0.938264
17477401	110.533	62.349	98.1618	0.564074	0.888074
17505851	109.606	76.8888	84.781	0.701499	0.773505
17524914	106.424	97.7433	106.534	0.91843	1.00103
17498870	238.772	228.782	246.732	0.958164	1.03334
17315993	59.7646	42.5437	58.6619	0.711854	0.981549
17492280	199.583	159.154	166.288	0.797432	0.833179
17368930	100.556	68.7332	75.8283	0.683529	0.754088
17222694	111.001	82.8814	87.8566	0.746674	0.791495
17233736	761.922	691.875	710.765	0.908066	0.932859
17357502	196.655	178.48	186.247	0.90758	0.947073
17447979	67.5169	38.8719	38.8895	0.575736	0.575996
17509462	221.619	168.564	204.386	0.760602	0.922239
17280191	39.5841	20.2552	33.6419	0.511701	0.849885
17299991	11.6954	4.24167	6.7549	0.362679	0.577569
17216563	253.14	187.038	214.936	0.73887	0.849077
17523852	122.585	110.027	117.662	0.897559	0.959836
17396890	8.9305	4.34535	4.21645	0.486574	0.472141
17281202	118.967	102.653	108.739	0.86287	0.91403
17336422	28.6161	19.1687	24.09	0.669857	0.841834
17498251	24.5255	16.7003	14.0591	0.680935	0.573245
17338925	187.921	145.169	158.259	0.772502	0.842156
17537648	92.8093	82.7164	77.0067	0.891251	0.829731
17549814	1435.85	1337.7	1358.97	0.931642	0.946453
17387473	264.459	229.83	231.051	0.86906	0.873677
17398082	290.928	211.643	233.419	0.727475	0.802326
17533336	383.774	341.5	350.328	0.889846	0.912849
17249277	16.9695	7.77395	10.3205	0.458113	0.608177
17439064	485.983	416.096	417.412	0.856193	0.858902
17385030	236.794	216.409	256.6	0.913911	1.08364
17537347	8.59699	3.55748	9.92386	0.413806	1.15434
17351559	42.9047	30.9178	34.3286	0.720615	0.800112
17364762	497.415	344.03	414.444	0.691635	0.833196
17499857	417.306	399.282	381.807	0.956809	0.914934
17267822	570.182	477.899	579.979	0.838151	1.01718
17211243	161.399	140.231	137.584	0.868848	0.852444
17345335	355.952	279.55	350.421	0.78536	0.984461
17442714	337.76	313.032	364.132	0.92679	1.07808
17406383	158.723	136.236	139.994	0.858321	0.881998
17514745	839.666	796.022	785.674	0.948022	0.935699
17467323	78.2559	50.0451	41.9478	0.639506	0.536034
17510707	581.263	529.826	580.996	0.911508	0.99954
17532275	22.502	14.0612	11.674	0.624886	0.518801
17267775	104.078	83.983	78.6107	0.80692	0.755302
17328895	65.3932	32.2083	40.8913	0.492532	0.625315
17548398	498.35	456.128	499.284	0.915277	1.00187
17254835	907.549	734.379	1200.96	0.80919	1.3233
17438969	835.694	732.461	884.643	0.87647	1.05857
17502168	432.993	393.957	418.142	0.909846	0.9657
17304512	14.287	6.12052	6.77848	0.428399	0.474452
17256673	180.852	150.108	162.442	0.830005	0.898203
17315946	306.307	242.687	261.449	0.792302	0.853552
17467300	10.7725	4.04941	4.89046	0.375903	0.453976
17261029	9.83773	3.50892	5.1782	0.35668	0.526361
17333999	23.2959	14.5702	15.6738	0.625441	0.672811
17441952	263.21	249.327	257.648	0.947256	0.978869
17500263	81.9483	55.7549	74.5028	0.680367	0.909144
17423910	6.47898	3.26533	4.13632	0.503987	0.638422
17548258	1852.15	1740.28	1662.9	0.939597	0.897819
17396733	186.841	157.122	173.591	0.840941	0.929084
17323061	229.099	187.613	227.855	0.818918	0.99457
17503360	30.1545	15.2337	11.9156	0.505191	0.395152
17240342	301.485	272.197	274.852	0.902855	0.911663
17333762	12.2213	5.66339	5.0229	0.463405	0.410997
17548983	1232.98	1030.66	1255.71	0.835909	1.01844
17543286	34.5992	22.8036	27.3268	0.65908	0.789809
17321491	12.9916	5.60453	6.37016	0.431397	0.490329
17520582	24.782	10.3953	17.8144	0.41947	0.718842
17254670	127.837	110.182	118.076	0.861893	0.923641
17235746	72.3253	55.0115	63.1905	0.760612	0.873698
17391137	290.143	258.965	241.721	0.892544	0.833111
17233331	427.383	389.841	356.682	0.912159	0.834572
17362399	16.4846	5.86079	7.21367	0.355532	0.437601
17464238	70.8264	60.211	52.9358	0.850122	0.747403
17548514	153.315	140.901	165.473	0.91903	1.0793
17407190	406.179	393.323	392.047	0.968349	0.965206
17300984	286.838	263.406	255.551	0.91831	0.890926
17343643	42.6058	30.2717	49.4327	0.710508	1.16024
17412653	273.677	194.361	217.029	0.710183	0.793009
17296142	331.566	297.698	317.302	0.897854	0.956978
17355286	129.114	91.4348	113.473	0.708169	0.878852
17265524	19.1357	15.0061	20.5082	0.784196	1.07173
17388886	93.6111	44.7051	81.5589	0.477562	0.871253
17289887	35.8833	17.511	22.239	0.487999	0.61976
17502781	88.9749	72.0203	79.1186	0.809445	0.889224
17405619	8.37338	4.62403	6.17682	0.55223	0.737674
17339476	557.506	389.507	459.309	0.69866	0.823864
17507218	370.374	301.196	282.259	0.813222	0.76209
17302061	131.852	97.7619	95.7666	0.741453	0.726319
17504837	194.329	116.18	128.203	0.597852	0.659721
17454214	71.7538	44.3514	29.7251	0.618105	0.414265
17256896	217.552	181.871	178.795	0.835988	0.821847
17514471	537.065	518.816	488.913	0.966021	0.910344
17458454	213.733	172.112	182.259	0.805266	0.852743
17378359	182.892	98.4589	110.241	0.538346	0.602767
17514806	352.033	271.567	296.804	0.771425	0.843112
17278268	78.4711	47.915	44.1515	0.610607	0.562646
17514592	33.1344	11.1853	31.0637	0.337575	0.937506
17548622	759.765	697.173	663.725	0.917616	0.873592
17234552	185.683	109.49	137.652	0.589663	0.741329
17434508	14.2704	6.22348	8.21737	0.436112	0.575834
17531395	15.3254	6.34976	7.6836	0.414329	0.501363
17323322	170.993	144.148	131.315	0.843008	0.767957
17550468	357.454	330.793	324.126	0.925416	0.906762
17361120	170.853	158.763	165.151	0.929235	0.966622
17248631	42.9903	30.7747	32.5777	0.715851	0.757791
17333567	124.411	108.059	120.789	0.868564	0.970887
17237284	373.934	358.965	364.506	0.959969	0.974787
17223117	98.7313	86.2427	93.5467	0.873509	0.947487
17243093	172.145	146.231	142.531	0.849464	0.82797
17225478	289.749	233.743	270.332	0.806708	0.932985
17327660	219.995	182.315	195.568	0.828722	0.888965
17528430	165.013	111.123	137.894	0.673417	0.83565
17537248	181.209	164.369	175.386	0.907068	0.967861
17420874	266.484	160.674	158.91	0.602939	0.596322
17353693	391.026	387.48	404.05	0.990932	1.03331
17372906	14.0471	8.22831	7.59065	0.585767	0.540372
17229178	97.3686	64.2008	44.6229	0.659358	0.458289
17380766	214.588	163.882	177.277	0.763703	0.826127
17228743	653.055	597.256	575.824	0.914558	0.881739
17504958	58.8068	47.554	50.8043	0.808649	0.863919
17529855	221.337	164.959	199.452	0.745285	0.901122
17470994	182.296	128.604	160.101	0.705467	0.878249
17303695	1174.26	1057.69	1063.98	0.900725	0.906081
17459733	9.17885	3.84181	7.29307	0.418551	0.794552
17274813	24.0704	9.16726	10.5798	0.380853	0.439536
17237912	91.7613	78.1	98.5287	0.851121	1.07375
17449656	14.8531	6.53557	6.59196	0.440012	0.443809
17322507	41.7508	25.9329	27.494	0.621135	0.658527
17489098	2470.69	2095.71	2090.21	0.848228	0.846004
17547723	545.629	534.163	546.978	0.978985	1.00247
17248476	213.754	205.142	216.213	0.959711	1.0115
17478942	246.059	224.569	244.646	0.912666	0.994258
17427891	134.262	125.498	147.882	0.934724	1.10145
17482083	584.693	555.695	603.995	0.950404	1.03301
17277404	164.241	138.443	119.444	0.842929	0.72725
17486956	324.145	260.926	327.387	0.804969	1.01
17304482	615.737	548.728	575.733	0.891173	0.935031
17227297	406.8	354.061	340.601	0.870356	0.837268
17311789	203.994	182.621	196.602	0.895229	0.963763
17447038	2071.38	2072.36	2038.08	1.00047	0.983925
17507490	263.118	237.601	250.958	0.90302	0.953785
17297305	360.46	284.244	298.478	0.78856	0.828046
17435567	232.697	226.419	202.591	0.973024	0.870623
17424928	81.6959	62.5972	56.1795	0.766222	0.687666
17534102	42.1429	27.4535	27.6499	0.651438	0.6561
17512275	111.108	100.129	109.351	0.901186	0.984192
17503245	298.659	236.252	246.49	0.791042	0.825324
17549424	1235.07	1171.31	1163.99	0.948381	0.942452
17226049	119.22	103.757	98.6934	0.870298	0.827825
17212935	117.842	100.435	106.519	0.85228	0.903908
17348602	53.7065	48.0605	49.6103	0.894874	0.92373
17349977	264.761	228.831	185.675	0.864293	0.701293
17353752	966.463	981.966	1083.35	1.01604	1.12094
17365714	1399.43	1095.37	1222.57	0.782727	0.873623
17342101	270.048	235.446	273.933	0.871867	1.01439
17318536	82.8781	58.2178	78.3117	0.702451	0.944903
17322200	255.013	201.657	241.049	0.790774	0.945244
17214341	107.429	78.5548	93.1704	0.731223	0.867272
17513986	27.2468	15.1472	17.1494	0.555927	0.629409
17227729	270.286	235.87	242.444	0.87267	0.896991
17482126	69.3013	54.7917	50.0824	0.79063	0.722677
17513806	251.012	153.917	169.212	0.613188	0.674119
17309065	187.944	180.604	171.66	0.96095	0.913357
17377122	303.509	297.088	274.292	0.978843	0.903736
17287464	18.836	10.4294	10.5649	0.553697	0.560888
17291833	150.198	143.542	139.073	0.955687	0.925933
17536653	9.94743	4.96569	4.55208	0.499193	0.457614
17548973	459.288	425.205	478.495	0.925792	1.04182
17469259	283.322	245.489	280.088	0.866469	0.988586
17452705	124.019	113.731	62.2072	0.917045	0.501596
17435245	79.4871	42.5371	50.3339	0.535145	0.633233
17503596	225.655	212.391	236.61	0.94122	1.04855
17544078	46.482	34.3207	43.104	0.738366	0.927327
17377464	2103.82	1734.84	1886.49	0.824616	0.8967
17225146	138.818	76.1079	52.1743	0.548255	0.375846
17311428	303.209	305.442	303.896	1.00737	1.00227
17548726	23.6836	14.89	19.1898	0.628702	0.810256
17451614	303.308	290.913	260.77	0.959135	0.859755
17380418	208.417	194.209	199.527	0.931828	0.957347
17411840	148.423	119.05	83.4012	0.802097	0.561915
17446539	336.257	302.779	336.122	0.90044	0.999601
17291102	8.64121	3.6393	4.2961	0.421156	0.497164
17407578	21.6883	14.7782	11.9503	0.68139	0.551003
17276558	71.8442	63.1532	77.1272	0.87903	1.07353
17290033	230.972	191.044	208.91	0.827129	0.904481
17425566	164.54	85.5202	110.813	0.519754	0.673474
17546119	133.049	127.748	117.305	0.960157	0.881666
17245200	12.199	7.31176	13.5358	0.599373	1.10958
17435771	300.95	212.348	245.187	0.705593	0.814711
17403866	159.696	142.454	162.063	0.892029	1.01482
17442401	596.128	513.167	552.407	0.860834	0.926658
17366373	178.368	136.191	137.835	0.763537	0.772757
17516993	1557.35	1228.29	1386.63	0.788704	0.890377
17405604	28.188	11.2194	14.9575	0.398018	0.530633
17406452	21.4969	10.0466	15.4075	0.467351	0.71673
17442128	73.0362	41.4034	45.479	0.566889	0.622692
17403025	589.88	558.453	626.847	0.946722	1.06267
17218027	995.335	801.074	896.91	0.804829	0.901114
17496945	23.7393	13.7703	18.1384	0.580061	0.764064
17287984	93.938	75.415	80.7755	0.802817	0.859882
17321318	109.694	76.5873	85.5181	0.698191	0.779607
17279167	108.678	67.0973	112.184	0.617397	1.03226
17346067	421.813	322.462	321.249	0.764466	0.761591
17285056	330.593	236.597	266.259	0.715674	0.805399
17525498	13.773	5.25306	7.09019	0.381402	0.514788
17430777	121.904	114.951	113.519	0.942967	0.931215
17429414	57.2072	36.0179	50.9417	0.629605	0.890477
17276007	386.979	298.294	322.228	0.770827	0.832675
17500289	186.077	165.603	194.393	0.889974	1.0447
17247823	139.252	106.362	122.859	0.76381	0.882277
17463833	113.955	91.4215	94.782	0.802257	0.831746
17324751	112.255	96.0755	98.7525	0.855868	0.879716
17480407	550.281	536.86	558.774	0.97561	1.01543
17502051	46.1243	29.0075	29.2592	0.628899	0.634355
17450034	626.599	546.937	609.081	0.872865	0.972043
17416566	379.816	381.853	361.136	1.00536	0.950819
17288057	51.5075	38.508	72.2876	0.74762	1.40344
17293515	51.5075	38.508	72.2876	0.74762	1.40344
17395290	217.426	201.962	210.986	0.928876	0.97038
17344508	26.6006	9.68	11.6566	0.363902	0.43821
17387662	10.6409	4.13425	4.1124	0.388525	0.386471
17380578	39.8934	28.737	26.0097	0.720345	0.65198
17485528	211.969	197.566	194.378	0.932052	0.917013
17289660	69.6854	60.2598	71.1136	0.864741	1.02049
17245511	112.686	89.4324	104.815	0.793643	0.930152
17393283	24.0835	13.3513	21.2077	0.554376	0.880588
17424945	33.0714	28.3252	29.5297	0.856487	0.892907
17415715	368.175	359.284	335.766	0.975851	0.911974
17261069	130.981	95.4461	105.572	0.728702	0.806011
17246209	355.388	276.35	283.645	0.777601	0.798127
17314556	877.813	842.503	933.671	0.959775	1.06363
17322359	343.698	236.921	227.602	0.689329	0.662215
17331731	155.959	142.967	146.63	0.916699	0.940181
17252847	14.4616	10.4894	10.5242	0.725329	0.72773
17537019	323.276	319.316	319.141	0.987752	0.987209
17503333	249.088	223.17	226.791	0.895948	0.910485
17282148	708.289	681.789	739.922	0.962586	1.04466
17439909	459.196	393.079	372.918	0.856015	0.812109
17393575	39.5805	32.7894	43.2384	0.828424	1.09242
17407643	123.2	109.515	107.874	0.888922	0.875601
17442282	23.6817	13.9271	24.426	0.588095	1.03143
17549644	431.108	419.615	403.129	0.973341	0.9351
17305167	699.972	627.883	646.367	0.89701	0.923418
17255755	605.959	520.1	613.098	0.858309	1.01178
17385719	88.694	30.6671	28.2554	0.345763	0.318572
17456025	158.966	148.705	152.733	0.935449	0.960787
17267804	971.878	846.121	941.834	0.870604	0.969087
17235539	167.971	152.539	154.481	0.908131	0.919688
17413352	57.419	46.2987	44.996	0.806331	0.783644
17518331	407.643	386.801	400.422	0.948871	0.982284
17364426	6.76033	3.14138	4.17223	0.464679	0.617163
17258118	491.591	351.072	359.361	0.714154	0.731016
17548426	1260.54	1227.23	1355.54	0.973579	1.07537
17306696	86.2655	69.6041	71.5951	0.806859	0.829939
17210984	215.64	203.868	188.982	0.945412	0.876381
17404937	3534.1	3015.37	3266.51	0.853223	0.924285
17376616	10.8746	6.98294	8.7102	0.642135	0.800971
17463898	292.48	273.046	282.59	0.933554	0.966188
17548240	137.121	128.529	140.143	0.937344	1.02204
17278244	18.4594	11.1204	12.8855	0.602426	0.698042
17312418	34.5221	24.886	27.0761	0.720871	0.784314
17415016	173.878	141.249	176.915	0.812345	1.01746
17334599	90.1752	73.3779	75.186	0.813725	0.833777
17474035	113.745	93.5282	113.181	0.822258	0.995039
17477237	97.4232	86.1796	89.6326	0.884591	0.920033
17240164	249.788	238.584	215.242	0.955144	0.861699
17519167	278.664	225.954	218.861	0.810847	0.785391
17274120	1556.49	1427.14	1498.26	0.916896	0.962589
17466360	47.617	17.5087	55.2307	0.367697	1.1599
17469089	301.738	287.848	319.632	0.953967	1.0593
17360909	38.2392	28.6694	31.389	0.74974	0.820859
17457987	7.45931	3.59277	5.99473	0.48165	0.803657
17529713	587.935	518.853	544.582	0.882501	0.926263
17346175	321.41	300.274	288.609	0.934237	0.897946
17406456	17.1588	7.6202	11.3735	0.444098	0.662837
17361073	2020.85	1914.83	1830.53	0.947536	0.905823
17372621	72.2986	46.1732	64.3155	0.638646	0.889582
17367278	120.296	108.19	111.504	0.899364	0.926914
17413770	45.032	27.9392	26.5679	0.620431	0.589977
17417090	17.8663	9.00362	11.6311	0.503944	0.651006
17300273	658.786	603.496	728.475	0.916073	1.10578
17541036	1336.03	1363.98	1417.28	1.02092	1.06081
17525548	456.179	419.287	397.36	0.919129	0.871063
17538852	144.074	129.49	121.985	0.898773	0.846685
17467421	25.0518	19.8188	8.39664	0.791113	0.335171
17219282	1053.17	1061.51	1012.81	1.00792	0.961677
17316378	35.9899	22.3264	31.3585	0.620352	0.871316
17427000	17.7061	12.9097	20.453	0.729107	1.15514
17281377	270.758	271.452	290.517	1.00256	1.07298
17429454	118.097	94.7837	114.339	0.802592	0.968177
17328484	422.753	393.075	408.966	0.929798	0.967388
17544740	8.37917	4.63368	6.50572	0.552999	0.776416
17454516	199.68	159.189	179.382	0.797222	0.898348
17428766	128.969	107.443	100.058	0.833087	0.775826
17420422	33.3149	23.3624	30.5763	0.70126	0.917798
17503703	73.9413	39.9073	32.1914	0.539717	0.435365
17520687	63.5069	52.2997	42.1444	0.823528	0.663619
17369060	170.814	129.431	174.051	0.757731	1.01895
17240880	111.575	76.4472	103.284	0.685164	0.925687
17448821	84.6957	56.672	65.1779	0.669125	0.769553
17393454	306.783	295.501	286.503	0.963225	0.933895
17526349	704.503	631.473	621.424	0.896338	0.882074
17356401	365.314	313.724	293.001	0.858778	0.802053
17524141	196.66	168.65	151.493	0.857572	0.770327
17300159	7.85129	4.43431	5.49119	0.564787	0.699399
17476709	111.203	82.7949	87.7013	0.744541	0.788662
17410190	185.847	182.681	170.38	0.982968	0.916777
17483772	321.212	288.152	283.869	0.897076	0.883743
17524523	1089.14	960.077	989.48	0.881502	0.908499
17279001	104.07	87.48	112.818	0.840589	1.08406
17549406	403.998	362.887	334.161	0.898239	0.827136
17549804	403.998	362.887	334.161	0.898239	0.827136
17515019	38.5924	32.5135	36.9067	0.842484	0.956319
17323548	132.15	103.299	108.266	0.781679	0.819263
17505013	50.4828	39.0492	43.9622	0.773514	0.870835
17474444	59.6783	22.2009	19.3499	0.372009	0.324236
17220188	159.446	152.728	153.876	0.957861	0.965062
17287185	199.51	185.105	188.243	0.927799	0.943527
17271931	181.845	146.499	161.028	0.805626	0.88552
17341412	40.2358	27.091	23.012	0.673307	0.571928
17393764	38.6673	21.7647	22.2111	0.562872	0.574414
17292689	167.804	151.957	159.476	0.905566	0.950372
17358221	8.93383	4.0359	4.45607	0.451754	0.498786
17230174	76.4923	71.6799	67.9787	0.937086	0.8887
17462926	468.236	377.63	420.484	0.806495	0.898018
17399663	208.593	198.313	207.131	0.950718	0.992993
17449596	153.405	141.5	148.95	0.922401	0.970965
17534352	104.772	86.2536	111.054	0.823251	1.05996
17520492	157.43	127.305	128.447	0.808645	0.815898
17489279	280.83	213.119	264.156	0.75889	0.940627
17493358	186.772	125.303	143.418	0.670883	0.767875
17472673	10.3141	4.83898	5.51972	0.46916	0.535161
17520416	18.6627	10.3439	11.6001	0.554256	0.621568
17243117	1093.79	966.169	1100.21	0.883321	1.00587
17384173	17.8307	11.1275	13.3554	0.624064	0.749012
17548577	127.256	93.0234	101.316	0.730995	0.796162
17487635	9.17803	6.21246	3.94928	0.676884	0.430297
17309304	52.184	41.1434	42.4891	0.788429	0.814216
17348950	104.057	86.534	105.519	0.831604	1.01405
17461312	127.996	104.357	122.763	0.815313	0.959121
17467128	264.864	241.375	227.119	0.911316	0.857493
17326551	11.5161	5.79341	5.58758	0.503071	0.485198
17290398	553.248	344.365	422.857	0.622442	0.764316
17221347	1670.84	1661.22	1585.72	0.994244	0.949058
17525007	249.961	228.21	244.199	0.912986	0.97695
17498239	58.8377	36.5292	35.2721	0.620847	0.599481
17464316	45.9581	31.9035	41.015	0.694187	0.892445
17363488	380.163	365.901	388.851	0.962484	1.02285
17397632	540.164	502.287	484.369	0.929879	0.896707
17383216	168.073	107.364	120.149	0.638795	0.714861
17398873	520.913	495.865	537.349	0.951915	1.03155
17232634	60.8088	42.2386	49.3838	0.694613	0.812116
17310432	155.928	141.55	129.954	0.907793	0.833424
17511825	675.554	682.762	679.471	1.01067	1.0058
17361454	23.5187	14.0554	12.1575	0.597624	0.516929
17223574	604.234	610.5	615.109	1.01037	1.018
17550458	89.5563	49.3488	68.2448	0.551037	0.762033
17478509	7.02783	3.71346	6.07771	0.528393	0.864806
17284423	8.34489	4.11079	5.85483	0.492611	0.701607
17435130	313.648	316.216	323.817	1.00819	1.03242
17356372	292.024	246.837	259.897	0.845263	0.889985
17311058	18.3822	7.05279	7.34858	0.383675	0.399765
17333938	101.392	99.2781	81.137	0.979148	0.800228
17389715	641.992	605.066	638.879	0.942481	0.99515
17363980	79.3846	62.5039	64.444	0.787355	0.811795
17339434	208.257	165.447	208.869	0.794438	1.00294
17253688	450.625	449.073	464.558	0.996556	1.03092
17220255	245.843	255.021	260.538	1.03733	1.05977
17403340	108.666	94.892	79.2508	0.873248	0.729309
17504074	1210.11	790.858	708.732	0.653542	0.585675
17465037	76.6279	51.7043	62.0442	0.674745	0.809682
17466195	309.896	292.098	284.475	0.942568	0.917968
17360216	235.145	234.789	249.548	0.998486	1.06125
17400519	35.713	23.8381	36.881	0.667492	1.0327
17341276	168.218	149.607	137.579	0.889365	0.817861
17401530	105.604	81.9595	95.0474	0.776103	0.900036
17548646	295.585	281.817	267.894	0.95342	0.906317
17547525	1282.87	1206.72	1196.6	0.940644	0.932751
17441097	221.283	186.035	200.078	0.84071	0.904172
17442691	35.2938	22.3868	26.3555	0.634298	0.746745
17225259	14.1452	5.13498	6.32924	0.363019	0.447447
17424762	171.248	147.328	155.206	0.860322	0.906325
17251503	69.0901	55.315	68.5874	0.800621	0.992723
17499572	32.31	25.9395	15.0536	0.802832	0.465912
17344988	11.2709	5.18502	9.87501	0.460037	0.876152
17515835	604.715	551.209	528.937	0.911519	0.874688
17289695	376.631	391.163	314.517	1.03858	0.835079
17400403	316.828	323.618	331.415	1.02143	1.04604
17511359	257.91	248.505	235.009	0.963534	0.911204
17253700	36.9181	28.7464	31.7151	0.778652	0.859066
17548858	102.506	80.9807	67.7982	0.790008	0.661406
17287928	193.017	178.201	159.798	0.923238	0.827896
17544244	184.824	180.847	176.391	0.978477	0.954369
17308600	463.348	446.527	539.718	0.963696	1.16482
17295770	128.72	123.987	120.499	0.963232	0.936133
17506945	7.95491	3.82302	8.22181	0.480586	1.03355
17279948	7.3866	4.06875	3.76061	0.550829	0.509112
17420106	14.1062	8.98003	8.90293	0.636601	0.631136
17547554	1292	1291.9	1467.16	0.999923	1.13557
17438963	1267.29	1277.27	1761.89	1.00788	1.39029
17520288	26.2981	19.3257	25.4637	0.734871	0.968272
17548957	636.24	655.302	672.956	1.02996	1.05771
17249916	23.6886	15.3231	22.0533	0.646853	0.930965
17266952	2570.94	2226.74	2205.12	0.866121	0.857709
17316986	1867.35	1746.96	1687.32	0.93553	0.90359
17223378	158.247	152.272	158.649	0.962241	1.00254
17437355	123.448	108.059	86.4059	0.875338	0.699937
17415971	31.2309	22.4115	27.2184	0.717608	0.871522
17491890	618.847	525.688	512.153	0.849463	0.827593
17219865	8.34054	2.84886	4.40238	0.341569	0.52783
17218168	184.572	171.653	187.809	0.930006	1.01754
17398888	191.971	150.69	169.084	0.784961	0.880776
17514603	615.489	481.046	527.561	0.781568	0.857141
17549132	11.0906	5.8045	6.4624	0.523372	0.582692
17368855	165.766	130.197	124.305	0.785425	0.749881
17396801	115.201	92.105	114.431	0.799518	0.993316
17402361	136.797	119.302	116.04	0.872112	0.848261
17279499	25.477	15.0881	28.3093	0.592225	1.11117
17254933	701.203	609.105	637.05	0.868657	0.908511
17241377	74.4484	61.6487	70.4339	0.828072	0.946076
17416690	67.3614	50.7747	52.1583	0.753765	0.774305
17548123	441.485	395.265	426.538	0.895309	0.966145
17546402	7.32417	2.92596	6.42797	0.399494	0.877638
17299502	9.93078	4.55317	5.14671	0.45849	0.518258
17472161	226.025	206.589	207.594	0.914006	0.918453
17469556	177.288	159.261	179.646	0.89832	1.0133
17549362	246.704	236.494	234.764	0.958615	0.951602
17549754	246.704	236.494	234.764	0.958615	0.951602
17540950	35.9309	23.6692	32.8538	0.658744	0.914362
17502690	17.2945	6.75577	11.7156	0.390632	0.67742
17527495	409.274	373.329	432.239	0.912173	1.05611
17284554	88.0839	50.2828	61.9556	0.570851	0.70337
17411939	263.144	249.877	244.934	0.949582	0.930799
17370511	314.706	298.448	322.838	0.948341	1.02584
17482590	96.903	80.2289	77.1582	0.82793	0.796241
17496653	173.747	116.035	168.925	0.66784	0.972248
17336268	138.69	119.457	124.035	0.86132	0.894329
17461177	293.415	283.015	274.52	0.964556	0.935604
17437390	182.413	143.571	130.142	0.787062	0.713447
17548264	632.729	614.222	551.897	0.97075	0.872249
17281099	140.315	140.094	131.679	0.998422	0.938454
17272437	204.138	172.622	178.355	0.845614	0.873698
17281419	933.927	810.155	873.269	0.867471	0.935051
17331598	219.272	195.466	176.724	0.89143	0.805955
17502369	17.0734	7.22107	13.0439	0.422943	0.76399
17276153	124.261	108.824	109.406	0.875772	0.880451
17500468	578.852	573.52	611.761	0.990789	1.05685
17403282	84.3902	59.0211	58.6996	0.699383	0.695574
17241032	82.279	58.1167	72.7053	0.706337	0.883643
17221093	202.353	143.619	162.763	0.709743	0.804353
17364932	165.838	148.58	171.462	0.895934	1.03391
17349223	368.416	335.072	341.042	0.909494	0.925699
17464786	12.4081	5.47788	8.40164	0.441476	0.677109
17494447	8.97318	3.99283	6.57896	0.444974	0.73318
17388821	102.142	65.7417	89.2307	0.643628	0.873591
17456176	166.814	154.824	147.838	0.928126	0.886249
17275576	90.9269	77.1655	68.7427	0.848655	0.756021
17468678	293.715	255.915	292.881	0.871304	0.997157
17332766	64.4168	30.7079	27.7571	0.476707	0.430899
17285851	347.317	281.862	290.278	0.811541	0.835773
17524209	744.581	758.648	909.836	1.01889	1.22194
17271168	144.963	105.714	124.062	0.729248	0.855816
17277694	34.1009	20.4928	16.7699	0.600945	0.491772
17430451	19.5187	12.7822	12.7746	0.65487	0.654478
17286009	115.497	100.766	102.988	0.872456	0.891699
17291001	2017.87	1797.77	1944.18	0.890921	0.963478
17375911	134.086	127.473	141.767	0.950684	1.05729
17448919	21.752	11.2555	12.3641	0.517447	0.568413
17401414	70.4781	63.4916	46.8275	0.90087	0.664427
17395830	122.235	114.046	113.408	0.933007	0.92779
17363204	260.19	198.301	218.754	0.762139	0.840746
17409668	165.099	150.134	144.609	0.909359	0.875891
17434555	61.3362	52.1463	75.7191	0.850171	1.23449
17324916	118.475	84.7969	108.697	0.715734	0.917465
17548305	1244.6	1210.86	1223.75	0.972895	0.983246
17299200	761.705	766.49	761.263	1.00628	0.99942
17333966	51.7934	38.539	45.9278	0.744091	0.88675
17473018	21.1388	11.146	17.3681	0.527277	0.821623
17417223	12.5493	7.00181	7.96609	0.557943	0.634783
17548989	368.909	379.845	343.004	1.02965	0.929779
17231690	929.345	794.19	944.939	0.854569	1.01678
17519782	384.846	394.885	374.586	1.02609	0.97334
17441105	104.59	94.717	89.1837	0.9056	0.852696
17529322	192.477	182.085	163.351	0.946007	0.848676
17319596	114.552	76.296	79.7967	0.666037	0.696597
17362595	873.739	589.478	674.92	0.674662	0.772451
17268645	243.824	241.289	237.96	0.989604	0.97595
17514247	515.596	503.2	481.099	0.975958	0.933093
17411081	491.714	432.093	461.504	0.878749	0.938562
17388389	53.0671	27.0989	26.4287	0.510652	0.498024
17228234	691.203	655.408	585.162	0.948214	0.846585
17232426	84.0336	73.6069	68.482	0.875922	0.814936
17262695	621.638	604.032	615.148	0.971677	0.98956
17445786	668.722	558.872	542.159	0.835732	0.810739
17301926	96.4984	75.1588	94.7421	0.77886	0.9818
17340232	491.791	508.961	508.676	1.03491	1.03433
17509379	1161.14	1071.41	1193.47	0.922722	1.02784
17311315	447.6	470.65	478.609	1.0515	1.06928
17346774	87.0872	74.3137	83.2196	0.853326	0.95559
17515004	104.534	103.442	117.731	0.989553	1.12625
17525240	139.628	110.955	93.0099	0.794648	0.666128
17471879	52.7077	27.6471	42.9357	0.524536	0.8146
17305727	398.118	390.349	370.962	0.980485	0.93179
17547939	1343.64	1424.84	1323.24	1.06043	0.984814
17285530	8.03584	4.37917	9.42664	0.544955	1.17307
17528778	218.527	209.42	175.372	0.958328	0.80252
17326147	388.888	365.389	386.657	0.939575	0.994264
17514424	223.77	234.019	168.482	1.0458	0.752925
17550492	173.157	138.709	143.688	0.801063	0.829817
17371739	592.325	454.584	511.141	0.767456	0.862939
17433145	11.2074	5.51041	8.78673	0.491677	0.784014
17488945	39.6918	24.0892	33.8208	0.606906	0.852086
17399333	762.684	795.064	835.895	1.04246	1.09599
17230638	73.0774	70.4934	89.5214	0.964639	1.22502
17245399	410.58	354.024	304.697	0.862253	0.742112
17220931	16.6129	9.01898	9.75531	0.542889	0.587211
17220439	170.59	162.024	153.002	0.949789	0.896899
17546797	60.1951	44.5329	55.5031	0.73981	0.922054
17425160	317.844	280.693	277.34	0.883114	0.872565
17241038	334.092	342.946	312.016	1.0265	0.933922
17548117	809.527	738.927	786.337	0.912789	0.971354
17473177	357.899	282.565	305.579	0.789511	0.853815
17312032	642.724	603.973	680.409	0.939708	1.05863
17499392	67.0135	58.3362	64.7542	0.870515	0.966287
17295745	242.26	239.362	250.652	0.988038	1.03464
17211000	140.262	107.17	107.149	0.76407	0.763917
17433731	716.169	738.561	711.903	1.03127	0.994043
17507924	10.6508	4.32241	5.28135	0.405829	0.495864
17537895	1242.29	1171.55	1181.6	0.943055	0.951145
17319619	1002.83	973.619	997.882	0.970873	0.995068
17474558	79.6347	64.4125	66.7088	0.80885	0.837685
17484271	153.867	126.277	120.055	0.820688	0.780252
17525075	355.291	352.98	345.368	0.993495	0.972069
17427312	164.801	162.181	124.781	0.984104	0.757161
17355903	217.264	208.228	199.97	0.958412	0.920399
17384744	24.3355	15.4145	16.644	0.633417	0.68394
17347505	61.379	55.203	50.996	0.899379	0.830838
17549380	730.802	650.357	626.614	0.889923	0.857433
17510667	137.176	124.362	124.276	0.906593	0.905966
17504160	121.877	114.082	124.119	0.93604	1.0184
17477695	1706.92	1494.61	1676.05	0.875617	0.981919
17381283	94.0692	86.4152	92.749	0.918634	0.985965
17212518	289.154	232.892	293.782	0.805426	1.016
17234800	884.762	852.775	889.984	0.963847	1.0059
17536881	346.425	352.24	357.321	1.01678	1.03145
17305856	299.304	295.95	305.361	0.988794	1.02024
17275025	13.5091	8.17363	8.71694	0.605046	0.645264
17286254	447.083	432.385	414.014	0.967124	0.926033
17488535	278.022	252.602	274.899	0.90857	0.988766
17289584	101.723	105.415	105.536	1.03629	1.03749
17514623	28.4855	17.7517	14.5718	0.623183	0.511549
17268810	367.186	373.431	346.875	1.01701	0.944685
17445255	452.16	215.885	281.022	0.477452	0.62151
17536264	74.0262	62.4448	69.0398	0.843549	0.932639
17425038	249.122	240.566	250.015	0.965655	1.00359
17514257	146.487	136.978	138.118	0.935082	0.942869
17424319	123.411	77.4797	95.3654	0.627818	0.772746
17299542	315.22	242.628	284.938	0.769711	0.903933
17445280	234.129	194.065	201.802	0.828881	0.861928
17492242	6.82514	3.36751	3.78487	0.493398	0.554548
17316876	9.03719	3.67262	4.1846	0.406389	0.463042
17353628	102.981	77.257	97.5525	0.750206	0.947287
17356314	254.644	243.774	258.662	0.957315	1.01578
17341371	14.9388	9.49499	11.0978	0.635593	0.742888
17442588	193.709	174.289	182.111	0.899745	0.940123
17388931	378.064	372.113	360.959	0.98426	0.954755
17413553	123.238	92.0292	105.204	0.746763	0.853671
17467656	269.233	248.366	219.931	0.922497	0.816881
17307493	199.91	169.669	195.264	0.848723	0.976759
17348965	365.936	355.58	369.734	0.9717	1.01038
17337591	10.7887	3.82219	6.64994	0.354277	0.616381
17240146	98.1095	82.6131	78.6701	0.84205	0.80186
17329361	10.0547	6.37941	5.61913	0.634468	0.558853
17508161	304.597	293.254	359.826	0.962759	1.18132
17331407	128.971	108.152	101.738	0.838575	0.788848
17513389	296.022	291.528	320.731	0.984821	1.08347
17376252	512.552	313.964	399.561	0.612551	0.779553
17528053	130.041	134.442	109.264	1.03384	0.84023
17410043	162.791	134.458	141.589	0.825956	0.869757
17489847	66.1684	50.2025	41.3559	0.758708	0.625011
17284564	8.0282	3.46264	4.51285	0.43131	0.562124
17464165	489.899	385.825	358.119	0.787561	0.731005
17243850	92.6192	78.8141	71.0862	0.850947	0.767511
17444756	8.73007	4.12196	5.84013	0.472157	0.668967
17430630	162.764	156.047	167.168	0.958732	1.02706
17489707	174.416	166.546	147.93	0.954879	0.848148
17212546	14.8664	8.98715	12.5385	0.604528	0.84341
17297497	108.627	97.1725	100.906	0.894552	0.92892
17410227	191.762	188.82	184.69	0.984658	0.96312
17524117	16.6223	9.13362	9.16327	0.549481	0.551265
17322735	48.0658	40.5241	41.2417	0.843097	0.858027
17422269	251.648	232.218	256.71	0.922791	1.02012
17530291	194.72	150.877	159.591	0.774844	0.819594
17372019	6.50071	2.81966	5.11663	0.433747	0.787088
17533055	355.334	347.065	371.231	0.976729	1.04474
17400072	31.0334	19.3341	23.0106	0.62301	0.741477
17399645	24.1742	14.224	20.8722	0.588396	0.863411
17492722	198.301	196.706	241.478	0.991956	1.21773
17357259	878.832	899.696	851.393	1.02374	0.968778
17537861	67.55	36.2536	42.482	0.536693	0.628896
17397439	300.8	243.587	273.114	0.809798	0.907959
17219382	259.33	184.86	175.098	0.712838	0.675194
17419389	101.628	53.3344	94.936	0.5248	0.934152
17292117	86.0011	64.6707	62.2114	0.751975	0.72338
17252737	15.562	10.4964	10.2518	0.674486	0.658768
17313495	78.973	46.1635	56.2766	0.584548	0.712606
17376270	31.9693	22.5881	23.0116	0.706554	0.719801
17283784	111.494	87.4005	93.4725	0.783903	0.838364
17489908	305.983	269.693	268.689	0.881399	0.878119
17513641	1812.36	1457.75	1488.98	0.804341	0.821572
17437773	135.149	136.046	123.655	1.00663	0.914947
17515758	113.43	97.0756	105.518	0.855822	0.930246
17484802	127.751	114.612	108.811	0.897146	0.851744
17453137	1910.09	1443.57	1457.39	0.755764	0.762999
17302695	27.749	18.3685	24.0675	0.661952	0.867329
17505239	171.012	130.448	125.49	0.7628	0.733806
17545051	302.114	256.969	281.125	0.85057	0.930525
17487570	54.5991	32.949	55.358	0.603472	1.0139
17217901	83.6163	77.7099	72.9103	0.929364	0.871963
17274415	75.423	55.8875	66.0313	0.740987	0.875481
17546745	74.9674	67.0362	43.2957	0.894206	0.577527
17501104	54.3687	39.5896	47.3206	0.728169	0.870364
17361552	698.632	616.306	772.872	0.882161	1.10626
17425228	191.596	185.618	195.496	0.968802	1.02036
17276056	980.212	957.613	991.895	0.976945	1.01192
17289415	16.0238	8.67477	10.9828	0.541367	0.685407
17483230	140.567	117.187	130.825	0.833674	0.930696
17228860	409.967	387.412	436.001	0.944984	1.0635
17254916	529.332	430.502	479.065	0.813294	0.905037
17346952	39.4756	35.9758	42.2077	0.911341	1.06921
17232951	237.826	237.038	245.68	0.996688	1.03302
17273806	659.666	636.552	619.389	0.964961	0.938945
17457373	9.55838	4.86639	6.1687	0.509122	0.645371
17340427	68.8423	63.2928	67.0644	0.919389	0.974174
17346136	18.068	9.75818	9.86886	0.54008	0.546206
17514983	132.189	118.496	129.833	0.896412	0.982176
17548446	1539.42	1455.25	1483.12	0.945321	0.963428
17404191	25.4821	14.3095	14.9103	0.56155	0.58513
17255348	21.0681	10.1892	9.60999	0.483629	0.456139
17432145	19.3942	9.83226	11.1018	0.506969	0.572429
17236313	180.426	160.33	169.881	0.88862	0.941556
17221081	224.846	180.683	169.795	0.803587	0.755161
17512680	694.359	608.723	747.551	0.876669	1.07661
17540273	145.702	147.002	127.588	1.00892	0.875677
17391531	16.701	8.83171	13.3682	0.528812	0.800441
17307025	27.1366	11.4262	10.3717	0.421063	0.382202
17479548	194.587	175.881	170.169	0.903864	0.874511
17225785	357.532	341.91	353.126	0.956306	0.987676
17307203	133.496	114.097	124.875	0.854689	0.935422
17421981	146.808	71.5525	178.345	0.487389	1.21482
17488743	1149.98	1149.83	1093.72	0.999867	0.951076
17265785	8.25891	3.70844	4.22463	0.449023	0.511524
17374295	485.849	510.695	481.317	1.05114	0.990672
17368762	52.6908	35.8694	42.0467	0.680753	0.797989
17459395	19.1633	11.4746	10.3499	0.598782	0.540091
17485698	20.5162	11.6395	12.2541	0.567334	0.597289
17471342	409.329	325.461	391.735	0.795108	0.957019
17386621	962.383	813.196	829.964	0.844982	0.862405
17242676	434.907	412.637	490.58	0.948794	1.12801
17291559	134.099	133.351	117.541	0.994421	0.876524
17246154	83.1196	85.3639	77.1235	1.027	0.927862
17248304	55.511	47.8122	61.718	0.861309	1.11182
17320711	706.089	728.626	668.374	1.03192	0.946586
17485574	218.308	218.7	219.38	1.00179	1.00491
17397827	54.2701	39.2144	43.3182	0.722578	0.798196
17297121	35.9368	33.0311	29.4148	0.919144	0.818515
17423037	90.6382	81.5112	68.3612	0.899303	0.75422
17451668	473.763	388.984	409.299	0.821051	0.863932
17292722	115.57	112.022	95.1604	0.969302	0.823402
17259177	71.4884	55.7757	97.1782	0.780206	1.35936
17352603	357.366	307.227	350.278	0.859698	0.980168
17296013	133.981	95.8798	120.085	0.715622	0.896287
17307305	33.3038	22.0673	19.6479	0.662606	0.589961
17342038	32.2854	26.4675	33.3705	0.819797	1.03361
17395359	121.207	108.096	123.159	0.891822	1.0161
17547837	222.021	203.953	228.546	0.918622	1.02939
17307403	377.587	384.031	375.092	1.01707	0.993393
17344497	141.756	94.746	112.65	0.668374	0.794675
17470095	54.8602	33.8562	24.8136	0.617136	0.452307
17548188	476.28	451.199	470.368	0.94734	0.987587
17384632	147.539	131.316	142.387	0.890047	0.965085
17314691	460.28	458.43	416.232	0.995981	0.904302
17460105	9.09417	3.82975	5.12243	0.421121	0.563265
17293142	554.124	476.794	529.876	0.860445	0.95624
17549666	724.215	715.167	802.703	0.987506	1.10838
17411885	197.463	203.449	206.873	1.03031	1.04765
17436931	301.209	286.894	285.543	0.952475	0.94799
17548080	229.709	212.751	196.448	0.926177	0.855203
17393766	51.2166	38.2356	40.1728	0.746548	0.784371
17469802	365.014	316.134	337.843	0.866088	0.925564
17528750	96.3443	71.182	79.2974	0.738829	0.823063
17460958	120.469	106.589	113.281	0.884785	0.940332
17426222	279.385	255.115	310.412	0.913131	1.11106
17522158	1636.77	1645.39	1672.01	1.00526	1.02153
17433234	32.1022	22.9206	16.8294	0.713988	0.524246
17519060	427.843	397.732	410.749	0.929622	0.960045
17493556	92.9838	87.3248	89.8388	0.939139	0.966176
17505058	7.79491	3.02421	4.36661	0.387972	0.560187
17249780	1184.24	1084.6	1148.11	0.915866	0.969497
17373448	52.2038	37.7403	56.7946	0.722942	1.08794
17291937	111.257	93.5869	92.4864	0.841178	0.831287
17284039	226.077	197.509	192.631	0.873638	0.852059
17379692	109.397	79.1363	78.2219	0.723387	0.715029
17459716	389.563	359.646	341.083	0.923205	0.875553
17266830	79.362	56.446	72.1964	0.711247	0.909711
17226752	159.384	122.155	134.19	0.766418	0.841929
17374722	113.463	105.318	117.144	0.928218	1.03244
17348626	14.5074	8.6248	9.2962	0.594512	0.640792
17526614	543.134	521.47	508.464	0.960112	0.936166
17548094	171.692	133.994	119.721	0.780434	0.697298
17469341	408.478	393.74	345.484	0.96392	0.845785
17542349	51.088	46.997	44.5108	0.919923	0.871258
17358119	610.69	556.771	599.426	0.911707	0.981555
17298839	525.725	512.752	491.933	0.975323	0.935723
17349393	330.849	305.501	303.924	0.923385	0.918618
17546234	222.637	228.326	222.722	1.02555	1.00038
17496397	570.218	554.285	561.038	0.972057	0.9839
17313739	27.7855	15.659	16.3484	0.563568	0.588379
17501994	367.283	362.824	416.718	0.98786	1.1346
17322455	59.6034	42.082	53.0571	0.706033	0.890169
17328829	634.793	507.692	555.635	0.799775	0.875301
17266079	284.267	285.554	294.478	1.00453	1.03592
17227023	234.058	189.476	229.067	0.809524	0.978676
17263423	76.0333	58.0513	52.8435	0.763498	0.695005
17280590	373.27	402.21	400.783	1.07753	1.07371
17260740	19.2769	12.6114	11.222	0.654221	0.582149
17336939	125.266	98.5756	122.777	0.786932	0.980137
17387844	9.20449	4.09495	5.1857	0.444886	0.563388
17501160	122.652	90.6066	110.939	0.73873	0.904505
17459236	312.857	272.205	285.449	0.870063	0.912396
17306130	12.7278	7.0041	6.93041	0.5503	0.54451
17334929	18.8147	14.1504	12.5231	0.752091	0.665598
17373825	27.0345	18.6359	22.5742	0.689338	0.835016
17283014	445.227	406.52	438.278	0.913063	0.984393
17297495	14.9845	6.09252	10.412	0.406589	0.694856
17509721	241.098	222.711	227.051	0.92374	0.94174
17249898	40.2299	22.7826	22.8303	0.566311	0.567495
17225893	190.804	198.005	190	1.03774	0.995789
17524170	131.421	125.326	143.051	0.953626	1.0885
17366558	8.70787	4.15601	5.53688	0.477271	0.635848
17241436	531.678	349.415	445.58	0.657192	0.838063
17509506	45.6369	38.28	40.2697	0.838794	0.882393
17548108	1330.65	1035.53	1194.12	0.778213	0.897398
17548696	1330.65	1035.53	1194.12	0.778213	0.897398
17547696	23.4808	21.1311	21.6463	0.899932	0.921871
17307726	37.1212	34.1692	42.8496	0.920475	1.15432
17388985	105.988	78.1695	96.6368	0.737531	0.911771
17480386	167.8	165.038	156.923	0.983542	0.935178
17507333	282.767	235.314	276.557	0.832183	0.978037
17423674	160.728	152.228	156.873	0.947113	0.976015
17333672	157.373	144.17	138.5	0.916108	0.880075
17284993	441.936	446.809	404.838	1.01103	0.916056
17460275	50.1002	34.5337	36.9433	0.689293	0.737389
17218618	73.0053	56.1102	73.2591	0.768577	1.00348
17268729	109.052	95.4717	123.101	0.875469	1.12882
17244913	81.6124	58.2504	71.1174	0.713745	0.871405
17287306	541.153	558.621	537.742	1.03228	0.993696
17247471	56.4069	48.8815	50.4412	0.866587	0.894237
17412552	599.427	642.724	593.157	1.07223	0.98954
17302634	42.8432	30.5154	28.8723	0.712258	0.673906
17227138	200.168	178.848	201.6	0.89349	1.00715
17435186	26.1132	14.5106	22.7817	0.555683	0.87242
17324661	229.934	183.686	191.778	0.798862	0.834055
17231419	55.8044	34.0564	37.0884	0.610282	0.664615
17342042	185.132	163.811	188.83	0.884829	1.01997
17394318	142.441	111.717	139.599	0.784302	0.980044
17338280	122.311	115.246	123.894	0.942231	1.01294
17295649	120.457	115.047	115.334	0.955087	0.957471
17354004	443.208	402.192	458.667	0.907457	1.03488
17384288	117.392	88.8836	100.893	0.757154	0.859455
17218899	110.681	108.734	105.264	0.982405	0.951052
17493272	686.314	716.251	728.781	1.04362	1.06188
17229681	76.4462	71.3981	77.3718	0.933965	1.01211
17534706	254.196	258.426	246.386	1.01664	0.969275
17537853	75.3191	53.5113	66.1894	0.710462	0.878787
17300225	11.5035	5.39692	7.57149	0.469155	0.65819
17487668	20.8751	10.1803	10.2931	0.487677	0.49308
17309905	24.9447	12.4563	11.1402	0.499355	0.446595
17538433	7.71964	3.33851	5.602	0.432469	0.725682
17374304	35.4881	23.6668	22.5225	0.666895	0.634648
17240365	664.251	611.7	673.296	0.920887	1.01362
17547640	30.1199	17.5091	19.6587	0.581314	0.652681
17263416	22.4404	10.3822	14.6793	0.462656	0.654145
17430449	920.092	1002.18	1014.66	1.08922	1.10278
17238210	200.281	203.975	199.366	1.01844	0.995428
17397268	246.378	243.053	227.779	0.986506	0.92451
17307213	14.08	6.19087	11.2933	0.439693	0.802084
17454283	366.588	308.873	309.815	0.842563	0.845132
17286882	289.459	300.777	236.008	1.0391	0.815341
17529062	129.617	114.568	117.849	0.8839	0.909214
17511112	132.158	132.234	103.256	1.00057	0.781308
17297319	219.941	195.655	198.203	0.889579	0.901162
17522887	104.914	104.541	82.9228	0.99644	0.790386
17298057	213.012	212.811	213.848	0.999055	1.00393
17317144	409.806	433.945	392.053	1.0589	0.956679
17365148	17.3248	12.1554	11.1666	0.701617	0.644543
17548781	439.148	445.776	438.777	1.01509	0.999157
17505283	224.754	228.745	201.641	1.01776	0.897161
17260364	291.085	276.14	254.006	0.94866	0.87262
17525220	13.0685	6.51652	11.2628	0.498645	0.861827
17331221	8.36119	3.31568	3.97321	0.396556	0.475196
17464404	233.017	229.368	196.006	0.984342	0.841165
17526225	196.059	157.579	212.402	0.803733	1.08336
17442474	389.418	364.779	362.788	0.93673	0.931616
17348079	136.181	129.723	123.913	0.952581	0.909914
17391233	162.331	141.438	135.943	0.871294	0.837444
17320783	62.8994	41.0003	36.6564	0.65184	0.582778
17328104	357.591	335.211	329.236	0.937416	0.920705
17482093	22.7694	15.7679	20.4314	0.692506	0.897321
17245171	1518.47	1296.19	1364.07	0.853613	0.898315
17543284	27.6839	26.6192	27.2824	0.961541	0.985496
17324249	75.0599	64.6179	83.8849	0.860885	1.11757
17348648	43.9209	23.6664	27.9574	0.538841	0.63654
17451128	82.2275	57.845	77.0127	0.703475	0.93658
17458074	306.689	287.906	292.57	0.938755	0.953961
17348054	92.3297	80.4576	97.2053	0.871416	1.05281
17294066	112.752	87.4508	93.8501	0.775603	0.832359
17242839	1782.25	1901.05	1874.99	1.06666	1.05203
17402895	1169.9	1199.34	1225.94	1.02516	1.04791
17495368	154.843	133.046	150.809	0.859237	0.973953
17506067	1509.9	1552.15	1589.41	1.02798	1.05266
17376917	47.9644	43.2899	47.366	0.902541	0.987524
17484469	186.305	175.986	177.672	0.944614	0.953663
17508353	395.062	328.274	350.229	0.830942	0.886516
17411761	329.151	318.573	336.347	0.967862	1.02186
17298528	119.035	101.819	110.82	0.855367	0.930982
17547943	417.814	289.797	322.806	0.693604	0.772607
17471201	177.835	177.558	172.472	0.998442	0.969843
17419553	26.8783	16.2988	18.7787	0.606395	0.698657
17415076	118.844	93.3168	91.5728	0.785204	0.770529
17260885	333.141	310.107	331.746	0.930857	0.995814
17231558	272.056	297.203	284.731	1.09243	1.04659
17275301	16.7126	6.61121	9.62047	0.395582	0.575641
17397957	284.794	230.863	213.631	0.810632	0.750126
17414583	17.9084	11.999	10.2812	0.670024	0.574101
17309070	258.372	166.261	189.503	0.643494	0.733452
17250141	148.426	123.005	165.118	0.828729	1.11246
17331059	248.979	209.142	277.436	0.839996	1.11429
17458587	9.93293	5.13113	6.71136	0.516578	0.675668
17271118	167.435	147.97	167.966	0.883748	1.00317
17397783	506.337	466.164	481.868	0.920659	0.951674
17414188	35.7654	22.0167	27.9515	0.615586	0.781525
17221286	10.8149	4.94184	5.39259	0.456948	0.498627
17548669	810.962	848.527	784.06	1.04632	0.966827
17467608	83.3389	79.5815	74.5338	0.954914	0.894345
17426517	52.5252	31.9601	19.213	0.608471	0.365786
17308999	620.892	642.336	596.978	1.03454	0.961484
17549484	266.211	263.792	250.43	0.990914	0.94072
17549632	266.211	263.792	250.43	0.990914	0.94072
17361915	138.315	126.495	138.251	0.914542	0.999534
17450131	30.9023	21.0596	41.7565	0.681489	1.35124
17498426	148.121	115.446	119.394	0.779404	0.806057
17524426	44.5989	34.8549	39.9281	0.781519	0.895271
17417926	104.875	92.9775	98.2434	0.886557	0.936768
17244244	127.828	101.465	113.377	0.793763	0.88695
17353765	446.391	366.472	412.247	0.820968	0.923512
17239371	354.633	304.984	331.583	0.859999	0.935003
17447289	173.497	149.517	159.947	0.861786	0.921898
17531168	92.0162	83.0781	92.4265	0.902863	1.00446
17344608	9.42782	4.76447	6.41062	0.505364	0.679969
17323138	192.238	142.436	165.594	0.740936	0.861397
17500662	76.3583	62.8631	63.5012	0.823265	0.831621
17527982	39.951	28.8317	27.065	0.721677	0.677455
17484094	237.918	229.925	211.109	0.966405	0.887317
17528405	733.523	770.912	759.745	1.05097	1.03575
17548713	166.245	152.467	187.691	0.917122	1.12901
17323082	146.927	135.55	141.313	0.922563	0.96179
17549798	1274.16	1110.54	1180.56	0.871589	0.926544
17548307	315.226	306.059	368.893	0.97092	1.17025
17305116	315.53	288.385	284.478	0.913969	0.901587
17468075	535.46	540.057	595.973	1.00858	1.11301
17240022	239.712	234.467	209.558	0.978117	0.874206
17548928	274.772	299.373	258.545	1.08953	0.940946
17263893	103.254	103.574	97.6941	1.0031	0.946153
17353106	9.55176	4.70348	3.99172	0.492421	0.417905
17330314	171.799	171.9	167.462	1.00059	0.974755
17537713	337.393	223.391	251.619	0.662109	0.745775
17446185	180.191	143.516	172.984	0.796466	0.960001
17281388	117.248	93.9268	100.035	0.801093	0.853186
17375220	124.947	117.868	122.259	0.943344	0.978491
17408829	136.043	124.284	142.397	0.913564	1.04671
17238580	269.061	286.054	298.65	1.06316	1.10997
17499251	24.935	20.7889	24.666	0.833723	0.989213
17490608	101.607	91.5817	117.167	0.901328	1.15313
17236739	171.364	160.671	188.292	0.937599	1.09879
17507277	595.923	469.148	530.92	0.787263	0.89092
17494449	505.666	542.446	476.514	1.07274	0.94235
17386757	63.1487	58.7838	56.9813	0.930878	0.902335
17379808	603.205	458.903	573.65	0.760774	0.951004
17397932	54.344	51.6312	48.1041	0.950081	0.885178
17215968	614.181	603.448	644.312	0.982525	1.04906
17268598	149.848	145.454	141.173	0.97068	0.942108
17542925	7.66467	4.31317	6.15603	0.562734	0.80317
17311821	295.096	294.122	254.731	0.996699	0.863216
17387316	102.208	75.048	98.3529	0.734267	0.962282
17222564	48.1194	32.8819	64.0606	0.683339	1.33128
17549794	222.67	233.538	236.421	1.04881	1.06175
17456082	9.71891	4.84703	7.15886	0.498721	0.73659
17283030	40.7964	26.2291	23.7571	0.642927	0.582332
17494228	48.8098	43.2655	71.011	0.886411	1.45485
17506680	82.7367	63.0714	55.0513	0.762315	0.665379
17311649	453.533	481.224	490.966	1.06106	1.08254
17504350	81.522	55.7579	55.7807	0.683961	0.684242
17225999	143.056	121.687	121.313	0.850626	0.848013
17422629	165.828	152.624	164.998	0.920373	0.994992
17521264	258.865	231.564	237.088	0.894536	0.915877
17263004	1168.01	1273.76	1151.38	1.09054	0.985758
17212185	66.3641	66.5297	48.9299	1.0025	0.737295
17253133	77.7846	70.4828	62.1653	0.906128	0.799197
17418279	323.053	315.286	326.924	0.975958	1.01198
17531810	704.598	671.928	668.04	0.953634	0.948116
17308349	61.5671	40.0982	41.7774	0.651293	0.678566
17424608	75.734	67.299	60.0058	0.888623	0.792322
17357752	321.721	324.946	303.105	1.01002	0.942139
17213892	8.59424	3.90307	5.16263	0.45415	0.600708
17427799	506.373	505.082	501.741	0.997452	0.990854
17369832	50.0981	44.0338	43.9825	0.878952	0.877926
17514760	180.46	170.33	176.609	0.943866	0.978663
17295525	183.67	170.248	174.143	0.92692	0.948129
17445507	201.909	208.164	215.568	1.03098	1.06765
17351444	327.538	317.271	324.596	0.968654	0.991017
17287957	8.8383	5.21367	6.44332	0.589895	0.729023
17344855	10.4204	5.74354	7.58987	0.55118	0.728363
17294368	547.456	540.406	632.934	0.987122	1.15614
17296476	127.763	116.639	112.428	0.912931	0.879979
17326438	279.552	281.647	264.47	1.0075	0.946052
17430835	187.186	152.767	173.917	0.816124	0.929113
17255719	295.971	274.356	278.816	0.92697	0.942041
17485545	85.1554	74.2139	83.5761	0.871512	0.981454
17457737	11.6868	4.92227	7.88814	0.421183	0.674962
17484907	234.021	135.014	264.661	0.576932	1.13093
17503287	169.916	163.92	169.669	0.964714	0.99855
17245248	401.409	337.768	333.877	0.841456	0.831762
17450918	123.975	104.046	104.707	0.83925	0.844584
17335550	149.878	132.118	133.115	0.881504	0.888158
17432783	82.6297	68.7379	62.9146	0.831878	0.761404
17348356	1204.84	1196.98	1240.59	0.993477	1.02967
17395165	3144.58	3440.83	3313.46	1.09421	1.0537
17374906	219.793	192.846	186.415	0.8774	0.848137
17290846	56.6711	27.0182	26.008	0.476753	0.458929
17364622	893.137	754.273	791.137	0.844521	0.885795
17300058	31.7308	27.5125	15.8779	0.867059	0.500394
17275785	77.214	71.3429	86.7624	0.923963	1.12366
17249375	438.864	422.526	393	0.962774	0.895495
17335312	67.4109	41.9738	42.4424	0.622655	0.629607
17522338	288.836	190.006	262.864	0.657834	0.910082
17399164	342.825	355.528	336.277	1.03705	0.980899
17319289	254.508	242.365	252.121	0.952288	0.990623
17340017	142.875	108.41	113.493	0.758773	0.794347
17473171	1277.86	1294.48	1280.93	1.01301	1.0024
17419416	8.79397	3.89501	6.83499	0.442918	0.777236
17455962	295.882	292.892	268.851	0.989895	0.908643
17240258	19.0132	9.01668	11.1104	0.474233	0.584351
17465332	20.9564	15.3147	14.248	0.73079	0.679888
17236327	281.683	276.031	256.404	0.979936	0.910258
17533454	27.8208	22.609	17.0227	0.812666	0.61187
17321351	812.936	760.935	764.048	0.936033	0.939863
17270783	127.662	80.0327	100.909	0.626911	0.790437
17386591	197.545	184.384	177.648	0.933374	0.899279
17222326	770.309	789.718	828.253	1.0252	1.07522
17384753	60.2836	50.3525	50.287	0.835261	0.834175
17294694	18.4533	8.15178	13.1239	0.441753	0.711196
17281428	110.975	106.322	95.4445	0.958069	0.860054
17499560	211.226	200.692	189.458	0.950128	0.896945
17371421	13.8444	6.24564	7.96286	0.451132	0.57517
17404731	33.598	25.3871	27.2882	0.755613	0.812197
17512634	60.8419	27.8004	31.9822	0.456928	0.525662
17285616	8.85932	3.51199	4.71011	0.396418	0.531656
17428064	9.58819	5.32234	5.37292	0.555093	0.560369
17408753	26.6118	12.8646	13.5796	0.483418	0.510282
17244543	8.88399	3.49598	5.06378	0.393514	0.569989
17391150	292.948	251.076	258.92	0.857069	0.883844
17474663	105.487	82.6305	78.0653	0.783322	0.740044
17537889	458.093	480.786	398.185	1.04954	0.869224
17445895	2232.53	2023.59	2102.94	0.906411	0.941953
17501080	279.91	237.391	221.263	0.848095	0.790479
17475640	183.2	166.454	169.124	0.908591	0.923165
17423228	123.673	110.323	107.888	0.892057	0.872368
17294352	33.2302	19.671	21.7367	0.591961	0.654124
17543194	12.2395	7.50786	10.8007	0.61341	0.882446
17366562	137.245	145.554	122.345	1.06054	0.89144
17523186	34.8147	30.3733	36.7943	0.872426	1.05686
17417107	89.6477	60.0174	65.2611	0.669481	0.727973
17357887	15.1741	8.48787	7.83399	0.559366	0.516274
17258580	22.8508	14.166	13.7296	0.619934	0.600838
17511102	114.269	69.5627	96.8399	0.608765	0.847477
17525342	258.804	223.73	224.706	0.864476	0.868249
17516314	13.2828	7.16881	8.46063	0.539705	0.63696
17288952	83.8355	81.1522	80.6235	0.967994	0.961687
17312089	160.154	164.063	169.907	1.02441	1.0609
17235358	11.4048	4.31159	4.91014	0.378049	0.430531
17521091	75.4942	53.4297	62.6103	0.707733	0.82934
17451691	186.313	166.646	164.461	0.894437	0.882712
17442185	323.391	335.754	278.998	1.03823	0.862728
17347222	140.132	125.875	125.369	0.898259	0.894648
17466507	309.533	306.431	317.307	0.989978	1.02512
17262958	14.3045	5.66812	9.11738	0.396248	0.63738
17351485	148.749	122.555	142.483	0.823899	0.957875
17354653	142.329	99.038	105.017	0.695839	0.737851
17288463	163.235	140.71	141.676	0.86201	0.867931
17258867	494.424	496.906	515.993	1.00502	1.04363
17530243	99.4079	74.2795	62.5978	0.74722	0.629707
17448676	6.75425	4.14505	4.48591	0.613695	0.664161
17212123	185.974	164.674	180.192	0.885466	0.968909
17548559	163.889	129.296	178.373	0.788925	1.08837
17269204	48.6496	31.5605	35.3235	0.648732	0.72608
17275637	17.4423	10.1229	8.39793	0.580368	0.481469
17423854	47.6937	32.3603	44.0197	0.678503	0.922968
17252887	199.328	190.917	185.675	0.957802	0.931505
17382459	104.656	58.6038	73.4088	0.559964	0.701427
17311905	12.6096	6.28628	7.71504	0.498533	0.611841
17216990	15.066	7.91203	8.39112	0.525157	0.556956
17463806	45.1525	23.0125	29.8016	0.509662	0.66002
17389009	364.255	347.196	312.15	0.953166	0.856953
17326859	251.905	204.101	214.064	0.810228	0.84978
17257135	87.8274	69.0667	67.7876	0.786391	0.771827
17274294	232.165	156.304	204.513	0.673247	0.880897
17220921	49.0683	40.4986	42.1115	0.825352	0.858222
17400281	337.102	368.984	365.977	1.09458	1.08566
17421571	261.256	269.435	256.01	1.03131	0.979919
17232003	274.899	216.126	261.787	0.786203	0.952302
17219086	333.939	333.418	288.076	0.998438	0.862659
17349590	468.438	475.396	445.625	1.01485	0.9513
17293273	150.794	141.56	146.761	0.938762	0.973259
17549516	759.207	786.509	843.789	1.03596	1.11141
17517116	689.055	729.131	662.04	1.05816	0.960795
17305520	730.036	832.654	651.485	1.14057	0.892401
17423622	133.324	124.185	113.316	0.931451	0.849929
17321422	24.9592	16.1564	18.915	0.647311	0.757836
17527032	145.461	114.9	129.854	0.789907	0.892707
17542254	106.662	96.549	98.2347	0.905183	0.920988
17355231	408.542	387.124	377.762	0.947574	0.924659
17352132	221.861	186.721	192.309	0.84161	0.866798
17463731	347.388	305.454	334.88	0.879286	0.963993
17467195	10.9409	7.22306	6.3296	0.660189	0.578526
17455401	190.894	124.785	160.28	0.65369	0.83963
17290910	288.617	314.136	294.852	1.08842	1.0216
17465062	296.177	316.321	287.274	1.06801	0.969939
17536519	375.139	377.097	349.017	1.00522	0.930366
17388756	61.869	52.4905	67.6121	0.848413	1.09283
17443445	28.2955	16.7004	13.2847	0.590214	0.4695
17319864	86.8963	55.0425	81.2859	0.633427	0.935436
17469605	12.3532	6.24015	10.3709	0.505146	0.839533
17506659	9.67317	6.15132	6.54996	0.635916	0.677126
17520932	647.226	559.709	592.863	0.864782	0.916006
17415338	13.6367	9.75818	12.887	0.71558	0.945019
17534720	695.192	692.599	711.264	0.99627	1.02312
17412813	120.311	97.9236	114.02	0.813923	0.947712
17266967	3019.65	2410.09	2205.97	0.798135	0.730537
17312293	35.9134	17.0901	17.375	0.47587	0.483802
17365384	462.462	441.254	456.032	0.954141	0.986094
17458379	53.8423	29.3419	28.0258	0.544961	0.520518
17385329	738.626	711.935	758.393	0.963863	1.02676
17233347	47.5805	29.5727	24.7997	0.621529	0.521215
17549574	640.992	692.667	713.186	1.08062	1.11263
17549730	640.992	692.667	713.186	1.08062	1.11263
17331036	124.731	111.916	109.788	0.89726	0.880205
17452776	57.7615	37.6044	43.9193	0.65103	0.760357
17295377	66.862	55.7933	63.988	0.834455	0.957016
17399104	1918.11	1568.17	1669.67	0.817563	0.870479
17243010	57.1408	54.1745	44.9976	0.948089	0.787487
17388252	54.164	45.604	55.0852	0.841961	1.01701
17526195	104.532	94.4474	97.339	0.903525	0.931188
17252557	211.934	203.577	192.752	0.960571	0.90949
17384205	277.131	283.962	274.324	1.02465	0.989871
17482669	9.27272	5.70258	6.79779	0.614985	0.733095
17275405	119.863	84.3049	98.5157	0.703346	0.821905
17401463	1078.8	896.105	1018.92	0.830652	0.944501
17516180	8.39677	5.60453	7.04545	0.667463	0.839067
17231534	107.044	101.28	119.023	0.946156	1.11191
17523352	21.8146	11.5636	18.0947	0.530085	0.829474
17386328	462.899	406.046	432.618	0.87718	0.934585
17389034	109.412	88.8259	94.7602	0.811846	0.866085
17545947	25.1363	15.3387	21.1071	0.610221	0.839706
17515170	375.243	303.399	337.426	0.80854	0.89922
17500941	347.156	372.503	367.365	1.07301	1.05821
17408991	172.503	162.441	169.253	0.941671	0.981159
17413958	129.502	115.805	150.048	0.894236	1.15865
17309340	92.5772	96.7147	89.2427	1.04469	0.963981
17350563	93.6989	70.4326	72.3918	0.751691	0.7726
17541232	13.0756	10.0941	6.76544	0.771981	0.517408
17539027	187.292	176.662	188.666	0.943242	1.00733
17469864	171.493	139.964	155.681	0.816147	0.907798
17342661	15.1222	11.467	8.80806	0.758289	0.58246
17525329	177.444	156.723	143.097	0.883224	0.806432
17418904	303.5	289.903	269.436	0.955201	0.887765
17548215	37.6356	22.8554	30.8023	0.607283	0.818436
17508766	382.061	350.996	336.191	0.91869	0.87994
17337142	38.9808	19.4369	25.4005	0.498626	0.651615
17261575	38.577	27.7856	21.7226	0.720263	0.563098
17380694	93.1553	80.054	90.6751	0.859361	0.973376
17412404	221.133	218.394	226.474	0.987615	1.02415
17372185	167.894	168.19	149.393	1.00176	0.889807
17447000	105.103	92.0157	89.8749	0.875484	0.855116
17412166	157.595	117.831	143.448	0.74768	0.910232
17216070	59.3403	48.901	47.5554	0.824076	0.801401
17301440	195.215	216.048	187.83	1.10672	0.962168
17260177	347.542	323.296	364.75	0.930236	1.04951
17281506	66.4601	58.6174	68.2882	0.881995	1.02751
17269870	148.835	133.481	144.485	0.896841	0.970775
17481232	1555.03	1596.81	2244.27	1.02687	1.44323
17504715	345.001	230.631	291.519	0.668493	0.844981
17231040	265.517	269.365	304.984	1.01449	1.14864
17260806	10.3551	5.32877	8.35522	0.514602	0.806867
17218377	188.186	156.163	128.302	0.82983	0.681783
17253505	301.94	313.701	296.237	1.03895	0.981115
17212904	49.0789	37.6411	37.6608	0.76695	0.76735
17392660	26.0945	13.9461	16.3661	0.534447	0.627185
17393784	25.0031	19.5406	18.7696	0.781528	0.750689
17285143	10.7395	4.95836	8.19448	0.461693	0.763021
17503907	407.115	418.337	416.692	1.02756	1.02353
17536922	15.8328	5.68495	15.553	0.359062	0.982327
17473736	12.1453	5.66153	8.58535	0.46615	0.706887
17336042	24.7913	18.8973	21.5321	0.762256	0.868532
17355794	39.8334	31.3138	40.2853	0.78612	1.01134
17469936	4432.7	4393.88	4481.05	0.991242	1.01091
17354263	243.086	236.798	239.13	0.974133	0.983727
17390626	172.343	185.441	130.821	1.076	0.759073
17308182	94.0111	83.6095	93.7814	0.889358	0.997556
17502366	14.5675	6.8095	6.63217	0.467445	0.455272
17308686	164.807	137.88	145.663	0.836614	0.883844
17338124	176.909	182.039	189.862	1.029	1.07322
17351919	98.5682	90.7917	99.4933	0.921106	1.00939
17337618	12.2421	7.13822	12.5476	0.583087	1.02495
17432135	208.397	207.485	210.066	0.995622	1.00801
17333050	128.036	108.035	94.843	0.843784	0.740754
17502191	398.335	365.368	435.16	0.917238	1.09245
17359366	578.442	581.836	583.857	1.00587	1.00936
17364543	578.442	581.836	583.857	1.00587	1.00936
17333819	8.20454	3.82302	6.43585	0.465964	0.784425
17547698	2373.21	2601.2	2498.49	1.09607	1.05279
17358905	19.2699	9.83338	10.7592	0.510299	0.558341
17319757	40.6184	29.5053	27.5133	0.726402	0.677359
17446474	18.7484	12.5194	12.2331	0.667758	0.652485
17374121	133.833	128.063	126.079	0.956882	0.942063
17249724	16.8359	10.6343	12.1912	0.63164	0.724119
17476902	13.7848	8.66035	11.9546	0.628254	0.867234
17448561	5.93841	3.09074	5.00244	0.520466	0.842388
17452291	58.1266	44.6658	46.7134	0.768424	0.803649
17518935	67.3173	68.8779	80.8048	1.02318	1.20036
17467747	1447.02	1318.64	1347.5	0.911282	0.931222
17524724	87.474	71.0455	73.1849	0.81219	0.836648
17380108	193.124	183	181.993	0.947578	0.942361
17416481	222.774	167.515	203.976	0.75195	0.915618
17240137	9.30627	4.52089	4.30578	0.48579	0.462675
17226736	816.784	852.197	875.131	1.04336	1.07144
17350356	272.065	223.51	247.326	0.821534	0.90907
17542725	1799.92	1734.9	1672.93	0.96388	0.929448
17330058	61.5602	50.1062	50.9424	0.813938	0.827522
17350281	346.608	359.869	355.897	1.03826	1.0268
17211519	9.9865	5.1011	8.51023	0.510799	0.852173
17332730	17.0846	9.78371	13.9281	0.572664	0.815246
17484627	102.621	94.6685	103.67	0.922509	1.01023
17367276	30.4156	19.2463	15.9321	0.632778	0.523813
17435702	261.987	245.441	253.376	0.936845	0.96713
17237647	278.753	281.116	290.986	1.00848	1.04389
17470031	1998.73	1377.64	1253.28	0.689256	0.62704
17338879	18.5591	9.16089	9.09931	0.493606	0.490288
17246131	218.706	216.665	233.03	0.990667	1.0655
17228066	68.1969	44.2867	51.0767	0.649395	0.74896
17243247	499.672	372.916	426.351	0.746322	0.853261
17345696	111.805	75.4148	101.976	0.674524	0.912091
17354595	204.652	158.65	176.705	0.77522	0.863442
17295270	1914.16	1885.6	1895.25	0.985079	0.990121
17375641	517.441	452.263	471.46	0.874038	0.911138
17495271	729.398	740.284	728.317	1.01493	0.998518
17379128	438.696	385.225	454.836	0.878113	1.03679
17392401	130.536	90.712	149.536	0.69492	1.14556
17240379	311.297	338.294	328.346	1.08672	1.05477
17223985	430.871	301.531	339.814	0.699818	0.788666
17243661	107.652	90.431	89.2333	0.840028	0.828902
17259748	383.992	336.595	335.477	0.876569	0.873658
17506720	173.358	131.734	146.885	0.759896	0.847292
17365072	218.579	239.718	198.197	1.09671	0.906753
17486781	1758.19	1734.83	1817.77	0.986716	1.03389
17281674	12.9311	7.3691	12.3784	0.569876	0.957263
17293348	213.758	236.335	322.803	1.10562	1.51013
17237170	50.7541	35.3701	39.082	0.696892	0.770026
17380410	178.887	186.66	186.046	1.04345	1.04002
17487884	281.635	275.859	296.75	0.979492	1.05367
17350011	402.544	398.567	374.143	0.990121	0.929446
17313577	1248.5	1330.43	1300.34	1.06563	1.04152
17342708	50.5266	45.2128	47.6117	0.894832	0.942309
17290173	735.756	486.204	562.248	0.660823	0.764177
17391781	19.3075	11.7964	11.902	0.610976	0.616447
17473957	12.9722	7.58571	7.36548	0.584768	0.567791
17406682	79.3301	74.5021	62.1846	0.93914	0.783872
17316390	58.7237	33.098	43.101	0.563622	0.733963
17237275	17.0808	9.31723	8.5508	0.545478	0.500608
17286621	167.101	154.833	155.237	0.926586	0.929004
17484112	92.4212	80.1761	92.5259	0.867508	1.00113
17528963	60.3832	34.3076	48.9616	0.568165	0.810847
17245202	461.158	511.866	475.794	1.10996	1.03174
17378678	868.804	930.669	904.638	1.07121	1.04125
17230945	85.1823	60.5023	67.7963	0.710268	0.795896
17378637	15.1439	9.93506	13.6498	0.656045	0.901339
17233319	15.8119	8.27489	12.2567	0.523332	0.775155
17277622	57.1714	44.1974	38.1513	0.773069	0.667315
17224500	157.939	135.153	154.458	0.855729	0.977963
17503948	240.009	180.906	199.68	0.753746	0.831967
17355538	246.675	272.152	272.543	1.10328	1.10486
17367999	57.5624	38.7889	40.1864	0.673859	0.698137
17288970	181.517	169.608	172.992	0.934392	0.953033
17480343	1155.76	1225.28	1296.47	1.06015	1.12175
17548201	282.403	266.038	327.612	0.942048	1.16008
17507668	109.644	111.99	123.938	1.0214	1.13037
17220364	742.365	646.563	671.231	0.87095	0.90418
17236155	86.9852	74.979	79.9496	0.861975	0.919118
17335936	14.1101	6.36109	9.39905	0.45082	0.666124
17411981	183.543	159.336	174.422	0.868113	0.950307
17365456	2188.71	2052.93	2093.15	0.937962	0.956337
17380446	295.853	263.563	296.97	0.890856	1.00377
17254962	134.382	136.918	151.286	1.01887	1.12579
17447829	57.6567	40.4851	41.6045	0.702175	0.72159
17470779	805.453	698.397	724.704	0.867085	0.899746
17447696	45.355	27.4931	35.3734	0.606177	0.779922
17517112	612.133	672.039	656.282	1.09786	1.07212
17511868	428.516	460.374	437.936	1.07435	1.02198
17548950	556.362	615.349	629.747	1.10602	1.1319
17365403	282.934	305.122	309.768	1.07842	1.09484
17445869	566.462	507.59	508.656	0.89607	0.897951
17250710	578.143	399.185	410.12	0.690461	0.709375
17261035	226.378	193.8	202.253	0.856093	0.893432
17353520	109.316	108.311	94.7888	0.990805	0.867105
17444940	199.658	154.373	167.287	0.773187	0.837865
17240606	2968.17	3063.28	3005.12	1.03204	1.01245
17218607	26.108	18.245	14.0479	0.69883	0.53807
17512755	730.86	701.784	704.291	0.960217	0.963647
17396750	285.588	305.158	302.106	1.06852	1.05784
17344794	210.201	224.208	220.138	1.06663	1.04727
17448607	72.3751	71.8084	65.2972	0.99217	0.902205
17370843	140.325	132.118	146.169	0.941508	1.04165
17501508	313.644	339.252	334.174	1.08165	1.06546
17428797	15.1603	11.2341	13.2073	0.74102	0.871174
17227861	37.5072	16.1754	20.2616	0.431261	0.540206
17273440	20.6847	14.884	18.3171	0.719566	0.88554
17410617	446.175	352.88	360.004	0.790902	0.806867
17213890	76.7154	77.4647	99.2219	1.00977	1.29338
17289547	8.52244	5.88996	12.1644	0.691113	1.42733
17295861	337.185	227.157	283.577	0.673685	0.841013
17223390	206.908	164.383	187.268	0.794472	0.905076
17442227	103.208	95.8795	99.329	0.928993	0.962416
17484266	12.3016	6.84003	10.0358	0.55603	0.815816
17502789	62.6039	43.3364	92.3153	0.692233	1.47459
17444876	708.008	730.013	769.717	1.03108	1.08716
17292276	652.311	621.913	606.291	0.953399	0.929451
17309907	340.056	356.15	350.211	1.04733	1.02986
17359564	96.8108	92.2464	102.599	0.952852	1.05979
17408845	1092.82	1154.91	1136.59	1.05681	1.04006
17524994	374.336	383.231	360.941	1.02376	0.964218
17405463	597.776	500.795	474.141	0.837765	0.793175
17439590	369.842	333.804	333.174	0.902558	0.900854
17548850	1459.99	1670.84	1667.89	1.14442	1.1424
17410845	9.30896	5.53387	14.5293	0.594467	1.56079
17237541	1347.45	1267.61	1293.47	0.940744	0.959936
17325619	261.569	269.503	284.217	1.03033	1.08658
17356182	1242.5	1319.01	1294.25	1.06157	1.04164
17456285	401.206	400.031	408.759	0.997072	1.01883
17446100	81.0343	60.4345	60.6549	0.745789	0.748509
17233113	52.9616	40.8004	40.4202	0.770378	0.763198
17459196	36.3925	27.1964	28.1666	0.747307	0.773967
17265306	634.965	652.447	662.285	1.02753	1.04303
17222825	466.505	452.652	370.177	0.970305	0.793511
17226827	8.02326	4.26751	4.71521	0.531892	0.587693
17516749	25.7128	16.7438	20.1868	0.651186	0.785087
17248635	62.7659	54.9779	63.0013	0.875921	1.00375
17287893	74.2886	69.8219	79.5005	0.939874	1.07016
17404047	132.714	99.4786	114.948	0.749569	0.866131
17526674	957.681	826.501	874.861	0.863023	0.91352
17260349	258.341	284.706	284.29	1.10205	1.10044
17290139	188.812	175.398	184.309	0.928958	0.976154
17313767	265.263	233.933	227.946	0.881891	0.859321
17345519	127.523	122.655	115.682	0.961827	0.907143
17340449	126.213	115.797	101.666	0.917476	0.805511
17399474	179.353	157.445	181.991	0.877853	1.01471
17279881	89.2051	75.174	83.3533	0.842709	0.9344
[truncated: 31,941 more rows]
