# Supplementary material for: Cooperating, congenital neutropenia–associated Csf3r and Runx1 mutations activate pro-inflammatory signaling and inhibit myeloid differentiation of mouse HSPCs
Source: Ann Hematol. 2020 Aug 3;99(10):2329–38. doi: 10.1007/s00277-020-04194-0 (PMC7481169; doi:10.1007/s00277-020-04194-0)
Supplement: Supplementary file 12 — List of genes used in core analysis by IPA comparing expression profiles of RUNX1 mutant transduced cells normalized to RUNX1 WT transduced cells. (XLSX 114 kb) [file 277_2020_4194_MOESM7_ESM.xlsx]

## Sheet: RUNX1 R139G
RUNX1 R139G mutant
ID	Symbol	Expr Fold Change
17224180	IGFBP5	-9.26302
17252574	ITGAE	-4.63724
17379873	Zfas1	-4.59714
17325335	Gm5416	-4.54682
17243693	BPIFC	-4.29776
17286403	Serpinb9f (includes others)	-4.18197
17542941	Gm14743 (includes others)	-4.09984
17235990	1500009L16Rik	-4.06303
17349549	mir-1949	-4.01187
17380567	AI987944 (includes others)	-3.88055
17221191	Snord87	-3.67407
17299898	Trav9n-1	-3.60676
17300079	Trav14d-3-dv8	-3.57323
17299013	Gm16440 (includes others)	-3.55364
17285763	Vmn1r192 (includes others)	-3.54797
17285521	Trgj1	-3.51448
17284414	Ighv2-7	-3.49297
17457781	Trbj1-5	-3.28382
17374172	Olfr1279	-3.26434
17291258	HIST1H2BA	-3.26306
17444802	RPL21	-3.23025
17339497	Snord92	-3.16748
17266370	Snord4a	-3.13603
17535910	Gm15363 (includes others)	-3.12768
17403439	DDAH1	-3.12412
17334172	Dcpp1 (includes others)	-3.1006
17381879	ST8SIA6	-3.08973
17491640	Snord64	-3.08546
17344120	Snord52	-3.04721
17536195	Samt3	-3.01285
17242568	OR7C2	-2.99624
17514592	MMP7	-2.96231
17239987	4930519F09Rik	-2.94994
17394142	Svs3a/Svs3b	-2.94057
17520396	SLC9A9	-2.91778
17265765	Olfr75-ps1	-2.91505
17507825	Defb40	-2.89971
17385719	DPP4	-2.89216
17516286	Olfr969 (includes others)	-2.8718
17497980	MUC6	-2.86331
17280561	DUS4L	-2.83186
17337591	Olfr119/Olfr121	-2.82265
17362399	SLC22A25	-2.81269
17394239	Wfdc11	-2.80247
17408021	HIST1H4C	-2.79805
17299158	1700001F09Rik (includes others)	-2.79737
17372846	OR10AG1	-2.79505
17543141	MAGEB18	-2.79147
17490606	SNORD35B	-2.79132
17536922	Gm5166	-2.78504
17218653	GAS5	-2.78225
17486324	Vmn2r32 (includes others)	-2.77398
17387697	Olfr1082 (includes others)	-2.76368
17533065	Gm10490	-2.75927
17397812	4930593A02Rik	-2.75769
17299991	Trav7-4	-2.75726
17300093	Trav17	-2.74871
17237412	TSPAN8	-2.73682
17411319	RABGGTB	-2.72173
17230331	TFB2M	-2.72085
17466360	KEL	-2.71963
17387764	Olfr1134	-2.7169
17494811	Olfr514	-2.71656
17514912	OR7G3	-2.71555
17516243	Olfr930	-2.71478
17540092	SSX4/SSX4B	-2.69933
17299812	Trav10d	-2.69922
17474444	DMWD	-2.68811
17250080	TRIM58	-2.6858
17494806	OR56B1	-2.68536
17473971	Obox1 (includes others)	-2.68005
17394989	Gm14264	-2.67923
17248276	HBA1/HBA2	-2.66984
17317428	GSDMC	-2.6684
17432687	TNFRSF8	-2.66512
17422940	Vmn2r125	-2.66123
17467300	Vmn1r33 (includes others)	-2.66026
17504572	Ces2g	-2.64769
17524326	Olfr828	-2.64645
17516118	Olfr877	-2.63762
17264822	mir-467	-2.63757
17222465	AFF3	-2.62717
17274813	SLC26A3	-2.62569
17525498	1700027I24Rik	-2.6219
17376672	Gm14100	-2.61815
17387662	OR8K3	-2.57384
17239753	Snord100	-2.57006
17319403	RPL3	-2.55755
17299979	Trav6-3	-2.55325
17358219	Mir1192	-2.55015
17235320	REEP6	-2.54362
17388035	Olfr1271	-2.54334
17467203	Vmn1r17/Vmn1r31	-2.54216
17425371	Gm12496	-2.53956
17435249	Snord93	-2.52786
17446060	AI506816	-2.52558
17262958	Slc36a1os	-2.52367
17285616	OR2W1	-2.52259
17331221	OR5K1	-2.52171
17513306	4930563M20Rik	-2.52082
17296102	Gm22118	-2.51879
17546402	LOC105247282	-2.50317
17344835	Olfr92	-2.49887
17507955	ATP7B	-2.49672
17242140	4930483K19Rik	-2.49638
17490622	Snord35a	-2.4926
17290850	Trgj2	-2.49049
17312200	GML	-2.48835
17283617	SERPINA1	-2.48119
17540902	Btbd35f1 (includes others)	-2.48054
17213315	NOP58	-2.47836
17309380	4930505G20Rik	-2.47765
17218680	Snord47	-2.46671
17533959	EIF2S3	-2.46509
17481624	Olfr506	-2.46013
17419411	Snord99	-2.45813
17376274	NOP56	-2.458
17477362	KLK3	-2.45621
17487046	Psg18 (includes others)	-2.4503
17470792	mir-8	-2.45022
17372925	OR4C11	-2.44648
17495106	MRVI1	-2.44526
17216120	GAL3ST2	-2.44472
17248525	A230004M16Rik	-2.44315
17246386	Olfr764-ps1/Olfr766-ps1	-2.44272
17222354	4930594C11Rik	-2.44167
17377959	4930404H24Rik	-2.43829
17252724	Olfr23/Olfr390	-2.43498
17494695	Olfr698	-2.42617
17268137	ITGA3	-2.42516
17225169	NCL	-2.42356
17536254	ARX	-2.42233
17282343	Adam4/Gm4787	-2.42229
17417180	CYP4A22	-2.4206
17455053	1700001J03Rik (includes others)	-2.42027
17421222	Pramel4 (includes others)	-2.41931
17331880	Krtap19-9a	-2.41873
17537347	TGIF2LX	-2.41659
17531395	Fbxw21 (includes others)	-2.41354
17381626	8030442B05Rik	-2.407
17407368	Gm5849	-2.40132
17393579	SLA2	-2.40003
17301232	Gm17232	-2.39112
17237851	AVIL	-2.39078
17538477	Ott (includes others)	-2.38955
17344953	Crisp1/Crisp3	-2.38787
17439037	PARM1	-2.38759
17295122	S100Z	-2.38449
17520582	C430002N11Rik	-2.38396
17285532	Tcrg-C3	-2.38269
17481350	OR56A3	-2.3814
17344216	LY6G5B	-2.37761
17307025	Gzmc	-2.37494
17457737	PRSS1	-2.37427
17449103	1700031L13Rik	-2.36898
17516192	Olfr914	-2.3665
17451731	4930401G09Rik	-2.36615
17502369	OR2Z1	-2.36438
17357148	Snord22	-2.36167
17481252	Olfr635/Olfr638	-2.36119
17545553	Magea3 (includes others)	-2.36038
17372751	Olfr1008	-2.35969
17358051	TRPM6	-2.35276
17458003	Olfr437	-2.34912
17331249	Olfr190/Olfr192	-2.34654
17449106	Mir1187	-2.34616
17463636	Tas2r123	-2.34529
17270848	SCN4A	-2.34008
17449429	CSN2	-2.33976
17417824	Olfr1328 (includes others)	-2.33778
17270542	Gm884	-2.33155
17262316	LTC4S	-2.33143
17519579	GCLC	-2.32711
17227861	Ptgs2os2	-2.31878
17284564	Ighv1-47	-2.31852
17450434	Gbp8	-2.31614
17260808	8430419K02Rik	-2.31504
17538433	mir-95	-2.3123
17344909	Olfr126 (includes others)	-2.31077
17302640	MIR17HG	-2.30789
17306312	Olfr1513	-2.30756
17360823	SLC18A2	-2.30696
17363164	Olfr1499	-2.30315
17372470	FSIP2	-2.30075
17411274	Asb17os	-2.29903
17543131	MAGEB5	-2.29521
17295450	1700024P04Rik	-2.29475
17394205	EPPIN-WFDC6	-2.29421
17238646	Olfr774/Olfr787	-2.28876
17374212	Olfr1317	-2.27868
17304510	Snord69	-2.27301
17449656	PPEF2	-2.27266
17457691	Trbv13-2	-2.27079
17256328	Gm11565 (includes others)	-2.26902
17365098	SCD	-2.26521
17490104	Gm9268 (includes others)	-2.26461
17250072	OR2T4	-2.26311
17224476	ABCB6	-2.26305
17458006	OR2A4/OR2A7	-2.26164
17427100	IFNA4	-2.2595
17267540	OR4D1	-2.25719
17252726	Olfr397	-2.25552
17246408	Olfr772/Olfr773	-2.25539
17278761	AF357425	-2.25524
17467522	Igkv6-29	-2.25438
17403070	ADH1C	-2.25418
17237035	SLC6A15	-2.25383
17548902	Gm20765 (includes others)	-2.25313
17514822	TAF1D	-2.25302
17494142	Olfr566 (includes others)	-2.25231
17387995	Olfr1253	-2.25212
17333783	Vmn2r101 (includes others)	-2.25187
17406456	MAB21L2	-2.25175
17387844	Olfr1195	-2.24777
17494447	Olfr668	-2.24732
17363171	Olfr1501	-2.24073
17232910	mir-3473	-2.24069
17285523	Tcrg-C1	-2.23616
17354886	SPINK7	-2.23142
17425296	OR13C8	-2.22805
17265785	Olfr389	-2.22705
17404180	CA1	-2.22592
17302638	mir-17	-2.22416
17357912	Olfr1466	-2.22354
17541053	Rhox4b (includes others)	-2.21846
17335936	CYP4F22	-2.21818
17435734	Gm4961	-2.21348
17330751	CD96	-2.21344
17522876	EOMES	-2.21003
17535774	RPL10	-2.20793
17396260	CP	-2.20608
17248890	RACK1	-2.20414
17314624	Olfr279	-2.20401
17278846	mir-154	-2.20357
17516184	Olfr910/Olfr912	-2.20329
17412231	Gm11884	-2.20242
17462131	OR13A1	-2.20177
17451854	PEBP1	-2.19932
17343692	RPS18	-2.19892
17226043	BCL2	-2.19716
17491505	Gm22496	-2.19699
17402386	PRSS12	-2.19648
17493450	Rsf1os1	-2.19559
17490624	RPL13A	-2.19211
17293028	TRPC7	-2.19203
17465482	mir-183	-2.19135
17460366	ADD2	-2.19099
17363082	Olfr1436/Olfr1437	-2.19086
17512634	ESRP2	-2.18853
17358640	MBL2	-2.18815
17372792	Olfr1033	-2.18767
17337118	H2-Q5	-2.18733
17473061	DENND5B	-2.18675
17249277	LOC102724657	-2.18287
17362737	4930524O05Rik	-2.18249
17484670	NLRP6	-2.18246
17296770	Gm3138	-2.18153
17299502	OR11G2	-2.18107
17310584	Gm5468	-2.18088
17330029	1700119H24Rik	-2.18014
17506707	RAB4A	-2.17355
17359156	SLC35G1	-2.17168
17387782	OR5D18	-2.16983
17414408	ZNF483	-2.16871
17484261	Mir1962	-2.16789
17396047	C030034L19Rik	-2.16767
17362741	Pga5	-2.16727
17280749	TSPAN13	-2.1652
17517542	Gm7444	-2.1632
17263416	ZNF627	-2.16143
17408591	SYCP1	-2.1604
17481628	Olfr507	-2.15943
17333762	Vmn2r100 (includes others)	-2.15794
17543765	Gm5126	-2.15669
17429441	GUCA2B	-2.15666
17234873	Vmn2r81 (includes others)	-2.15609
17300006	Trav10	-2.15488
17312899	GALR3	-2.15331
17364426	Cyp2c40 (includes others)	-2.15203
17306091	RNASE12	-2.14912
17405082	SLC7A11	-2.14717
17516182	Olfr911-ps1	-2.14593
17473736	Vmn1r80	-2.14523
17396544	mir-551	-2.14482
17284505	Ighv10-3	-2.14462
17344905	Olfr116	-2.14453
17449064	Spink2	-2.14441
17333850	Vmn1r229	-2.1442
17535722	OPN1LW	-2.144
17285871	HIST1H3H	-2.1429
17239879	4930401C15Rik	-2.1426
17306330	Trdv5	-2.142
17274513	GRHL1	-2.14105
17406452	Rnu73b	-2.13972
17494789	Olfr485 (includes others)	-2.13961
17288344	ZNF676	-2.1377
17546001	GLRA2	-2.13738
17281908	TMEM30B	-2.13657
17503937	Mt2	-2.13385
17427322	Gm830	-2.13354
17423724	Bhmt-ps1	-2.1294
17387670	Olfr1057/Olfr1062	-2.12529
17355565	SLC14A1	-2.12445
17234738	KRTAP10-7	-2.1243
17545106	CAPN6	-2.12255
17516217	Olfr920	-2.11903
17282920	Gm16381/Gm2001	-2.11898
17457674	Trbv3	-2.11836
17516174	Olfr906	-2.11674
17431216	CATSPER4	-2.11546
17298899	4930474N05Rik	-2.11407
17372898	Olfr1168/Olfr1173	-2.1118
17240258	Gm16364	-2.10867
17334638	Prss34	-2.10836
17408536	MAB21L3	-2.10824
17494282	Olfr643/Olfr644	-2.10423
17547513	Tex18	-2.10303
17260460	Gm11981	-2.10285
17312293	TIGD5	-2.10141
17283293	GPR68	-2.10134
17344132	HSPA1A/HSPA1B	-2.09881
17543870	ZDHHC15	-2.09839
17332766	ZDHHC14	-2.09772
17290846	Tcrg-C2	-2.09752
17299998	Trav9-1	-2.09719
17473669	Vmn1r70	-2.0971
17366558	Gm13267	-2.09525
17445255	Gm17590	-2.09445
17418304	Mir697	-2.09416
17294043	Zfp85	-2.09359
17430833	Snora73a	-2.09077
17397120	BBS12	-2.08835
17392821	4921509C19Rik (includes others)	-2.08658
17467466	Igkv4-55	-2.08598
17533469	Cypt1 (includes others)	-2.08248
17503424	Cks1brt	-2.07761
17377140	SCP2D1	-2.07712
17479942	Olfr297 (includes others)	-2.07633
17383413	GFI1B	-2.07626
17457987	OR2A14	-2.0762
17477002	Vmn2r59 (includes others)	-2.07603
17304514	Snord19	-2.07494
17300090	B230359F08Rik	-2.0725
17315312	SOAT2	-2.07212
17494706	OR2AG1	-2.07186
17246466	Olfr827	-2.07036
17466340	TRPV5	-2.06971
17303174	Gm10408 (includes others)	-2.06844
17255348	Gm11513	-2.0677
17387683	Olfr1076/Olfr228	-2.06407
17538614	ITIH6	-2.06223
17220452	TAF1A	-2.06137
17368009	ABCA2	-2.06037
17240137	Sult3a1/Sult3a2	-2.0585
17506702	6030466F02Rik	-2.05771
17459306	Igkv17-127	-2.05592
17276934	TTC9	-2.05433
17420841	Gm13025	-2.05426
17372197	OSBPL6	-2.05395
17524332	Olfr846	-2.05327
17421981	TNFRSF9	-2.05175
17467199	Vmn1r25/Vmn1r30	-2.05163
17427655	INSL5	-2.0511
17246447	Olfr816	-2.05086
17487668	Vmn1r171 (includes others)	-2.05054
17433661	ACTRT2	-2.04881
17370360	OR1Q1	-2.04785
17273191	Alyref	-2.0478
17474872	Vmn1r180 (includes others)	-2.047
17471445	Klrb1	-2.04687
17266196	mir-423	-2.046
17262596	Olfr1372-ps1	-2.04557
17478195	SAA1	-2.0446
17258683	MGAT5B	-2.04415
17219684	OR6N1	-2.04379
17530900	Gm17141	-2.04274
17403463	SYDE2	-2.03816
17459520	REEP1	-2.0374
17296912	Gm10410	-2.03704
17506356	ZFPM1	-2.03528
17214162	GPBAR1	-2.03503
17217969	KCNT2	-2.03407
17433145	RBP7	-2.03385
17370951	Gm17409	-2.03095
17284423	Ighg	-2.03
17370354	OR1N2	-2.02967
17524355	Olfr867	-2.02806
17411401	4930570G19Rik	-2.02743
17338879	Fut4-ps1	-2.02591
17321194	Olfr286	-2.0257
17546774	Erdr1	-2.0255
17525725	Olfr948	-2.02465
17285227	Prl2c2 (includes others)	-2.02265
17219698	SPTA1	-2.02112
17418016	SLFNL1	-2.02084
17277170	Acot6	-2.02076
17505148	CDH1	-2.01525
17371996	Gm13707	-2.01488
17312350	SPATC1	-2.01483
17337663	Esp16	-2.01343
17303722	KCNK5	-2.01327
17493167	TYR	-2.01291
17482290	ACSM4	-2.01271
17252712	ZNF658	-2.00906
17300054	Trav9-4	-2.00708
17232135	SLC18B1	-2.00674
17496193	CD19	-2.00673
17494842	LMO1	-2.00644
17393825	Snhg17	-2.00606
17337142	HLA-A	-2.00551
17525220	Gm15521	-2.00544
17491642	SNURF	-2.00306
17260815	Meis1	-2.003
17527411	4930563M21Rik	-2.00271
17309905	Snord72	-2.00258
17457731	PRSS3	-2.0019
17394361	1700025C18Rik	-1.9992
17472085	Pbp2	-1.99607
17241849	SUSD2	-1.99549
17232786	WASF1	-1.99547
17219751	Mptx1/Mptx2	-1.99544
17333186	Cahm	-1.9944
17335308	PPARD	-1.99438
17520490	ATR	-1.99319
17330866	Gm15518	-1.99248
17262644	LEAP2	-1.99072
17296203	IL31RA	-1.98961
17326551	1700010K23Rik	-1.98779
17484560	Olfr535	-1.98763
17360800	ENO4	-1.98726
17287964	4930528D03Rik	-1.9871
17507184	Cd209d	-1.98636
17261161	4930538E20Rik	-1.98572
17441018	4930519G04Rik	-1.98455
17417090	TRABD2B	-1.98435
17473688	Zscan4c (includes others)	-1.98425
17215879	AQP12A/AQP12B	-1.98422
17423910	Platr9	-1.98418
17363173	Olfr1504	-1.98351
17327201	SLC5A3	-1.9833
17211443	mir-30	-1.98259
17467377	Igkv9-124	-1.98098
17452709	HCAR1	-1.98085
17410905	CLCA4	-1.98065
17454278	Gm454	-1.98062
17344608	H2-T3	-1.97877
17457237	STRA8	-1.97816
17259076	Mir1932	-1.97423
17299995	Trav8-1	-1.97378
17399922	Lce3a (includes others)	-1.97348
17534935	Gm10477	-1.97313
17389293	Olfr1306/Olfr1307	-1.97292
17250113	Olfr311 (includes others)	-1.97277
17414802	PAPPA	-1.97257
17437969	SHISA3	-1.97165
17466606	GIMAP6	-1.97142
17459014	ABCG2	-1.96902
17316780	ANGPT1	-1.96803
17457688	Trbv13-1	-1.96763
17494189	Olfr622	-1.96648
17226297	TMEM37	-1.96527
17525448	D730048I06Rik	-1.96481
17494820	OR10A6	-1.96441
17457373	TMEM213	-1.96416
17296548	Tcstv1	-1.96388
17511765	Ces1h	-1.96292
17463806	Gm8994	-1.96209
17429316	ERMAP	-1.9604
17239917	Gm8709	-1.96014
17365444	PCGF6	-1.95972
17358905	HECTD2	-1.95964
17444027	UNCX	-1.95939
17471893	Tas2r105	-1.95854
17388389	CRY2	-1.95828
17256362	Gm12348	-1.95808
17306719	IPO4	-1.95622
17372444	NUP35	-1.95533
17320732	9430014N10Rik	-1.955
17356425	Gm25432	-1.9539
17353378	EPB41L4A	-1.95333
17415943	DNAJC6	-1.95227
17326914	KRTAP13-1	-1.95221
17358503	RCL1	-1.95036
17387880	Olfr1216	-1.9479
17332251	1810053B23Rik	-1.94728
17372842	Olfr1122	-1.94677
17463656	5530400C23Rik/Gm5885	-1.94634
17324322	AHSG	-1.94599
17475410	Nlrp4a	-1.9446
17507515	Gm15348	-1.94422
17372874	Olfr1131	-1.94303
17387774	Olfr1137	-1.9414
17219909	CATSPERE	-1.94074
17480030	RAB38	-1.94034
17216186	Gm7133 (includes others)	-1.93919
17358210	mir-204	-1.93858
17537878	BEX4	-1.93755
17480555	KLHL35	-1.93657
17458587	Halr1	-1.93582
17219756	OR10X1	-1.93514
17441160	PLA2G1B	-1.93488
17475431	Nlrp9a/Nlrp9c	-1.93314
17503816	IRX6	-1.9324
17454193	CYP3A7	-1.93234
17411626	8430436N08Rik	-1.93233
17426549	Aldoart1	-1.93216
17317533	ADCY8	-1.93122
17298714	PTPN20	-1.92945
17255614	HOXB2	-1.9289
17525714	Olfr938	-1.92657
17459398	Igkv3-7	-1.92653
17402479	mir-302	-1.92545
17467461	Igkv4-57	-1.92493
17425566	PTPN3	-1.92399
17542237	mir-105	-1.92202
17304493	GNL3	-1.92183
17359403	E030044B06Rik	-1.92142
17531977	Stmn1-rs1	-1.92105
17351027	PDGFRB	-1.91974
17394126	Wfdc15b	-1.9193
17388971	Pin1rt1	-1.91892
17276923	Gm3693	-1.91825
17244937	4933440J02Rik	-1.91788
17411492	Gm11783	-1.91747
17421215	BC080695 (includes others)	-1.91726
17415863	CACHD1	-1.91722
17246430	Olfr806	-1.91719
17517719	4930430J02Rik	-1.91563
17489977	Gm5590	-1.91412
17418187	PABPC4	-1.91254
17233319	Gm19395	-1.91083
17450904	Vmn2r88 (includes others)	-1.91046
17498142	IGF2	-1.91033
17511560	Gm19935	-1.91013
17514447	Casp12	-1.90994
17409502	Amy2b	-1.90949
17324542	IL1RAP	-1.90823
17309664	Gm5089	-1.908
17513401	SLC38A8	-1.90778
17241045	CHST3	-1.90734
17481227	Olfr243/Olfr628	-1.90733
17529398	ME1	-1.90705
17419389	Snhg12	-1.90549
17479144	4930402F11Rik	-1.90467
17215372	Scarna6	-1.90463
17216990	IL10	-1.90419
17427379	Cyp2j11/Cyp2j8	-1.90313
17291237	Gm11337	-1.9023
17331235	Olfr181	-1.90215
17407382	PRR9	-1.90183
17386685	Gm13652	-1.90167
17494815	Olfr517	-1.89973
17415847	Gm12701	-1.89786
17457967	OR2F1	-1.89738
17336028	Gm17115	-1.89714
17269184	KRTAP4-9	-1.89681
17473018	CAPRIN2	-1.89654
17458924	Vmn1r4	-1.89367
17299891	Trav13d-4	-1.89336
17277101	PAPLN	-1.89247
17523380	1700048O20Rik	-1.89213
17481207	Olfr608	-1.89186
17372892	Olfr1153	-1.89164
17448682	CNGA1	-1.89065
17391521	AI847159	-1.8906
17513194	ADAT1	-1.89045
17322453	Olfr161	-1.8898
17387620	Olfr1012	-1.8894
17242558	CCDC105	-1.88793
17449322	UGT2B17	-1.88791
17254121	FNDC8	-1.88746
17217830	Platr22	-1.88715
17511075	mir-181	-1.88688
17387681	Olfr1061/Olfr1066	-1.88686
17523352	Zfp651	-1.88649
17278830	mir-329	-1.88645
17266368	Snord42a	-1.88547
17310589	MYO10	-1.88517
17226655	C4bp	-1.8849
17239546	ARFGEF3	-1.88465
17379492	SPINT4	-1.88366
17357413	Gm6445	-1.88305
17479162	Kansl2-ps	-1.88184
17358350	DMRT1	-1.88138
17286271	AGTR1	-1.88105
17316428	BC048602	-1.8795
17275858	Wdr20rt	-1.87936
17305034	SNCG	-1.87905
17329230	Gm26744	-1.87751
17444059	Gm16120	-1.87719
17518312	Snord16a	-1.87476
17507665	AF366264 (includes others)	-1.87423
17388881	4930547E08Rik	-1.87377
17458355	Gimap9	-1.87336
17481167	Olfr582	-1.87335
17261550	NPM1	-1.87272
17447595	STK32B	-1.87263
17392660	Zfp442/Zfp937	-1.87109
17229315	MAEL	-1.87107
17402996	DDIT4L	-1.87059
17453634	STYXL1	-1.86957
17372828	Olfr1113/Olfr1115	-1.86885
17435245	2700038G22Rik	-1.86865
17544265	mir-361	-1.86844
17459350	Igkv14-100	-1.86833
17300181	Traj35	-1.86831
17224379	FEV	-1.86785
17474890	ZNF112	-1.8678
17412563	GABRR2	-1.86757
17290386	Rpl10a-ps2	-1.86732
17357897	Olfr1449	-1.86696
17325373	ILDR1	-1.86673
17285067	Idi2	-1.86638
17436035	DNAJC5G	-1.86471
17245312	IL22	-1.8647
17231188	UTP25	-1.86391
17429288	Olfr1329	-1.86384
17305105	4930596D02Rik	-1.8637
17537861	Arxes1/Arxes2	-1.86326
17226313	STEAP3	-1.86306
17324546	OSTN	-1.8625
17494162	Usp17la (includes others)	-1.86241
17319364	D730005E14Rik	-1.86172
17344939	PGK2	-1.86148
17440350	Zfp932	-1.8612
17400386	HORMAD1	-1.86024
17507258	CTXN1	-1.85993
17456721	SMO	-1.85897
17395978	Gm17308	-1.85894
17481606	Olfr481	-1.85869
17393549	Gm14169	-1.85842
17321907	KRT75	-1.85814
17236816	KERA	-1.8581
17450319	SLC10A6	-1.85795
17360386	RBM20	-1.85764
17378359	ACSS2	-1.85754
17541008	SNORA69	-1.85716
17265672	SPNS2	-1.85658
17385281	CACNB4	-1.85594
17405965	WDR49	-1.85587
17348648	TAF4B	-1.85584
17305567	Gm8257	-1.8555
17232187	Taar7b (includes others)	-1.85541
17300032	Trav12-2	-1.85533
17384619	Snord90	-1.85451
17387852	Olfr1199	-1.85448
17474867	Vmn1r179	-1.85419
17318029	Ly6k	-1.85295
17489565	Scgb2b27 (includes others)	-1.85266
17346136	PLIN5	-1.85158
17243845	Igf1os	-1.84935
17258563	GALR2	-1.84885
17342403	RHBDL1	-1.84846
17486019	Vmn1r63 (includes others)	-1.84772
17440530	A630023P12Rik	-1.84765
17289415	Gm9828	-1.84718
17396658	Gm15496	-1.84708
17346618	NUDT12	-1.84657
17544687	Mir1970	-1.84626
17474329	Ceacam12	-1.84622
17455713	Gm6346 (includes others)	-1.84489
17244371	Gm15915	-1.84459
17256697	AOC3	-1.84413
17391565	IL1B	-1.84395
17282902	mir-3068	-1.84288
17476622	Scgb1b27 (includes others)	-1.84286
17485968	SBK3	-1.84234
17500702	ADAM20	-1.84158
17261285	Gm12092	-1.84081
17284614	Ighv1-63	-1.84073
17481600	Olfr477	-1.84066
17481797	Gm16336	-1.84027
17279299	KIF26A	-1.83896
17477475	ASPDH	-1.83888
17337566	Olfr107	-1.83806
17401987	DPH5	-1.83759
17525706	Olfr146	-1.83755
17529361	9330154J02Rik	-1.83742
17238671	OR6C75	-1.83732
17387702	OR5T2	-1.83711
17466441	TCAF2	-1.83666
17296551	B020031M17Rik	-1.83652
17346603	Pdzph1	-1.83599
17515915	4933422A05Rik	-1.83594
17282950	Gm5662 (includes others)	-1.83571
17316148	C030047K22Rik	-1.83563
17376423	HSPA12B	-1.83561
17319109	ANKRD54	-1.83525
17246457	Olfr823/Olfr824	-1.83511
17285530	Trgj3	-1.83502
17458379	GIMAP1	-1.83499
17387636	Olfr1039/Olfr1040	-1.83467
17291337	Gm11346	-1.83467
17333946	Zfp948	-1.834
17290987	Olfr1362	-1.83347
17237275	Gm5176	-1.83325
17376124	SLC20A1	-1.83307
17340389	4930480K15Rik	-1.83306
17252710	Olfr384	-1.83233
17391490	ZC3H8	-1.83181
17451952	Gm10390	-1.83112
17359262	CYP2C9	-1.83104
17422612	SLC35E2B	-1.83102
17250769	Zfp286os	-1.83082
17337693	Esp4	-1.82916
17318405	Mir1942	-1.82816
17341003	UNC93A	-1.82735
17354219	TRIM36	-1.82673
17541699	mir-19	-1.82619
17533170	Gm14459 (includes others)	-1.82588
17443047	CALN1	-1.82502
17228055	Gm25279	-1.82482
17340397	NANP	-1.82472
17457601	TAS2R3	-1.82459
17255476	4833417C18Rik	-1.82435
17519357	ONECUT1	-1.82409
17225146	Gm16341	-1.82397
17330654	C3orf52	-1.82365
17221454	RPL7	-1.82322
17246426	OR6C3	-1.82272
17254508	CA4	-1.82193
17489943	Gm21115 (includes others)	-1.82184
17233323	Pln	-1.82026
17387784	OR5L2	-1.82017
17524117	HEPHL1	-1.8199
17322075	KRT4	-1.81962
17341758	NTN3	-1.81899
17539586	FANCB	-1.81878
17334052	Vmn2r116 (includes others)	-1.81852
17392617	Gm1330	-1.81814
17329486	TMEM207	-1.81774
17321978	KRT71	-1.81752
17352884	CDH2	-1.81746
17529367	UBE3D	-1.81736
17229939	FCRL6	-1.81732
17240176	CALHM4	-1.81695
17387708	Olfr1090	-1.81637
17322418	Gtsf2	-1.81546
17319405	Snord43	-1.81518
17284517	Ighv1-14	-1.81495
17492985	ARNT2	-1.81494
17487681	Zfp109	-1.81439
17237298	GLIPR1L1	-1.81432
17344855	Olfr97/Olfr98	-1.81429
17501484	SPOCK3	-1.81415
17481680	RPL27A	-1.81362
17477785	Mtag2	-1.81339
17332140	GART	-1.81234
17427459	LOC102637515	-1.81219
17524847	EPOR	-1.81155
17268328	Gm11529	-1.81112
17271607	CPSF4L	-1.81107
17486665	Sult2a2	-1.81095
17514928	Olfr849	-1.81066
17535076	ZIC3	-1.80964
17403806	ERICH3	-1.80962
17473925	BSPH1	-1.80876
17485419	Mir3105	-1.80835
17544740	KIR3DL3	-1.80832
17430831	Snora73b	-1.80828
17494181	Olfr611/Olfr612	-1.8082
17337701	Esp1	-1.80816
17328107	Tnp2	-1.80755
17211365	mir-1	-1.80704
17387802	Olfr1163	-1.80692
17315977	TTC23L	-1.80686
17473561	ZSCAN5B	-1.8058
17460254	Npm3-ps1	-1.80579
17403108	Adh6-ps1	-1.80548
17266372	Snord42b	-1.80465
17279864	MFSD2B	-1.80455
17520416	PAQR9	-1.80422
17363134	Olfr1453/Olfr1454	-1.80412
17393283	Acss2os	-1.80383
17431683	CELA3A	-1.80382
17546509	Ssty1 (includes others)	-1.80329
17515045	PPAN	-1.80303
17340473	4930470H14Rik	-1.80291
17540455	Gm14636	-1.80275
17438180	Dancr	-1.802
17389305	Olfr1311	-1.80197
17527166	RAB39A	-1.80158
17527877	9230112J17Rik	-1.80094
17300133	Traj60	-1.80065
17426700	MPDZ	-1.80054
17370326	Olfr338	-1.80036
17535269	1700020N15Rik/Gm6812	-1.79994
17435186	C2orf16	-1.79959
17513986	CCSAP	-1.7988
17484266	C030029H02Rik	-1.79846
17459417	Igkj3	-1.79846
17411361	Gm20389	-1.79741
17388771	Gm13869	-1.79673
17398139	MLF1	-1.79581
17459294	Igkv1-133	-1.79567
17291613	4930401O12Rik	-1.79476
17426206	ALAD	-1.79454
17481588	Olfr467/Olfr471	-1.79368
17255674	mir-148	-1.79347
17458110	Rny3	-1.7933
17336073	OR10H1	-1.79238
17417223	CYP4A11	-1.7923
17534960	FHL1	-1.79138
17314476	TMEM117	-1.79092
17356739	mir-194	-1.79082
17437366	PACRGL	-1.79053
17424818	Olfr157	-1.79013
17503094	PODNL1	-1.79
17497641	Olfr60	-1.78937
17337650	Esp31	-1.7885
17423572	Gm12354	-1.78823
17452873	EIF2B1	-1.78782
17357887	OR5B21	-1.78774
17312884	GCAT	-1.78688
17366880	mir-466	-1.78603
17291629	G630018N14Rik	-1.78603
17481669	1700095J03Rik	-1.78588
17382459	NDOR1	-1.78583
17534372	Cypt15	-1.78547
17512740	NOB1	-1.78421
17263189	Olfr317	-1.78361
17499602	Defb6	-1.78355
17244858	Gm5136	-1.78333
17481194	Olfr597/Olfr598	-1.78272
17454139	Gm15498	-1.78263
17392690	ACSS1	-1.78232
17484513	Cd163l1	-1.78216
17271307	ABCA8	-1.78182
17232499	RSPH4A	-1.78144
17514922	LOC100503048	-1.78131
17472985	4930528G23Rik	-1.78128
17288107	C9orf3	-1.7812
17326198	4930542D17Rik	-1.78039
17533806	Gm4907	-1.78022
17395973	1110015O18Rik	-1.77999
17396492	EIF5A2	-1.77985
17468819	Gm839	-1.77896
17264792	ATP1B2	-1.77849
17465601	mir-29	-1.77828
17264971	TMEM102	-1.77774
17373739	Elf5	-1.77771
17423051	CYP7A1	-1.77718
17542925	5430402E10Rik/Gm14744	-1.77704
17357883	Gm5244	-1.77524
17425525	FRRS1L	-1.77521
17439319	C87414 (includes others)	-1.77486
17372771	OR5M10	-1.77462
17313739	PRR5	-1.77441
17316390	RPL30	-1.77424
17396064	Gm9833	-1.77416
17404462	Mir3092	-1.77388
17263024	NMUR2	-1.77368
17225173	SNORD82	-1.77314
17477401	2410002F23Rik	-1.77282
17497947	Gm10575	-1.77274
17398264	mir-15	-1.77267
17274367	Gm5784	-1.7717
17331278	Olfr209	-1.77155
17279640	PTPRN2	-1.77087
17443353	ZP3	-1.77068
17300159	Traj46	-1.77058
17441624	RBM19	-1.77048
17378200	Bpifb9a/Bpifb9b	-1.77001
17319091	LGALS2	-1.76958
17455536	Gm21221	-1.76928
17496763	STX1B	-1.76921
17512732	NQO1	-1.76718
17249898	GALNT10	-1.76582
17467537	Igkv8-21	-1.76567
17305143	CDHR1	-1.76497
17342890	CLPS	-1.76412
17442128	P2RX7	-1.76401
17479769	ADAMTSL3	-1.76397
17511660	Ces1b/Ces1c	-1.76388
17456830	BB283400	-1.76376
17278876	Mir453	-1.76287
17485698	D030047H15Rik	-1.76263
17219222	MPZ	-1.76232
17329929	Gm15658	-1.76185
17477714	SLC17A7	-1.76053
17219762	OR6P1	-1.76006
17528963	LRRC1	-1.76005
17349914	Pcdhb14	-1.75969
17349552	SNORA74A	-1.75934
17493053	Vmn2r66 (includes others)	-1.75857
17526114	RNF26	-1.75831
17387870	Olfr1213	-1.75787
17326794	mir-155	-1.75718
17548816	LOC108168446	-1.75701
17459309	Igkv14-126	-1.75692
17471941	Gm5154	-1.75666
17287794	Gm10782	-1.75648
17290263	AKR1C3	-1.75513
17422946	Vmn1r79 (includes others)	-1.75424
17437607	5830416I19Rik	-1.75395
17438832	SLC4A4	-1.75369
17538983	FOXR2	-1.75361
17464263	TUBA3E	-1.75267
17354356	PUDP	-1.7524
17302035	ERICH6B	-1.75236
17230463	MIXL1	-1.75218
17414348	Gm12536	-1.75213
17293567	Gm16907	-1.75202
17378296	ASIP	-1.75197
17284554	Ighv1-37	-1.75177
17269486	P3H4	-1.75162
17466954	9530036M11Rik	-1.75149
17256388	TTC25	-1.75097
17355846	C18orf63	-1.75091
17237599	1700064J06Rik	-1.75051
17225603	ANKMY1	-1.75005
17529199	IMPG1	-1.74914
17364917	HPSE2	-1.74914
17294058	4930525G20Rik	-1.74883
17449288	Tmprss11b	-1.74871
17343856	Btnl5-ps	-1.74871
17337667	Esp15	-1.74746
17300215	Traj18	-1.74746
17375327	CASC4	-1.74698
17372908	Olfr1186	-1.74665
17449447	JCHAIN	-1.74629
17332730	1700102H20Rik	-1.74622
17223730	DYTN	-1.74612
17492947	CEMIP	-1.7461
17484563	Olfr46/Olfr538	-1.74605
17445705	Gm3510	-1.74556
17384469	4930568D16Rik	-1.74515
17489928	Gm1988 (includes others)	-1.74467
17487670	Vmn1r168 (includes others)	-1.74448
17542074	Mir741	-1.7441
17376666	A430048G15Rik	-1.744
17370373	Olfr367-ps	-1.74396
17471920	Gm8882 (includes others)	-1.74389
17495404	RPS13	-1.74389
17411159	IFI44L	-1.74309
17512895	IL34	-1.74308
17484573	Olfr53	-1.74293
17221531	Defb44-ps	-1.74254
17399817	S100a7a	-1.74163
17238038	STAC3	-1.74156
17349544	Snhg4	-1.73993
17411252	ST6GALNAC5	-1.73984
17289817	Gm15286	-1.73951
17444047	ELFN1	-1.73916
17393051	NOL4L	-1.73901
17477774	Hrc	-1.73802
17372942	OR4C46	-1.73757
17481723	Snora23	-1.73741
17348076	Gm6225	-1.73722
17447979	ADGRA3	-1.73691
17519658	GSTA5	-1.73598
17280270	Gm9292	-1.73524
17437111	4930487D11Rik	-1.73515
17348069	Gm1976	-1.73503
17516261	Olfr27 (includes others)	-1.73429
17223839	CRYGC	-1.73417
17290980	Olfr1366	-1.73354
17294402	ZNF502	-1.73332
17484907	Snora52	-1.73331
17359143	LGI1	-1.73315
17426108	Mup1 (includes others)	-1.73312
17341285	Vmn2r104/Vmn2r94	-1.73287
17370330	Olfr339	-1.73255
17362904	MS4A13	-1.7324
17546471	LOC108168653	-1.73232
17426886	Gm11413	-1.73224
17366597	USP6NL	-1.73075
17512872	CALB2	-1.73053
17468281	Gm10445	-1.73045
17387813	Olfr1166 (includes others)	-1.73024
17407466	Lce1i	-1.72908
17399854	Sprr2a1/Sprr2a2	-1.72867
17236227	NT5DC3	-1.72864
17491745	mir-344	-1.72714
17326428	CPOX	-1.72698
17412708	Gm12374	-1.72678
17514300	Ccdc7a	-1.7264
17370339	Olfr345	-1.72636
17418268	Pou3f1	-1.72612
17539700	MID1	-1.72586
17324787	TM4SF19	-1.72572
17292562	SEMA4D	-1.72517
17486094	Olfr1348	-1.72495
17232731	Rnu3a	-1.72475
17414161	Nipsnap3a	-1.72466
17449989	RASGEF1B	-1.7244
17467456	Igkv4-58	-1.72433
17429371	PPIH	-1.72406
17400048	RORC	-1.72359
17491354	MRGPRX2	-1.72355
17389283	Olfr1298	-1.72352
17319450	8430426J06Rik	-1.72311
17274617	4930480M12Rik	-1.72307
17275637	Gm20016	-1.72305
17403106	Adh6b	-1.72275
17304141	Ppifos	-1.72266
17305549	Gm5930	-1.72177
17213598	ZDBF2	-1.72098
17547640	NOL11	-1.72024
17239659	Gm20149	-1.7202
17245433	MSRB3	-1.72013
17295981	SHISAL2B	-1.71965
17449372	UGT2B28	-1.71904
17409477	LOC105244530	-1.71888
17300145	Traj54	-1.7186
17342999	CPNE5	-1.71815
17516408	mir-10	-1.71795
17540977	NKRF	-1.71764
17258642	Snord1b	-1.71734
17380392	Gm14444	-1.71731
17282461	PNMA1	-1.71728
17349888	Pcdhb7	-1.7168
17533976	LOC105247277	-1.71618
17448235	Gm3716	-1.71597
17369487	ASS1	-1.71567
17539822	mir-362	-1.71506
17360166	NEURL1	-1.71502
17431924	4933427I22Rik	-1.71453
17511077	mir-3074	-1.71451
17481634	Olfr512/Olfr516	-1.7145
17333264	4732491K20Rik	-1.71442
17307623	BLK	-1.71431
17358448	KCNV2	-1.7141
17307033	Gzmb	-1.71402
17266754	CCL1	-1.7134
17465711	AKR1B1	-1.71332
17432749	ZNF616	-1.71235
17271443	ABCA6	-1.71218
17228667	PAPPA2	-1.71206
17305709	BMP4	-1.71188
17475469	CYP2A6 (includes others)	-1.71186
17269030	KRT26	-1.71186
17526038	ARHGEF12	-1.71117
17540136	Fthl17e (includes others)	-1.71092
17262598	Olfr1371	-1.71085
17313495	CCDC134	-1.71072
17227892	Prg4	-1.71066
17372767	OR5AP2	-1.71051
17350420	9130209A04Rik	-1.70966
17387806	Olfr1164	-1.70958
17321221	LALBA	-1.70955
17232316	SAMD3	-1.70939
17351465	TUBB6	-1.70933
17272019	CASKIN2	-1.70927
17410729	BMPR1B	-1.70923
17213246	CDK15	-1.70905
17467706	ATOH8	-1.70896
17281773	TIMM9	-1.70887
17480598	Olfr521	-1.70871
17369532	PRDM12	-1.70859
17387835	Olfr1181/Olfr1182	-1.70796
17401394	KCND3	-1.70779
17436481	FGFR3	-1.70733
17248961	Olfr10 (includes others)	-1.70731
17372906	Olfr1184	-1.70716
17257743	APOH	-1.70707
17432477	Gm13084/Oog2	-1.70698
17451043	NOC4L	-1.70649
17339574	EHD3	-1.70616
17286365	SERPINB9	-1.70602
17519498	BCL2L10	-1.70599
17281481	Gm17821	-1.70594
17340953	ACAT2	-1.7058
17256924	ASB16	-1.70578
17256296	Gm11568/Krtap9-1	-1.70511
17476980	Vmn2r-ps54	-1.70491
17426919	Gm11415	-1.70445
17237336	KCNC2	-1.70441
17233027	F830002L21Rik	-1.70355
17509531	1700001D01Rik	-1.70306
17303111	LOC105245675	-1.70235
17289132	A630019I02Rik	-1.70228
17301818	2410012E07Rik	-1.70174
17349922	PCDHB8	-1.70169
17394435	Zfp663	-1.70157
17481209	Olfr613	-1.70105
17437459	SLC34A2	-1.70096
17287486	CDHR2	-1.70095
17290155	TMEM267	-1.70093
17536060	4930480E11Rik	-1.70088
17329525	Mir690	-1.70061
17302054	Snora31	-1.70053
17537271	ZNF711	-1.70052
17485713	GP6	-1.7001
17456692	IRF5	1.70082
17505413	ZNF821	1.70226
17273059	Gm11772	1.70323
17280327	RSAD2	1.70355
17322950	SNX29	1.70361
17463709	CREBL2	1.70372
17295038	SCAMP1	1.70602
17289196	LHFPL2	1.70674
17299180	PTGER2	1.70679
17234647	ITGB2	1.70825
17336114	MYO1F	1.70864
17329723	ACAP2	1.70875
17359304	CYP2C8	1.70901
17432895	AGTRAP	1.70961
17257143	Arhgap27os1	1.71062
17448245	TLR1	1.7118
17286962	MYLIP	1.71191
17277794	GPR65	1.71214
17387685	Olfr1077-ps1	1.71256
17377870	HCK	1.71365
17500270	ZNF703	1.71415
17240330	SLC16A10	1.71497
17409963	Fnbp1l	1.71807
17371078	Gm13571	1.71842
17489464	SCN1B	1.71883
17406979	SLC50A1	1.71892
17408684	DCLRE1B	1.72064
17399485	KCNN3	1.72252
17494408	Trim30a/Trim30d	1.72306
17337844	ENPP5	1.72328
17338540	Gm19585	1.72416
17364026	Lipo2 (includes others)	1.7264
17457343	ATP6V0C	1.7264
17241130	SLC29A3	1.72651
17431174	Cd52	1.72657
17384334	PHF19	1.72801
17490848	DHDH	1.72831
17392730	ABHD12	1.72857
17330602	GTPBP8	1.72883
17317296	TMEM65	1.72908
17262471	BC049762	1.73017
17480777	FAM168A	1.73098
17221756	OGFRL1	1.73127
17507057	INSR	1.73142
17262224	Psme2b	1.73205
17491420	SVIP	1.73262
17220937	LAMB3	1.73272
17358797	FAS	1.73316
17265625	MED31	1.7335
17374765	SPINT1	1.73387
17311831	TRIB1	1.73427
17346528	C3	1.73634
17306472	CEBPE	1.73684
17375961	BCL2L11	1.7376
17375538	SQOR	1.73971
17421867	GPR157	1.73972
17306491	HOMEZ	1.73972
17483383	Snora30	1.73976
17510345	Bst2	1.74104
17325261	HSPBAP1	1.74116
17340356	STON1	1.74176
17529582	9330159M07Rik	1.74226
17462729	ZNF705A	1.74293
17407947	C1orf54	1.74345
17437674	KLF3	1.74362
17513672	CYBA	1.74462
17476535	DMKN	1.74526
17377857	CCM2L	1.74708
17284696	D430020J02Rik	1.7473
17231477	MYCT1	1.74828
17438227	Gm6116	1.74976
17300086	Trav3-4	1.75056
17354764	ARHGEF37	1.75086
17323297	CEBPD	1.75124
17262404	ZNF879	1.75131
17468765	ABTB1	1.75174
17259078	RNF213	1.75232
17496839	PYCARD	1.75651
17260916	UGP2	1.75697
17328958	2005-09-01	1.75766
17272770	TIMP2	1.75787
17395920	SAMD10	1.75793
17366278	Csprs (includes others)	1.75886
17376191	TGM3	1.75917
17364280	MYOF	1.75937
17542062	mir-743	1.75976
17242046	DIP2A	1.75977
17374880	TYRO3	1.76081
17335770	ABCG1	1.76103
17475322	B3GNT8	1.76223
17348282	COLEC12	1.76226
17445089	FRY	1.7628
17420016	ID3	1.76282
17329749	PPP1R2	1.76474
17435816	SLC35F6	1.76479
17490578	RCN3	1.76529
17352985	B4GALT6	1.7659
17376167	SIRPA	1.76819
17264046	LRRC75A	1.76846
17321307	RND1	1.76966
17346216	PLIN3	1.7698
17484353	LRRC27	1.77021
17254877	MPO	1.77063
17336407	HLA-DMA	1.77075
17363828	ERMP1	1.77098
17434614	TMEM243	1.77214
17310637	RETREG1	1.77244
17415815	PGM1	1.77335
17387578	Olfr987/Olfr988	1.77522
17248282	Hbq1a	1.77529
17458393	TMEM176A	1.77658
17276302	PRKCH	1.77863
17496345	NUPR1	1.77893
17259810	INPP5J	1.77932
17327054	IL10RB	1.78059
17492340	POLG	1.78092
17449052	HOPX	1.7815
17352599	Gm17430	1.78162
17536165	Fthl17a	1.78174
17539467	AP1S2	1.78198
17463184	TNFRSF1A	1.78246
17226798	SRGAP2	1.7827
17541060	Rhox3a (includes others)	1.7829
17223852	C2orf80	1.78291
17383905	SLC25A25	1.78344
17302397	KLF5	1.7835
17524156	C11orf54	1.78405
17342386	METRN	1.78422
17516030	TMEM218	1.78435
17240186	CALHM6	1.7844
17219308	NECTIN4	1.78462
17211713	PTPN18	1.78526
17475592	SERTAD3	1.78674
17286707	GCNT2	1.78678
17398785	ARHGEF11	1.78705
17241623	REEP3	1.78711
17513625	KLHDC4	1.78724
17330080	DIRC2	1.7883
17363893	Ppp1r2-ps3	1.78889
17344303	Lst1	1.78889
17348638	PSMA8	1.78959
17439830	SPP1	1.79163
17436607	SH3BP2	1.79186
17506230	KIAA0513	1.7928
17432781	Rps19-ps3	1.79297
17527261	CIB2	1.79307
17452456	CAMKK2	1.79343
17254166	Slfn2	1.7936
17364642	PIK3AP1	1.79384
17476872	C19orf12	1.79386
17402438	CAMK2D	1.79464
17367652	IL36G	1.79471
17214142	CXCR2	1.79516
17265473	Nlrp1a	1.79596
17360695	ATRNL1	1.79691
17462437	USP18	1.79692
17292775	HK3	1.79738
17513446	HSDL1	1.79982
17257511	MAP3K3	1.80057
17316690	KLF10	1.80175
17246310	DGKA	1.80203
17334419	MSRB1	1.80252
17442985	TPST1	1.80256
17548644	Gm3579	1.80283
17264835	CD68	1.80468
17343505	CYP4F3	1.80493
17490078	ZNF14	1.80739
17284247	GPR132	1.80854
17212174	IL1R2	1.80903
17355955	C11orf24	1.80928
17262046	SFT2D1	1.80933
17309041	DACH1	1.80969
17432014	PADI4	1.81095
17289497	CCDC125	1.81208
17299101	Ear2 (includes others)	1.81236
17293706	CTSV	1.81448
17319738	NFAM1	1.815
17341455	Zfp40	1.81581
17315891	IL7R	1.81621
17309785	SELENOP	1.81663
17452070	OAS3	1.81672
17383104	AGPAT2	1.81682
17276273	SLC38A6	1.81899
17382729	TMEM141	1.82079
17458573	SNX10	1.82113
17217399	CHI3L1	1.82258
17289527	CD180	1.82293
17279349	ADSSL1	1.82317
17385797	IFIH1	1.82382
17507435	RAB20	1.82419
17336602	PBX2	1.82461
17463338	FGF23	1.82475
17247550	PELI1	1.82532
17395079	ZBP1	1.82544
17447803	FBXL5	1.82729
17540154	CYBB	1.8276
17370371	Olfr366	1.82766
17523416	ABHD5	1.82821
17421327	Platr16	1.82839
17371390	NOSTRIN	1.82841
17496501	Cdiptos	1.8286
17444304	0610040B10Rik	1.8295
17291177	Hist1h2bh	1.83033
17485215	TNNI2	1.83255
17286283	DUSP22	1.83294
17419277	SDC3	1.83378
17483098	GDPD3	1.83447
17503208	LYL1	1.83623
17302475	ACOD1	1.83797
17243868	DRAM1	1.83937
17375997	MERTK	1.84248
17493467	MYO7A	1.84286
17344558	H2-T24	1.84351
17533357	5730405O15Rik	1.84435
17497813	IRF7	1.84525
17373177	SPI1	1.84554
17490149	Cd33	1.846
17358815	IFIT2	1.84863
17320967	AMIGO2	1.84931
17400773	FMO5	1.85176
17498323	Tnfrsf22/Tnfrsf23	1.8523
17283649	SERPINA11	1.85582
17322916	RMI2	1.85595
17410332	MCUB	1.85741
17292026	A730081D07Rik	1.85988
17262768	Slc22a21	1.86004
17343873	RNF5	1.86037
17253746	NF1	1.86102
17327995	CARHSP1	1.8657
17415502	Junos	1.86602
17316373	9430069I07Rik	1.86696
17266038	RFLNB	1.86891
17338378	Treml4	1.87093
17483577	ITGAM	1.872
17345038	CD2AP	1.87391
17472235	EPS8	1.87516
17382203	HNMT	1.87586
17463509	CLEC12A	1.87604
17319299	SUN2	1.87691
17222940	INPP1	1.87767
17281843	DHRS7	1.88144
17449673	NAAA	1.8825
17294785	ATG10	1.88287
17385044	RND3	1.88376
17281971	SGPP1	1.88408
17396638	SKIL	1.88439
17485297	CD81	1.88495
17356482	RNASEH2C	1.88766
17336811	NEU1	1.88902
17245481	RASSF3	1.89007
17332473	Itgb2l	1.89009
17387426	Gm13710	1.89012
17368322	0610009E02Rik	1.89029
17313064	SYNGR1	1.89046
17466861	HOXA7	1.89194
17448251	TLR6	1.89352
17282435	NUMB	1.89407
17289971	CCNO	1.89714
17330918	ALCAM	1.89745
17317637	SLA	1.89866
17499224	F10	1.89955
17500744	B430010I23Rik	1.89964
17430216	GJB3	1.89969
17524698	CDKN2D	1.9002
17243617	CKAP4	1.90097
17329479	CLDN1	1.90197
17466060	PARP12	1.902
17360890	GRK5	1.90352
17265526	Nlrp1c-ps	1.90386
17458465	CCDC126	1.90399
17410410	SGMS2	1.9052
17240621	CRYBG1	1.90885
17530653	ALAS1	1.91086
17372604	UBE2L6	1.91121
17510114	GDF15	1.91283
17296128	GAPT	1.91327
17234963	PALM	1.91382
17235730	SMIM24	1.91456
17390433	ZSCAN29	1.91459
17249977	Gm12250	1.91482
17266157	CPD	1.91489
17296355	ITGA2	1.91503
17238367	STAT2	1.91509
17280626	4933406C10Rik	1.91764
17286487	BPHL	1.91832
17453917	SLC12A9	1.91947
17467427	Igkv4-73	1.92079
17400749	GJA5	1.92383
17259907	TCN2	1.92648
17436099	KRTCAP3	1.92779
17526663	NXPE2	1.92798
17214924	SP140	1.92823
17223799	PLEKHM3	1.92851
17426981	PLIN2	1.92854
17429206	TIE1	1.92867
17340177	PRKCE	1.92884
17455554	N4BP2L1	1.92917
17301213	CTSB	1.93154
17534673	STK26	1.93211
17350628	SNX24	1.9326
17531482	CAMP	1.93353
17535054	Gm364	1.93358
17282226	ACTN1	1.93453
17384484	Ggta1	1.93568
17240190	DSE	1.93609
17467469	Igkv4-53	1.93715
17545955	BMX	1.93758
17394008	GTSF1L	1.93985
17285267	LYST	1.94064
17294761	XRCC4	1.94071
17263087	Gm12247	1.94152
17439622	GPAT3	1.94292
17494386	Trim30c	1.94367
17236836	ATP2B1	1.94375
17293434	Cts7	1.94399
17352330	CD226	1.94475
17245231	LYZ	1.94497
17217048	RAB7B	1.94646
17302102	CCDC122	1.9466
17234763	DNMT3L	1.94741
17318983	TST	1.94759
17462764	CLEC4A	1.95104
17267430	GDPD1	1.95182
17408546	SLC22A15	1.95517
17527520	SCAMP5	1.95538
17480880	PDE2A	1.95717
17491323	MRGPRX3	1.9592
17463169	SCNN1A	1.96017
17547805	LOC432842	1.9613
17284643	Ighv8-14	1.96222
17433683	TNFRSF14	1.96279
17449749	SCARB2	1.96385
17309420	ABCC4	1.96391
17266851	SLFN13	1.96726
17460665	MGLL	1.96825
17349304	TSLP	1.9695
17437213	CD38	1.97082
17500996	ACSL1	1.971
17367686	IL1RN	1.97105
17306960	Mcpt4	1.97343
17332333	VPS26C	1.9736
17520537	GK5	1.97514
17231532	A630066F11Rik	1.97515
17360344	LOC73899	1.97644
17402155	CNN3	1.98022
17271842	FADS6	1.98084
17362696	TMEM216	1.98358
17295588	Naip1 (includes others)	1.98422
17375503	C15orf48	1.98432
17306945	Mcpt-ps1	1.98457
17238558	MMP19	1.98584
17493875	P2RY2	1.98705
17468486	PCYOX1	1.98779
17408015	HIST1H3G	1.99162
17404058	PAG1	1.99184
17266847	Slfn5os	1.99283
17293897	ZNF726	1.99439
17354857	ADRB2	1.99569
17421972	ERRFI1	1.99767
17330175	Stfa2/Stfa2l1	2.0017
17399794	S100a2	2.0019
17444009	C130050O18Rik	2.00442
17366670	ITIH5	2.00554
17314260	LRRK2	2.00683
17440108	A430072P03Rik	2.00716
17408897	Chil3/Chil4	2.00823
17312738	MPST	2.00914
17394647	ZNFX1	2.00924
17263374	2610507I01Rik	2.01167
17244439	PLXNC1	2.01201
17239113	SASH1	2.01208
17462863	C1RL	2.01935
17450690	EVI5	2.02011
17495839	IGSF6	2.0202
17324446	RTP4	2.02068
17387385	CALCRL	2.02497
17405478	P2RY13	2.02874
17425077	TBC1D2	2.03074
17239227	RAB32	2.03436
17401846	VAV3	2.03465
17357640	MS4A4A	2.04059
17306104	RNASE2	2.04063
17348570	TTC39C	2.0425
17377177	RIN2	2.04518
17397475	MGST2	2.04963
17383486	6530402F18Rik	2.05019
17495020	1600010M07Rik	2.05079
17217848	ATP6V1G3	2.05384
17455903	ASB4	2.05443
17268454	TBKBP1	2.05447
17512809	HP	2.05449
17521875	SLC25A20	2.0563
17236003	TCP11L2	2.05658
17285668	AK157302	2.05845
17246337	Tmem198b	2.05883
17516469	USP2	2.06004
17494482	FAM160A2	2.06012
17511693	CES1	2.06229
17451839	Gstm2-ps1	2.06359
17360331	MXI1	2.06432
17346078	STAP2	2.06677
17526988	C11orf53	2.071
17239349	B230208H11Rik	2.07102
17419020	MARCKSL1	2.07206
17427494	DOCK7	2.07267
17298620	TMEM273	2.07401
17337741	TNFRSF21	2.07725
17353747	CD14	2.0782
17452115	OAS1	2.08329
17287066	RNF144B	2.08604
17439942	ZNF326	2.08962
17299575	RNASE4	2.08964
17352203	ZNF516	2.09015
17344064	CFB	2.09321
17218861	F5	2.09433
17537055	ATP7A	2.09508
17235002	PRTN3	2.09758
17354269	TICAM2	2.09899
17211939	INPP4A	2.10002
17430388	TSSK3	2.10055
17435055	GSAP	2.1022
17359918	ELOVL3	2.1032
17520146	Trim43a (includes others)	2.10355
17335966	Cyp4f16/Cyp4f37	2.10625
17321524	FMNL3	2.10628
17326567	GBE1	2.1075
17239638	PDE7B	2.10948
17434869	Gm21083	2.11101
17376391	ATRN	2.11405
17350921	F830016B08Rik	2.11423
17441051	OASL	2.11902
17272857	CBX4	2.121
17495566	TMC7	2.1218
17329105	ABCC5	2.12344
17235011	ELANE	2.12471
17216169	Panct2	2.12758
17302141	EPSTI1	2.12771
17454627	CARD11	2.12888
17220370	1700047M11Rik	2.12967
17406421	FAM160A1	2.13365
17525894	SORL1	2.14049
17262783	SLC22A4	2.14231
17285586	AOAH	2.14646
17312746	KCTD17	2.14941
17225837	SLCO4C1	2.15065
17218835	SELL	2.1538
17219362	F11R	2.15737
17296388	ITGA1	2.15752
17262241	9930111J21Rik2	2.15817
17396403	PLD1	2.15873
17240303	Mfsd4b3	2.16153
17251721	Tnfsf13os	2.16257
17312280	GSDMD	2.16411
17522555	LTF	2.17056
17401673	SORT1	2.17081
17444346	DAGLB	2.17617
17450668	A930041C12Rik	2.18483
17363470	GDA	2.18683
17284628	Ighv1-69	2.19274
17338684	MPND	2.19398
17329316	DGKG	2.19406
17485282	TSPAN32	2.19668
17360501	TCF7L2	2.20157
17474371	PGLYRP1	2.20287
17443486	CLDN15	2.20298
17487361	APOC2	2.20903
17529871	PXYLP1	2.21221
17310882	CPQ	2.21227
17288716	GLRX	2.21289
17485609	Pira11	2.21617
17430906	THEMIS2	2.21642
17536463	STARD8	2.21692
17494246	HBG2	2.22249
17341508	MMP25	2.22662
17384457	STOM	2.22788
17463482	Klrb1f	2.22891
17368633	F730016J06Rik	2.22922
17368904	SLC27A4	2.23009
17366916	mir-297	2.23283
17231366	PLEKHG1	2.23607
17523126	TTC21A	2.24014
17424088	Mir5123	2.24048
17282828	NOXRED1	2.2408
17251303	PIK3R5	2.2435
17449718	CXCL10	2.24388
17396604	GPR160	2.24393
17292032	MAK	2.24588
17264884	TNFSF12	2.24634
17370807	FMNL2	2.24823
17494677	Gvin1 (includes others)	2.24945
17392568	THBD	2.25153
17480788	FCHSD2	2.25308
17288231	RYBP	2.25478
17437198	BST1	2.25878
17307184	LATS2	2.26095
17335383	MAPK13	2.26115
17278593	EVL	2.2622
17233629	PSAP	2.26755
17271733	CD300C	2.2705
17269595	DHX58	2.27227
17224125	MREG	2.27234
17318502	DGAT1	2.27593
17320019	KIAA0930	2.27636
17471550	OLR1	2.27765
17358832	IFIT1B	2.27876
17487489	Pvr	2.28033
17276396	SYNE2	2.28153
17401480	DENND2D	2.28236
17498730	MCEMP1	2.28766
17321823	KRT80	2.28774
17233646	VSIR	2.28877
17477159	Zfp819	2.29601
17283549	Ifi27l2a/Ifi27l2b	2.30008
17502874	TBC1D9	2.30373
17339910	GALM	2.30529
17467015	NOD1	2.30888
17408940	2010016I18Rik	2.31021
17279805	NCOA1	2.31638
17338403	B430306N03Rik	2.32495
17333344	Snora20	2.32527
17450142	HPSE	2.3316
17345670	GUCA1A	2.33428
17229162	Gm16548	2.34321
17546109	TLR7	2.34416
17520233	CTSH	2.35566
17407354	S100A1	2.35777
17235511	GADD45B	2.35983
17333023	TAGAP	2.36031
17426497	MEGF9	2.36042
17335506	PI16	2.36196
17525839	Gm16096	2.36299
17411147	IFI44	2.36776
17506571	ZNF276	2.3679
17308881	RGCC	2.37184
17401269	PTPN22	2.37448
17232055	SGK1	2.3936
17405482	P2RY12	2.39949
17425770	PTGR1	2.40016
17267520	EPX	2.40023
17486864	C5AR1	2.40148
17347236	NLRC4	2.40212
17464455	FAR2	2.40254
17495414	PIK3C2A	2.40424
17431350	LDLRAP1	2.41322
17328508	FGD4	2.42036
17289889	IL6ST	2.42127
17242687	PRSS57	2.42474
17338642	EBI3	2.42631
17336414	HLA-DMB	2.43142
17325608	CD80	2.43413
17441759	Oas1b	2.44456
17463909	MGST1	2.44587
17331669	APP	2.46223
17216469	SERPINB10	2.46332
17296558	Gm21188/Gm36079	2.46899
17434023	ISG15	2.46901
17472517	LDHB	2.47114
17239005	IPCEF1	2.47154
17534051	IL13RA1	2.47364
17501440	DDX60	2.47653
17455346	FLT1	2.47912
17371201	GCA	2.48129
17441037	Oasl2	2.49288
17357810	MPEG1	2.50647
17289717	ELOVL7	2.51668
17431332	MAN1C1	2.52976
17508609	Nrg1	2.5344
17501989	LRRC25	2.5355
17254176	SLFN12L	2.53561
17292990	TIFAB	2.54193
17523659	CCR5	2.54245
17487952	CEACAM1	2.55817
17508907	MTUS1	2.55833
17366185	LOC100041708	2.56399
17333642	Zfp960/Zfp97	2.57033
17279670	RAPGEF5	2.57077
17398565	Gm6525	2.57425
17356897	RASGRP2	2.57935
17298041	ARHGEF3	2.58056
17306344	SLC7A7	2.58329
17279858	FKBP1B	2.60389
17403605	ADGRL4	2.6186
17249787	GPX3	2.6218
17212199	IL1RL2	2.63337
17500543	PPP1R3B	2.63371
17492051	ARRDC4	2.6402
17353256	Gm6665	2.66558
17356002	UNC93B1	2.66687
17291211	HFE	2.66687
17372670	PRG3	2.66741
17408813	CTTNBP2NL	2.67102
17466729	C7orf31	2.67132
17301452	CLU	2.67145
17370735	TNFAIP6	2.68963
17534074	LONRF3	2.69438
17231248	G0S2	2.70813
17531705	CCRL2	2.72072
17231229	HSD11B1	2.72433
17293557	FBP1	2.72617
17325109	ITGB5	2.73111
17461942	PPARG	2.73525
17481776	AMPD3	2.74016
17484167	DOCK1	2.74938
17490160	SIGLEC9	2.75031
17254289	Wfdc17	2.75192
17419483	FGR	2.76027
17407138	IL6R	2.76503
17506697	RHOU	2.77042
17336157	PRAM1	2.77083
17509069	CYP4V2	2.79605
17217825	Gm19705	2.81959
17225046	C130026I21Rik (includes others)	2.8316
17458439	GPNMB	2.83508
17334205	ABCA3	2.83779
17525731	Olfr952/Olfr955	2.84185
17355145	MPPE1	2.85934
17215820	GPC1	2.86683
17525578	SLC37A2	2.88141
17491193	Saa3	2.88443
17374738	GCHFR	2.88743
17283445	LGMN	2.89774
17390810	GATM	2.89822
17276787	RDH12	2.91255
17487759	CD177	2.91817
17292084	ADTRP	2.92038
17294738	VCAN	2.92071
17447013	AI839979	2.92455
17245923	LRP1	2.9489
17256784	TMEM106A	2.96746
17249994	4930438A08Rik	2.97543
17378827	LBP	2.97832
17447835	PROM1	2.97913
17488032	AXL	2.98261
17404195	Gm9733	2.9892
17222777	SLC40A1	2.99082
17229782	SLAMF7	2.99679
17234008	RTKN2	3.00458
17391834	SIGLEC1	3.02737
17464950	TFEC	3.02766
17267601	SCPEP1	3.03625
17300725	Mcpt2	3.05355
17463454	Clec2d (includes others)	3.05707
17320652	ABCD2	3.07271
17506279	IRF8	3.07328
17455793	GNG11	3.07908
17225088	SP110	3.0863
17357688	Ms4a6b	3.0885
17490589	FCGRT	3.09137
17509101	TLR3	3.09649
17262209	Gm5431	3.11621
17535245	Aff2	3.11734
17471541	CLEC7A	3.11797
17254059	CCL2	3.12922
17310912	LAPTM4B	3.13472
17302226	KBTBD7	3.13619
17219199	FCGR3A/FCGR3B	3.15467
17418024	Gm8439	3.15506
17479668	PDE8A	3.15548
17510856	IL15	3.17229
17366275	LOC100039029 (includes others)	3.18407
17233394	SMPDL3A	3.18511
17213548	NRP2	3.19691
17537081	Tlr13	3.21496
17337816	CYP39A1	3.22703
17400375	CTSS	3.23305
17418485	CSF3R	3.23522
17301951	RUBCNL	3.25473
17351053	CSF1R	3.27863
17291233	HIST1H3D	3.3145
17366012	SHTN1	3.32939
17493632	DGAT2	3.38006
17288467	LPCAT1	3.42542
17283096	GALC	3.45846
17385564	CD302	3.46303
17357671	Ms4a6c	3.48486
17546101	TLR8	3.50448
17247241	ABCA13	3.51667
17287827	TGFBI	3.54012
17346150	LRG1	3.54608
17383353	FCN1	3.54964
17361041	ALDH3B1	3.557
17471473	BC035044	3.58383
17524746	Mir1946b	3.59096
17344289	AIF1	3.59207
17322355	GPR84	3.61889
17277140	Acot1	3.68921
17409649	VCAM1	3.71046
17460465	ASPRV1	3.71102
17425401	KLF4	3.74231
17462738	Clec4a3	3.76857
17370302	PTGS1	3.78862
17357648	Ms4a4b (includes others)	3.79169
17364133	IFIT1	3.80152
17338371	TREM3	3.80202
17385574	LY75	3.80265
17501633	LPL	3.80581
17462778	Clec4b2	3.84728
17338416	TREM2	3.8548
17450448	GBP6	3.85524
17375454	SLC28A2	3.85621
17362973	MS4A6A	3.90745
17507128	Fcor	3.92513
17517105	IL18	3.92959
17544061	CYSLTR1	3.96234
17508850	MSR1	4.01707
17219185	OLFML2B	4.09992
17364090	ANKRD22	4.16338
17457609	MGAM	4.1687
17326075	Retnlg	4.18523
17224071	FN1	4.21156
17443901	FAM20C	4.27336
17520162	BCL2A1	4.36555
17279404	PLD4	4.46616
17477073	SIGLEC10	4.56986
17499212	F7	4.67055
17404200	SIRPB1	4.75534
17291881	F13A1	4.76052
17367102	MRC1	4.86528
17309935	DAB2	4.87237
17284349	IGHM	5.21725
17307280	PHF11	5.34118
17230023	IFI16	5.41298
17408024	FCGR1A	5.67527
17542021	mir-505	5.70183
17362953	MS4A7	5.87001
17238836	SYNE1	5.87626
17475081	Ceacam10	6.28447
17312219	Ly6a (includes others)	7.01622
17404230	Gm5150	7.08392
17493869	P2RY6	8.15518

## Sheet: RUNX1 R174L
RUNX1 R174L mutant
ID	Symbol	Expr Fold Change
17444304	0610040B10Rik	1.99016
17235990	1500009L16Rik	-4.24017
17451607	1500011B03Rik	-1.94587
17509531	1700001D01Rik	-2.02723
17299112	1700001F09Rik (includes others)	1.96223
17455053	1700001J03Rik (includes others)	-2.54049
17326551	1700010K23Rik	-2.06101
17311447	1700022A22Rik	-1.84942
17295450	1700024P04Rik	-1.9253
17525498	1700027I24Rik	-1.94255
17449103	1700031L13Rik	-2.16991
17404993	1700034I23Rik/Gm10731	1.86405
17523380	1700048O20Rik	-2.07564
17304145	1700054O19Rik	2.07061
17462657	1700063H04Rik	1.87284
17440711	1700095B10Rik	1.82589
17481669	1700095J03Rik	-1.8115
17227867	2310030A07Rik	1.98252
17234508	2610028H24Rik	-1.72278
17263374	2610507I01Rik	2.18978
17541806	3830403N18Rik/Xlr	-1.74923
17392821	4921509C19Rik (includes others)	-2.07965
17239879	4930401C15Rik	-1.80915
17377959	4930404H24Rik	-2.22456
17450675	4930428O21Rik	1.70031
17249994	4930438A08Rik	1.94522
17464312	4930479D17Rik	-1.78047
17242140	4930483K19Rik	-2.2661
17411065	4930503B20Rik	-1.81182
17309380	4930505G20Rik	-2.32535
17441018	4930519G04Rik	-2.09273
17362737	4930524O05Rik	-1.70829
17287964	4930528D03Rik	-1.7917
17513306	4930563M20Rik	-1.86758
17411401	4930570G19Rik	-2.22629
17529592	4930579C12Rik	2.19591
17240746	4933411G06Rik	1.70653
17221751	4933415F23Rik	1.9903
17312183	4933427E11Rik	-2.15255
17244937	4933440J02Rik	-1.99563
17225624	5033417F24Rik	1.95551
17464143	5330439B14Rik	-1.80903
17404941	5430434I15Rik	1.82923
17463656	5530400C23Rik/Gm5885	-1.86037
17408085	6330549D23Rik	-1.7004
17381626	8030442B05Rik	-1.80938
17318118	9030619P08Rik	-2.04979
17407371	9130204L05Rik (includes others)	-1.73671
17515982	9230113P08Rik/Gm3867	1.96473
17529361	9330154J02Rik	-1.91506
17288324	9430065F17Rik	1.82793
17248525	A230004M16Rik	-2.07295
17294130	A530095I07Rik	-1.7445
17336316	AA388235	1.77124
17247241	ABCA13	2.94776
17368009	ABCA2	-1.94438
17334205	ABCA3	2.51754
17434585	ABCB4	2.39359
17329105	ABCC5	1.79797
17320652	ABCD2	2.35822
17302475	ACOD1	2.32246
17277140	Acot1	2.55068
17277170	Acot6	-2.40585
17391803	ADAM33	-1.82978
17449488	ADAMTS3	-1.75678
17317533	ADCY8	-1.71189
17484409	ADGRA1	-2.16028
17447979	ADGRA3	-1.73612
17403605	ADGRL4	3.05835
17403108	Adh6-ps1	-2.08478
17403106	Adh6b	-1.99054
17354857	ADRB2	1.77356
17292084	ADTRP	1.92214
17278775	AF357355	1.83031
17278761	AF357425	-2.22977
17535245	Aff2	2.62381
17222465	AFF3	-1.81746
17286271	AGTR1	-2.02765
17291901	AI463229	-1.84925
17447013	AI839979	2.28108
17380567	AI987944 (includes others)	-3.60099
17344289	AIF1	1.8522
17465711	AKR1B1	-4.08487
17290263	AKR1C3	-1.94962
17530653	ALAS1	1.93551
17363429	Aldh1a7	1.76686
17361041	ALDH3B1	2.72
17265193	ALOX12	2.33281
17273191	Alyref	-1.93595
17320967	AMIGO2	1.84341
17481776	AMPD3	2.05398
17316780	ANGPT1	-2.16746
17364090	ANKRD22	2.61823
17487361	APOC2	1.93543
17318815	Apol11b (includes others)	-1.71259
17331669	APP	2.07085
17239546	ARFGEF3	-1.70768
17515786	ARHGAP32	-1.86289
17398785	ARHGEF11	1.76081
17298041	ARHGEF3	2.01747
17492985	ARNT2	-1.87866
17492051	ARRDC4	1.8417
17477475	ASPDH	-1.82549
17460465	ASPRV1	1.83372
17229178	ATP1B1	-2.18203
17264792	ATP1B2	2.56859
17376391	ATRN	2.09805
17237851	AVIL	-1.7342
17362869	AW112010	-1.83043
17488032	AXL	2.22058
17427628	B020004J07Rik	1.97079
17428931	B4GALT2	-1.82066
17471473	BC035044	3.1265
17293827	BC049692	1.8344
17226043	BCL2	-2.09855
17520162	BCL2A1	3.88473
17487457	BCL3	1.84888
17537878	BEX4	-1.81577
17324745	Bex6	-1.74217
17243693	BPIFC	-3.84918
17540902	Btbd35f1 (includes others)	-2.48983
17225046	C130026I21Rik (includes others)	1.92424
17257150	C130046K22Rik	-1.79476
17355846	C18orf63	-1.73362
17503106	C19orf57	-2.02461
17417784	C1orf210	1.70665
17470764	C1S	-2.29522
17377709	C20orf96	-1.71332
17330654	C3orf52	-1.74316
17521711	C3orf62	-1.89601
17347663	C430042M11Rik	1.75487
17398399	C4orf46	1.70442
17344978	C6orf141	-1.98184
17439307	C87414 (includes others)	1.73886
17414583	C9orf43	-1.74185
17473914	CABP5	-1.73791
17267885	CACNA1G	-1.86627
17385281	CACNB4	-1.72401
17512872	CALB2	-1.73155
17443047	CALN1	-1.8716
17402438	CAMK2D	1.83162
17227483	CAMSAP2	1.75091
17315705	CARD6	1.85243
17514447	Casp12	-1.78545
17456161	CAV1	1.71866
17504122	CCL22	4.05545
17453611	CCL24	-2.66764
17266946	CCL5	4.34368
17523659	CCR5	1.84767
17353747	CD14	2.04772
17487759	CD177	2.56524
17496193	CD19	-1.78934
17507184	Cd209d	-2.50649
17352330	CD226	1.95333
17345038	CD2AP	1.76003
17385564	CD302	2.28062
17437213	CD38	2.11855
17325608	CD80	1.77587
17485297	CD81	1.85721
17330751	CD96	-1.91169
17505148	CDH1	-2.643
17280640	CDHR3	-1.7879
17452808	CDK2AP1	-1.9247
17487952	CEACAM1	1.84692
17475081	Ceacam10	6.16832
17474329	Ceacam12	-1.90497
17431683	CELA3A	-2.07719
17492947	CEMIP	-1.72389
17511693	CES1	2.00227
17408897	Chil3/Chil4	1.80312
17373443	CHRM4	-2.00855
17241045	CHST3	-2.00469
17453492	Cldn13	2.55124
17545588	Cldn34b2 (includes others)	1.77105
17462738	Clec4a3	3.08155
17462778	Clec4b2	3.11685
17471541	CLEC7A	3.07173
17301452	CLU	2.33978
17451390	CMKLR1	-1.7785
17448682	CNGA1	-1.85185
17361454	CNIH2	-1.9345
17402155	CNN3	2.28491
17216527	CNTNAP5	-2.53744
17504074	CPNE2	-1.70743
17342999	CPNE5	-1.7319
17295112	CRHBP	2.90152
17344953	Crisp1/Crisp3	-2.02934
17388389	CRY2	-2.00793
17329345	CRYGS	-1.70374
17351053	CSF1R	2.28467
17418485	CSF3R	3.17866
17438649	Csn1s2a	-1.73036
17325339	CSTA	3.44894
17214220	CTDSP1	1.72811
17421138	Ctrcos	-1.80309
17293418	Cts8	-1.83737
17293444	Ctsm	1.79865
17400375	CTSS	2.30501
17408813	CTTNBP2NL	1.76393
17449718	CXCL10	2.05563
17438995	CXCL3	1.89248
17438975	Cxcl3	2.96889
17214142	CXCR2	1.7558
17313583	Cyp2d9 (includes others)	1.791
17427379	Cyp2j11/Cyp2j8	-2.57221
17337816	CYP39A1	2.438
17444682	Cyp3a25 (includes others)	1.73609
17417180	CYP4A22	-2.87273
17335966	Cyp4f16/Cyp4f37	2.1643
17509069	CYP4V2	2.60393
17534372	Cypt15	-1.8419
17410974	CYR61	-1.78507
17544061	CYSLTR1	2.67749
17437043	CYTL1	-1.73419
17277300	D030025P21Rik	-1.74086
17309935	DAB2	3.47331
17309041	DACH1	2.02605
17444346	DAGLB	1.79154
17403439	DDAH1	-2.03856
17501440	DDX60	1.7538
17499617	Defa-ps13	2.37843
17499792	Defa3 (includes others)	-2.21586
17499594	Defb4	-1.70872
17507825	Defb40	-2.61211
17473061	DENND5B	-1.86063
17289728	DEPDC1B	1.72084
17214476	DES	-1.7263
17318502	DGAT1	1.75139
17493632	DGAT2	3.17435
17499412	DLGAP2	1.95312
17476535	DMKN	2.2493
17358363	DMRT3	1.76735
17416921	DMRTA2	-1.7687
17474444	DMWD	-3.08417
17436035	DNAJC5G	-1.71814
17484167	DOCK1	2.30439
17427494	DOCK7	2.65303
17512628	DPEP2	-2.27734
17385719	DPP4	-3.13901
17435786	DRC1	-1.70757
17280561	DUS4L	-2.06724
17251898	DVL2	1.81775
17271203	E030025P04Rik	-1.93427
17472108	E330021D16Rik	-1.80335
17496678	E430018J23Rik	2.00277
17338642	EBI3	1.8497
17286830	EDN1	2.23763
17261517	EFCAB9	-1.71557
17235011	ELANE	1.98623
17373739	Elf5	-1.89528
17444047	ELFN1	-1.96694
17289717	ELOVL7	2.04522
17522876	EOMES	-2.57282
17394205	EPPIN-WFDC6	-1.72666
17267520	EPX	3.24302
17429316	ERMAP	2.38646
17391915	Erv3	1.83343
17308153	ERVFRD-1	-1.77147
17344927	Esp36	1.79604
17337693	Esp4	-1.7187
17231461	ESR1	-1.92649
17512634	ESRP2	-1.90236
17523095	EXOG	-1.78322
17291881	F13A1	4.30888
17536383	F630028O10Rik	1.71007
17499212	F7	2.70076
17350921	F830016B08Rik	1.77886
17402350	FABP2	-1.76398
17404091	FABP4	3.21673
17271842	FADS6	1.71848
17494482	FAM160A2	1.96575
17443901	FAM20C	2.45436
17539586	FANCB	-1.85511
17464455	FAR2	2.18027
17293557	FBP1	2.12472
17447803	FBXL5	1.8393
17531383	Fbxw21 (includes others)	-2.2934
17408024	FCGR1A	3.21039
17219199	FCGR3A/FCGR3B	2.44235
17480788	FCHSD2	2.03236
17383353	FCN1	2.70948
17507128	Fcor	2.8263
17485430	FGF3	-1.90302
17447831	FGFBP1	1.89541
17419483	FGR	1.74811
17279858	FKBP1B	1.74969
17224071	FN1	2.90197
17254121	FNDC8	-1.75239
17372470	FSIP2	-1.96151
17338879	Fut4-ps1	-2.03962
17470095	FXYD4	-2.21089
17235511	GADD45B	1.86773
17360942	GAL	-2.18278
17216120	GAL3ST2	-2.27349
17283096	GALC	3.47486
17249898	GALNT10	-1.76213
17390810	GATM	2.32133
17326567	GBE1	1.81279
17450448	GBP6	1.72669
17371201	GCA	2.38253
17374738	GCHFR	2.33584
17519579	GCLC	-1.76155
17286707	GCNT2	1.71695
17363470	GDA	1.89358
17411840	GEM	-1.77963
17269679	GHDC	1.7952
17458379	GIMAP1	-1.92116
17233347	GJA1	-1.91859
17400749	GJA5	1.73507
17430216	GJB3	1.74702
17288350	Gm10037	1.73567
17537218	Gm10112	1.74479
17288219	Gm10139	-2.23647
17296881	Gm10408 (includes others)	-1.79819
17450942	Gm10416	-2.02911
17533065	Gm10490	-1.90756
17497947	Gm10575	-1.73882
17487635	Gm10662 (includes others)	-2.32398
17407529	Gm10696 (includes others)	-1.72893
17392642	Gm10770	1.72194
17312946	Gm10863	-1.79527
17253832	Gm11205	1.75476
17291337	Gm11346	-2.00231
17426886	Gm11413	-1.79498
17255348	Gm11513	-2.19232
17269250	Gm11564	1.75714
17256328	Gm11565 (includes others)	-2.86628
17411492	Gm11783	-1.86285
17412231	Gm11884	-1.92766
17256362	Gm12348	-1.70879
17425371	Gm12496	-2.23452
17414348	Gm12536	-1.93041
17427197	Gm12666	-2.16748
17420841	Gm13025	-2.39226
17433231	Gm13073	-1.84186
17370054	Gm13536	1.85348
17371315	Gm13596	-1.88378
17392448	Gm14092	-1.7908
17376672	Gm14100	-2.45014
17393549	Gm14169	-1.815
17394989	Gm14264	-2.61346
17533134	Gm14459 (includes others)	-2.12603
17542941	Gm14743 (includes others)	-3.10931
17507515	Gm15348	-1.76349
17535910	Gm15363 (includes others)	-2.408
17528548	Gm15511	-1.70788
17330866	Gm15518	-1.81444
17435279	Gm15589	-1.93484
17308669	Gm15628	-1.80484
17365508	Gm16068	1.72981
17525839	Gm16096	2.16136
17234474	Gm16222	1.77155
17365718	Gm16299	-1.70193
17225146	Gm16341	-2.66067
17240258	Gm16364	-1.7113
17303140	Gm16440 (includes others)	-2.31052
17283909	Gm16596	-1.87581
17443445	Gm16599	-2.12992
17436536	Gm1673	1.87315
17497975	Gm16982	1.83042
17530900	Gm17141	-1.74292
17301232	Gm17232	-1.72105
17342661	Gm17382	-1.71686
17370951	Gm17409	-1.72978
17281481	Gm17821	-1.81886
17275637	Gm20016	-2.07697
17237975	Gm20492	1.76899
17226039	Gm20753	1.73673
17548902	Gm20765 (includes others)	-2.03977
17489943	Gm21115 (includes others)	-2.02213
17491505	Gm22496	-2.19744
17284288	Gm26583	1.72568
17410514	Gm26820	-2.29474
17517270	Gm29692	-1.899
17276923	Gm3693	-1.75067
17211545	Gm4850	-1.76311
17404230	Gm5150	4.68961
17471941	Gm5154	-1.77443
17237275	Gm5176	-1.99757
17325335	Gm5416	-2.99679
17262209	Gm5431	1.79273
17323320	Gm5481	-1.80338
17497007	Gm5602	1.8252
17525482	Gm5615	1.72905
17277694	Gm5662 (includes others)	-2.03346
17405498	Gm5709	-1.76665
17407368	Gm5849	-2.65526
17305549	Gm5930	-2.09044
17357413	Gm6445	-1.92804
17507485	Gm6524	1.84167
17398565	Gm6525	1.75835
17353256	Gm6665	2.10215
17341065	Gm7168 (includes others)	-1.77009
17517542	Gm7444	-2.05068
17464157	Gm7457	2.4165
17500435	Gm8179	-1.71794
17312675	Gm8221	-1.93166
17397810	Gm8234	1.77766
17439893	Gm8258	-1.93218
17427322	Gm830	-1.93499
17468819	Gm839	-2.22777
17239917	Gm8709	-1.82833
17270542	Gm884	-2.34767
17404195	Gm9733	2.21877
17312200	GML	-2.54036
17455793	GNG11	2.28374
17485713	GP6	2.14562
17215820	GPC1	2.14027
17458439	GPNMB	2.4066
17284247	GPR132	1.81081
17396604	GPR160	1.8308
17283293	GPR68	-2.10011
17322355	GPR84	3.03502
17249787	GPX3	1.96722
17317458	GSDMC	-1.9528
17312280	GSDMD	1.79971
17519658	GSTA5	-2.04607
17417946	GUCA2A	-1.71454
17429441	GUCA2B	-1.72195
17307025	Gzmc	-2.61642
17234917	GZMM	-1.73538
17344873	H2-M2	1.94342
17241240	H2AFY2	-3.08393
17489363	Hamp/Hamp2	6.68033
17452705	HCAR2	-1.99364
17358905	HECTD2	-1.79102
17524117	HEPHL1	-1.81401
17271861	HID1	1.75445
17291258	HIST1H2BA	-2.42159
17291177	Hist1h2bh	2.32416
17291233	HIST1H3D	2.26885
17343813	HLA-DQA1	1.77901
17418850	Hmgb4os	-1.71696
17382203	HNMT	1.72575
17458592	Hotairm2	-1.71098
17466861	HOXA7	1.9378
17458598	Hoxaas2	-1.89008
17512809	HP	1.75378
17302747	HS6ST3	-1.89711
17231229	HSD11B1	2.18142
17506030	HSD17B2	1.71192
17513446	HSDL1	2.08454
17376423	HSPA12B	-1.82664
17344132	HSPA1A/HSPA1B	-2.52636
17344126	Hspa1b	-2.34021
17364169	HTR7	1.74057
17285067	Idi2	-1.76271
17230045	IFI16	2.03464
17283556	Ifi27l2a/Ifi27l2b	1.76528
17364133	IFIT1	2.88834
17419880	IFNLR1	1.76242
17243845	Igf1os	-1.83366
17485266	IGF2-AS	-1.82557
17224180	IGFBP5	-4.89574
17449084	IGFBP7	-2.52374
17284349	IGHM	5.10641
17284517	Ighv1-14	-1.7399
17284564	Ighv1-47	-1.77897
17284599	Ighv1-59	1.77574
17284602	Ighv1-61	1.85738
17284648	Ighv1-76	-1.75046
17284414	Ighv2-7	-2.27431
17284445	Ighv3-2	-2.6942
17284643	Ighv8-14	2.48842
17459309	Igkv14-126	-1.70904
17459395	Igkv3-9	-1.85154
17467458	Igkv4-57-1	1.83496
17467456	Igkv4-58	-1.74615
17467449	Igkv4-62	-1.71716
17467447	Igkv4-63	1.97515
17467427	Igkv4-73	2.16089
17467424	Igkv4-74	-1.89004
17467421	Igkv4-78	-2.98355
17467418	Igkv4-79	-1.72981
17467398	Igkv4-91	-1.87061
17467522	Igkv6-29	-1.88135
17329016	Iglc2	-1.75987
17350925	Iigp1	1.89395
17216990	IL10	-1.79547
17467323	IL12RB2	-1.86555
17534051	IL13RA1	1.95643
17510856	IL15	2.14911
17517105	IL18	2.67534
17391554	IL1A	5.95378
17212174	IL1R2	1.71772
17212199	IL1RL2	2.39586
17366992	IL2RA	-1.85275
17367652	IL36G	2.03271
17289889	IL6ST	1.89778
17315891	IL7R	2.2902
17325373	ILDR1	-1.70345
17222940	INPP1	1.894
17427655	INSL5	-2.18076
17342699	IP6K3	-1.70386
17239005	IPCEF1	1.80211
17306719	IPO4	-1.71346
17456692	IRF5	1.82417
17506279	IRF8	2.18087
17434023	ISG15	1.71273
17296355	ITGA2	1.94519
17268137	ITGA3	-1.79418
17325109	ITGB5	1.82749
17477532	Izumo2	-1.79371
17302226	KBTBD7	2.35082
17303722	KCNK5	-1.93697
17404596	KCNMB3	-1.71604
17312746	KCTD17	1.72227
17211548	KHDRBS2	-1.77818
17425401	KLF4	2.45209
17477377	KLK3	-2.20899
17471828	Klra2	1.79196
17471578	Klrc2/Klrc3	-1.85963
17329361	KNG1	-1.78938
17268995	KRT222	1.85327
17321978	KRT71	-1.95651
17331866	Krtap19-2	1.83631
17331880	Krtap19-9a	-2.20474
17269126	KRTAP3-3	-1.8405
17498072	Krtap5-5	2.19216
17436099	KRTCAP3	1.77702
17321221	LALBA	-1.72292
17310912	LAPTM4B	2.11329
17378827	LBP	2.51909
17407452	Lce1f	1.84959
17407466	Lce1i	-1.84478
17407481	Lce1l	-1.8201
17399922	Lce3a (includes others)	-1.9505
17399910	Lce3c	-1.76558
17472517	LDHB	1.8457
17431350	LDLRAP1	1.86632
17398095	LEKR1	-1.7052
17283445	LGMN	2.22246
17289196	LHFPL2	1.70383
17431166	LIN28A	1.79938
17494842	LMO1	-2.1036
17366275	LOC100039029 (includes others)	1.95054
17366185	LOC100041708	1.7311
17247500	LOC101055656	-1.80597
17493611	LOC105243004	1.72828
17548816	LOC108168446	-1.83893
17534074	LONRF3	1.97395
17288467	LPCAT1	3.62504
17501633	LPL	2.683
17346150	LRG1	3.01336
17245923	LRP1	2.07564
17231522	LRP11	-1.78805
17500957	LRP2BP	1.86192
17262316	LTC4S	-2.52755
17522555	LTF	1.76571
17312219	Ly6a (includes others)	4.02278
17344216	LY6G5B	-2.82971
17385574	LY75	3.19583
17503208	LYL1	1.87184
17370691	LYPD6B	-2.08303
17285267	LYST	1.80558
17245231	LYZ	2.0528
17545553	Magea3 (includes others)	-2.56875
17543131	MAGEB5	-2.19165
17363533	MAMDC2	1.86483
17431332	MAN1C1	2.00552
17335383	MAPK13	1.87945
17295685	MARVELD2	-1.76737
17245831	MBD6	1.78356
17358640	MBL2	-2.2144
17274558	MBOAT2	1.72139
17351587	MC5R	2.05605
17498730	MCEMP1	1.82928
17240840	MCM9	1.80762
17426497	MEGF9	1.82409
17260815	Meis1	-1.7768
17457609	MGAM	3.97302
17405119	MGARP	1.86608
17463909	MGST1	2.14853
17376508	mir-103	1.99858
17278820	mir-154	-1.78247
17511075	mir-181	-2.40694
17358210	mir-204	-2.47612
17503116	mir-23	1.82035
17366938	mir-297	-1.75809
17211443	mir-30	-2.30444
17259262	mir-3065	-1.70099
17278749	mir-341	-1.86204
17232910	mir-3473	-3.23392
17266196	mir-423	-1.74043
17366930	mir-467	-2.37831
17508132	mir-486	-1.91053
17542021	mir-505	1.78008
17367137	mir-506	-1.77984
17396544	mir-551	-1.92878
17278826	mir-666	-1.80531
17542070	mir-883	-2.09282
17358219	Mir1192	-2.19488
17228788	Mir1927	-1.8956
17259076	Mir1932	-1.722
17358872	Mir1950	1.76982
17484261	Mir1962	-1.84024
17544687	Mir1970	-1.82533
17230750	Mir1981	-2.68377
17246755	Mir3060	2.09269
17318426	Mir3079	1.9912
17425701	Mir3095	-1.71856
17485419	Mir3105	-1.85966
17424088	Mir5123	2.03436
17384657	Mir5128	1.93704
17278854	Mirg	-2.25437
17398139	MLF1	-1.70694
17514495	MMP12	2.49129
17514482	MMP13	6.95728
17341508	MMP25	3.38706
17357810	MPEG1	1.70965
17338684	MPND	1.80093
17254877	MPO	1.77858
17355145	MPPE1	2.19529
17219751	Mptx1/Mptx2	-1.79724
17367102	MRC1	5.14388
17224125	MREG	1.8144
17491323	MRGPRX3	2.31345
17218607	MRPS14	-1.8585
17495106	MRVI1	-1.98366
17357640	MS4A4A	1.94548
17362973	MS4A6A	2.65116
17357671	Ms4a6c	2.07359
17362953	MS4A7	3.49785
17508850	MSR1	2.85081
17477785	Mtag2	-1.85115
17508907	MTUS1	2.15838
17497980	MUC6	-2.7022
17426097	Mup1 (includes others)	-1.85409
17360331	MXI1	1.81342
17231477	MYCT1	1.81417
17493467	MYO7A	1.78953
17513976	n-R5s136	-2.12408
17295588	Naip1 (includes others)	2.01352
17340397	NANP	-1.78083
17526776	NCAM1	-1.75855
17385099	NEB	-1.88337
17402513	NEUROG2	-1.76756
17253746	NF1	1.90898
17268210	NGFR	-1.71301
17414161	Nipsnap3a	-1.78062
17475410	Nlrp4a	1.88833
17484670	NLRP6	-2.45755
17393051	NOL4L	-1.71309
17229533	Nos1ap	1.71444
17492066	NR2F2	-1.9981
17508609	Nrg1	2.25968
17213548	NRP2	1.92124
17348016	NRXN1	-1.80221
17441759	Oas1b	1.85284
17441051	OASL	1.70298
17441037	Oasl2	1.70304
17473971	Obox1 (includes others)	-2.09312
17219185	OLFML2B	3.80722
17372751	Olfr1008	1.8235
17387622	Olfr1016	-1.97254
17372792	Olfr1033	-2.0724
17387636	Olfr1039/Olfr1040	-1.9706
17337566	Olfr107	1.83029
17387697	Olfr1082 (includes others)	-1.78933
17372842	Olfr1122	-1.74008
17372874	Olfr1131	-1.78138
17387774	Olfr1137	-1.77318
17372886	Olfr1148	-1.83598
17387806	Olfr1164	-1.80509
17387813	Olfr1166 (includes others)	-1.72826
17372906	Olfr1184	-1.85058
17387844	Olfr1195	-1.77497
17387894	Olfr1221	1.76044
17387956	Olfr1243	-1.99729
17374172	Olfr1279	-3.04257
17374188	Olfr1285	2.82318
17389283	Olfr1298	-1.77548
17374206	Olfr1301	-1.83099
17374212	Olfr1317	-1.70253
17417824	Olfr1328 (includes others)	-2.12329
17290987	Olfr1362	-2.46341
17262598	Olfr1371	-1.79739
17262596	Olfr1372-ps1	-1.75823
17516147	Olfr143	2.01141
17357940	Olfr1495	1.80733
17363171	Olfr1501	-2.16329
17363173	Olfr1504	-1.89722
17306312	Olfr1513	-2.29565
17372862	Olfr153	-1.71931
17329043	Olfr169 (includes others)	1.81888
17331249	Olfr190/Olfr192	-1.70146
17331272	Olfr205	-2.19777
17252724	Olfr23/Olfr390	-2.20128
17481227	Olfr243/Olfr628	-1.71566
17479942	Olfr297 (includes others)	-2.39372
17250113	Olfr311 (includes others)	-2.17438
17370339	Olfr345	-2.0144
17265777	Olfr381	1.72132
17265785	Olfr389	-1.95494
17494789	Olfr485 (includes others)	-1.71762
17494799	Olfr492	1.71051
17481624	Olfr506	-1.79785
17484556	Olfr530/Olfr533	1.93318
17494142	Olfr566 (includes others)	-1.85753
17481171	Olfr584	1.90473
17481252	Olfr635/Olfr638	-2.59341
17494271	Olfr643/Olfr644	-2.2312
17494459	Olfr680-ps1	1.70465
17305937	Olfr725/Olfr726	1.84002
17246404	Olfr771	1.8846
17238646	Olfr774/Olfr787	-1.76951
17238650	Olfr775/Olfr776	3.30914
17246430	Olfr806	-2.06068
17238695	Olfr809/Olfr813	1.96519
17246438	Olfr811	1.76713
17246443	Olfr814	2.21089
17246447	Olfr816	-1.75972
17246466	Olfr827	-1.73479
17524326	Olfr828	-1.98249
17524342	Olfr856-ps1	-2.14141
17524355	Olfr867	-2.03222
17516118	Olfr877	-2.32723
17516135	Olfr887	-2.20664
17516139	Olfr889/Olfr890	2.24216
17516174	Olfr906	-1.89124
17516182	Olfr911-ps1	-1.82682
17516192	Olfr914	-2.43129
17525694	Olfr916	1.75961
17525698	Olfr918	2.07012
17516217	Olfr920	-2.03828
17516243	Olfr930	-2.19721
17525710	Olfr936	2.23515
17525731	Olfr952/Olfr955	2.52303
17516271	Olfr960	2.20632
17516286	Olfr969 (includes others)	-1.83518
17387578	Olfr987/Olfr988	2.03288
17471550	OLR1	1.96945
17519357	ONECUT1	-1.85577
17421233	Oog1 (includes others)	1.75245
17535722	OPN1LW	-1.83093
17494820	OR10A6	-2.25995
17372846	OR10AG1	-2.44831
17299502	OR11G2	-1.92954
17462131	OR13A1	-1.82345
17494706	OR2AG1	-2.15769
17290994	OR2B2	-1.76512
17329030	OR2M5	1.94708
17285616	OR2W1	-1.88092
17248979	OR2Y1	-1.99491
17502366	OR2Z1	-2.19649
17372929	OR4C11	2.10418
17267540	OR4D1	-1.85184
17363058	OR4D10	2.07355
17267536	OR4D2	-1.71695
17389299	OR4F15	-1.78886
17481123	OR52B4	-1.71657
17481346	OR52E4	1.81155
17494453	OR52E8	1.7442
17481350	OR56A3	-2.59893
17494806	OR56B1	-2.18998
17357887	OR5B21	-1.93696
17331221	OR5K1	-2.10439
17331228	OR5K2	2.00206
17331232	OR5K4	1.72472
17372797	OR5M9	2.05488
17387702	OR5T2	-1.95438
17246424	OR6C1	1.80835
17242568	OR7C2	-2.28662
17514912	OR7G3	-2.31545
17387662	OR8K3	-2.58751
17398308	OTOL1	1.81385
17538486	Ott (includes others)	-4.31093
17493869	P2RY6	4.79007
17269486	P3H4	-1.7735
17414802	PAPPA	-1.83586
17449920	PAQR3	-1.70254
17472085	Pbp2	-1.83452
17349914	Pcdhb14	-1.79722
17520425	PCOLCE2	-1.82016
17386725	PDE11A	-1.71382
17239638	PDE7B	1.77391
17479668	PDE8A	2.27582
17346603	Pdzph1	-1.87408
17455878	PEG10	1.73972
17314577	PFKM	-1.78701
17362741	Pga5	-1.9763
17474371	PGLYRP1	2.02133
17307290	PHF11	-2.76425
17498251	PHLDA2	-1.74446
17366511	PHYH	1.72266
17335506	PI16	1.7232
17324714	PIGZ	1.75227
17495414	PIK3C2A	2.1993
17251303	PIK3R5	1.91806
17485609	Pira11	1.71898
17340435	Pisd-ps2	-2.07685
17320100	PKDREJ	-1.88586
17441160	PLA2G1B	-2.02518
17396403	PLD1	1.77999
17279404	PLD4	2.8928
17346136	PLIN5	-1.83081
17282461	PNMA1	-1.95844
17492340	POLG	1.89636
17247371	Pom121l12	-1.87164
17418268	Pou3f1	-1.79809
17335308	PPARD	-1.77548
17449656	PPEF2	-2.25322
17500543	PPP1R3B	2.1104
17530159	PPP2R3A	-1.71884
17425271	PPP3R2	-1.72545
17336157	PRAM1	2.22629
17421222	Pramel4 (includes others)	-2.63673
17372670	PRG3	2.6914
17469121	PRICKLE2	-1.76202
17286132	Prl3d1 (includes others)	-2.05624
17291442	Prl8a9	1.748
17378440	PROCR	2.40508
17447835	PROM1	2.82584
17407382	PRR9	-1.72027
17465365	PRRT4	-1.97491
17457758	Prss1 (includes others)	-2.04831
17402386	PRSS12	-1.76929
17341671	PRSS22	1.71734
17457731	PRSS3	-1.76503
17334638	Prss34	-3.47398
17242687	PRSS57	2.33617
17235002	PRTN3	2.15017
17233629	PSAP	1.80307
17487046	Psg18 (includes others)	-2.11413
17474258	Psg29	-1.96933
17262224	Psme2b	1.72885
17425770	PTGR1	1.88076
17370302	PTGS1	3.08161
17227861	Ptgs2os2	-1.85114
17346231	PTPRS	-1.8766
17320783	PUS7L	-1.71592
17487489	Pvr	2.02533
17529871	PXYLP1	1.71146
17340772	QKI	-1.9557
17330486	QTRT2	-1.73158
17341905	RAB26	-1.92553
17253478	RAB34	1.91022
17232082	Raet1d/Raet1e	1.83739
17261575	RANBP17	-1.77589
17264469	RANGRF	-1.75866
17279670	RAPGEF5	2.34806
17356897	RASGRP2	2.05039
17337834	RCAN2	-1.76014
17276787	RDH12	2.04479
17238172	RDH16	1.89679
17326075	Retnlg	2.57646
17308881	RGCC	2.16802
17337706	RHAG	2.56099
17506697	RHOU	2.06648
17541098	Rhox2-ps	-1.79845
17541060	Rhox3a (includes others)	2.11824
17278773	Rian	-1.7359
17306091	RNASE12	-2.15957
17466530	RNY1	-2.22975
17400048	RORC	-1.73946
17222318	Rpl12-ps1	-1.83115
17221454	RPL7	-1.96139
17495338	Rps4l-ps	-1.89666
17493450	Rsf1os1	-2.16685
17288309	Rsl1 (includes others)	-2.52762
17519303	RSL24D1	-1.90589
17232499	RSPH4A	-1.95157
17234008	RTKN2	2.45714
17474547	RTN2	-1.75054
17301951	RUBCNL	1.78797
17520886	RYK	-1.83664
17407354	S100A1	2.07035
17295122	S100Z	-2.36389
17491193	Saa3	2.03328
17536195	Samt3	-2.32836
17415174	Saxo1os	1.74137
17426979	Scarna8	-1.70088
17365098	SCD	-1.84267
17489534	Scgb2b27 (includes others)	2.32579
17489464	SCN1B	1.98581
17270848	SCN4A	-1.7267
17267601	SCPEP1	3.01944
17501283	SCRG1	-1.87923
17218835	SELL	1.8049
17278268	Serpina3g (includes others)	-1.77732
17216469	SERPINB10	2.00208
17291736	Serpinb6c	-1.71127
17286403	Serpinb9f (includes others)	-1.97794
17272913	SGSH	1.81208
17292547	SHC3	-1.71812
17366012	SHTN1	2.53135
17477073	SIGLEC10	3.15794
17490160	SIGLEC9	2.18599
17404217	SIRPB1	4.30193
17393579	SLA2	-2.64417
17229782	SLAMF7	3.08457
17453917	SLC12A9	2.14613
17285907	SLC17A3	-1.81944
17360823	SLC18A2	-1.77219
17408546	SLC22A15	1.76877
17362430	SLC22A25	-2.82048
17262783	SLC22A4	2.12032
17308132	SLC25A37	1.74226
17274813	SLC26A3	-2.27513
17375701	SLC27A2	-1.80376
17375454	SLC28A2	3.89873
17525578	SLC37A2	2.12721
17533093	SLC38A5	1.84643
17222777	SLC40A1	2.35703
17297227	SLC4A7	-1.78061
17406979	SLC50A1	1.75374
17237035	SLC6A15	-1.86596
17405082	SLC7A11	-1.70888
17500716	SLC7A2	1.81157
17306344	SLC7A7	2.32355
17520396	SLC9A9	-2.74202
17493689	SLCO2B1	-1.9001
17225837	SLCO4C1	1.87688
17254176	SLFN12L	4.06192
17266847	Slfn5os	1.87327
17437302	SLIT2	1.90797
17547149	Sly (includes others)	1.98267
17233394	SMPDL3A	1.99533
17545657	SMS	-1.93683
17491541	Snhg14	-1.95452
17483383	Snora30	1.70719
17491640	Snord64	-2.95878
17309905	Snord72	-2.23917
17454551	SNX8	1.80564
17366343	SP110	2.23633
17214924	SP140	2.36395
17333707	Spaca6	-1.83426
17383423	SPACA9	-1.7531
17445651	Speer4a (includes others)	2.23932
17434884	Speer4cos	-1.96915
17533934	SPIN2A/SPIN2B	-1.72151
17449064	Spink2	-3.3794
17412793	SPINK4	-2.06327
17233613	SPOCK2	-1.73486
17501484	SPOCK3	-2.10325
17399864	Sprr2b	-1.7358
17399880	Sprr2g	-1.81259
17226798	SRGAP2	1.82259
17540092	SSX4/SSX4B	-2.34187
17210953	ST18	1.79878
17324420	ST6GAL1	1.77456
17381879	ST8SIA6	-2.04025
17238367	STAT2	1.78205
17330175	Stfa2/Stfa2l1	2.34596
17534673	STK26	1.89087
17531977	Stmn1-rs1	-2.36301
17384457	STOM	1.94084
17283030	STON2	-1.71723
17362555	Stxbp3-ps	1.92743
17453634	STYXL1	-1.90411
17486683	SULT2A1	2.50141
17473941	Sult2a2	1.93974
17240137	Sult3a1/Sult3a2	-2.16135
17241849	SUSD2	-1.70194
17491420	SVIP	1.83865
17394142	Svs3a/Svs3b	-1.86936
17408591	SYCP1	-1.78516
17403463	SYDE2	-2.00019
17238856	SYNE1	2.32071
17313064	SYNGR1	1.7744
17410031	SYNPO2	-1.73108
17232172	TAAR1	-1.87924
17232183	TAAR5	-1.80918
17232187	Taar7b (includes others)	-1.71556
17232189	Taar7d	2.03006
17232197	TAAR8	1.75447
17333023	TAGAP	1.91634
17433426	TAS1R1	-1.94265
17463636	Tas2r123	-1.81867
17425077	TBC1D2	1.80502
17341743	TBC1D24	1.85661
17278349	Tcl1b4 (includes others)	2.05431
17290846	Tcrg-C2	-2.17898
17285532	Tcrg-C3	-1.88782
17285527	Tcrg-V3	-1.81334
17296548	Tcstv1	-2.10273
17290211	Tcstv3	2.04636
17400006	Tdpoz2	1.83194
17464950	TFEC	2.74786
17287827	TGFBI	2.60064
17262234	Tgtp1/Tgtp2	-1.96486
17392568	THBD	1.85313
17429206	TIE1	1.99089
17292990	TIFAB	2.06093
17312293	TIGD5	-2.06696
17426517	TLE1	-2.73384
17448245	TLR1	1.74397
17537081	Tlr13	1.83905
17448251	TLR6	1.82061
17546101	TLR8	1.96691
17495566	TMC7	1.8162
17429564	TMCO2	-1.73402
17264971	TMEM102	-1.90921
17256784	TMEM106A	2.01337
17314476	TMEM117	-1.804
17429234	TMEM125	-1.83366
17340584	Tmem181c-ps	-1.91812
17246337	Tmem198b	1.92942
17343063	TMEM217	1.81937
17290155	TMEM267	-2.40936
17432687	TNFRSF8	-2.50537
17498897	TNFSF13B	-1.78507
17293356	Tpbpa/Tpbpb	2.1231
17342238	Tpsab1	3.19973
17442985	TPST1	1.7947
17300207	Traj22	-1.75022
17300201	Traj25	-1.78189
17300181	Traj35	-1.93559
17300177	Traj37	-1.83844
17300167	Traj42	-1.74542
17300006	Trav10	-1.85995
17299812	Trav10d	-3.10772
17299905	Trav10n	2.23597
17300075	Trav13d-4	-2.42644
17300079	Trav14d-3-dv8	-2.17884
17299838	Trav15d-1-dv6d-1	2.12661
17300093	Trav17	-1.8027
17300058	Trav4-4-dv10	-1.99843
17299979	Trav6-3	-1.78991
17300064	Trav6-7-dv9	-2.43246
17299991	Trav7-4	-1.73139
17299995	Trav8-1	-1.93359
17300027	Trav9-2	-1.83458
17300054	Trav9-4	-2.00977
17299898	Trav9n-1	-1.71277
17457691	Trbv13-2	-2.01992
17300119	Trdv2-2	1.797
17338416	TREM2	2.50112
17338371	TREM3	2.87968
17338425	TREML1	2.58809
17338378	Treml4	1.80993
17285521	Trgj1	-2.23831
17290850	Trgj2	-2.13241
17520101	Trim43a (includes others)	1.90209
17514623	TRPC6	-1.95485
17358051	TRPM6	-2.11464
17466340	TRPV5	-1.77548
17349304	TSLP	1.93429
17463387	TSPAN11	-1.88477
17280749	TSPAN13	-1.84283
17287536	TSPAN17	1.92292
17485282	TSPAN32	1.85252
17276934	TTC9	-1.83626
17376084	TTL	-2.02873
17407578	TUFT1	-1.81487
17302834	UBAC2	-1.97823
17260740	UBLCP1	-1.71777
17449322	UGT2B17	-1.83843
17449372	UGT2B28	-1.74002
17356002	UNC93B1	2.02469
17444027	UNCX	-1.87472
17494162	Usp17la (includes others)	-2.27381
17401846	VAV3	1.89139
17409649	VCAM1	2.14095
17294738	VCAN	1.88545
17458946	Vmn1r11	-1.77346
17458954	Vmn1r15	-1.74366
17467203	Vmn1r17/Vmn1r31	-2.15056
17487668	Vmn1r171 (includes others)	-2.02807
17487564	Vmn1r180 (includes others)	3.0484
17285763	Vmn1r192 (includes others)	-3.21904
17333852	Vmn1r230	1.70126
17341354	Vmn1r233	-1.86234
17467195	Vmn1r26	-1.72853
17467300	Vmn1r33 (includes others)	-2.20276
17468882	Vmn1r51 (includes others)	2.19974
17486457	Vmn1r68/Vmn1r69	2.20262
17333762	Vmn2r100 (includes others)	-2.43311
17333783	Vmn2r101 (includes others)	-1.87048
17422940	Vmn2r125	-1.9866
17462832	Vmn2r26 (includes others)	1.90261
17486299	Vmn2r32 (includes others)	1.71254
17405627	Vmn2r5	-1.79781
17486549	Vmn2r55 (includes others)	-1.73985
17490024	Vmn2r58	-1.96694
17479929	Vmn2r66 (includes others)	3.48944
17234873	Vmn2r81 (includes others)	-2.24021
17548494	Vmn2r88 (includes others)	2.12999
17333776	Vmn2r96	2.31995
17233646	VSIR	2.10993
17476916	VSTM2B	-1.70512
17232786	WASF1	-2.15134
17275858	Wdr20rt	-1.76648
17394239	Wfdc11	-2.38859
17394126	Wfdc15b	-1.82139
17394225	Wfdc16	-2.35863
17254289	Wfdc17	2.29709
17535503	Xlr3c (includes others)	-1.83205
17482110	XYLT1	1.86628
17290823	YAE1	-2.34882
17391490	ZC3H8	-1.77755
17332766	ZDHHC14	-2.32073
17543870	ZDHHC15	-1.76563
17392670	Zfp345 (includes others)	1.90987
17288338	Zfp493	-2.00191
17337497	ZFP57	-1.8975
17475715	Zfp59	-1.72483
17394435	Zfp663	-1.71401
17293903	Zfp708	1.75939
17288294	Zfp759	1.91551
17293982	Zfp874a/Zfp874b	-1.79121
17440350	Zfp932	-2.53921
17341412	Zfp942/Zfp944	-1.74847
17486136	Zfp954	-1.87388
17474890	ZNF112	-1.79809
17490069	ZNF14	-1.81085
17294034	ZNF253	-1.96487
17506571	ZNF276	1.7244
17439942	ZNF326	2.13084
17288344	ZNF676	-2.06679
17486152	ZNF773	-1.73121
17443353	ZP3	-1.85761
17473561	ZSCAN5B	-2.11779
