# Supplementary material for: Cooperating, congenital neutropenia–associated Csf3r and Runx1 mutations activate pro-inflammatory signaling and inhibit myeloid differentiation of mouse HSPCs
Source: Ann Hematol. 2020 Aug 3;99(10):2329–38. doi: 10.1007/s00277-020-04194-0 (PMC7481169; doi:10.1007/s00277-020-04194-0)
Supplement: Supplementary file 13 — List of significantly enriched canonical pathways detected by IPA core analysis. (XLSX 18 kb) [file 277_2020_4194_MOESM8_ESM.xlsx]

## Sheet: RUNX1 R139G
RUNX1 R139G mutant
Ingenuity Canonical Pathways	-log(p-value)	Ratio	z-score	Molecules
LXR/RXR Activation	8,01E00	2,5E-01	-2294	SCD,MSR1,APOH,APOC2,ABCG1,IL1R2,LYZ,IL36G,CCL2,IL1RL2,SAA1,LPL,CYP7A1,SERPINA1,LBP,TLR3,IL1RAP,C3,TNFRSF1A,AHSG,PCYOX1,IL18,IL1RN,MYLIP,CD14,IL1B,CLU
Altered T Cell and B Cell Signaling in Rheumatoid Arthritis	6,39E00	2,6E-01	NaN	SPP1,IL10,HLA-A,IL15,TLR8,IL22,FAS,IL36G,IL18,CD80,IL1RN,HLA-DMA,PRTN3,TLR1,HLA-DMB,TLR6,TLR7,IL1B,Tlr13,TLR3
Phagosome Formation	6,14E00	2,16E-01	NaN	MRC1,C5AR1,FN1,MSR1,PIK3C2A,ITGA2,TLR8,PIK3R5,FCGR1A,FGFR3,ITGB2,ITGA3,CLEC7A,MBL2,ITGAM,RND3,TLR1,TLR6,TLR7,RHOU,PRKCE,Tlr13,PRKCH,TLR3,FCGR3A/FCGR3B
Role of Pattern Recognition Receptors in Recognition of Bacteria and Viruses	5,25E00	1,94E-01	2524	OAS1,C5AR1,C3,PIK3C2A,IL10,Oas1b,TLR8,PIK3R5,IFNA4,OAS3,IFIH1,FGFR3,IRF7,IL18,CLEC7A,MBL2,TLR1,TLR6,TLR7,NOD1,PRKCE,IL1B,PRKCH,TLR3,NLRC4
Communication between Innate and Adaptive Immune Cells	5,01E00	2,5E-01	NaN	IL10,HLA-A,IL15,TLR8,CXCL10,IL36G,IL18,CD80,IL1RN,TLR6,TLR1,TLR7,IGHM,Tlr13,IL1B,TLR3
Granulocyte Adhesion and Diapedesis	4,72E00	1,74E-01	NaN	MMP7,SELL,CLDN15,SDC3,MMP25,CXCL10,IL1R2,ITGA3,IL36G,IL1RL2,CCL2,CXCR2,IL1RAP,CCL1,MMP19,CSF3R,VCAM1,C5AR1,TNFRSF1A,ITGA2,ITGB2,IL18,ITGAM,IL1RN,CLDN1,IL1B,ITGA1
TREM1 Signaling	4,57E00	2,32E-01	2500	Naip1 (includes others),NLRP6,IL10,Nlrp1a,TLR8,IL18,MPO,CCL2,TLR6,TLR1,TLR7,Tlr13,NOD1,IL1B,TLR3,NLRC4
LPS/IL-1 Mediated Inhibition of RXR Function	4,34E00	1,56E-01	0,535	Sult3a1/Sult3a2,CYP3A7,GAL3ST2,GSTA5,CYP2C9,ABCG1,APOC2,ALAS1,FMO5,SLC27A4,IL1R2,IL36G,IL1RL2,CYP7A1,CHST3,CYP2A6 (includes others),LBP,IL1RAP,MGST1,TNFRSF1A,IL18,MGST2,IL1RN,NCOA1,CD14,IL1B,ALDH3B1,CYP4A11,ABCC4,ACSL1,CYP2C8
Role of Hypercytokinemia/hyperchemokinemia in the Pathogenesis of Influenza	4,1E00	3,33E-01	NaN	CXCL10,CCR5,IL18,IL36G,CCL2,IL1RN,IL15,IL1B,IFNA4
Neuroinflammation Signaling Pathway	4,09E00	1,38E-01	2596	Naip1 (includes others),KLK3,PYCARD,HLA-A,TICAM2,PIK3R5,TLR8,MAPK13,FAS,BCL2,FGFR3,CXCL10,CCL2,HLA-DMA,IL34,HLA-DMB,TLR1,CYBB,TLR7,TLR3,VCAM1,PIK3C2A,IL10,TNFRSF1A,IL6R,PLA2G1B,IFNA4,CSF1R,APP,IRF7,GABRR2,IL18,CD80,TREM2,CALB2,TLR6,IL1B,Tlr13,P2RX7
Graft-versus-Host Disease Signaling	3,26E00	2,65E-01	NaN	IL18,IL36G,CD80,IL1RN,HLA-A,HLA-DMA,HLA-DMB,IL1B,FAS
IL-10 Signaling	3,09E00	1,97E-01	NaN	IL1R2,IL18,IL36G,CCR5,IL1RL2,IL1RN,IL10,IL10RB,CD14,IL1B,LBP,MAPK13,IL1RAP
B Cell Development	2,91E00	2,92E-01	NaN	IL7R,CD19,CD80,HLA-A,HLA-DMA,HLA-DMB,IGHM
Acetate Conversion to Acetyl-CoA	2,84E00	7,5E-01	NaN	ACSS2,ACSS1,ACSL1
Toll-like Receptor Signaling	2,78E00	1,83E-01	2333	TICAM2,TLR8,MAPK13,IL36G,IL18,IL1RN,TLR1,TLR6,TLR7,IL1B,CD14,TLR3,LBP
Dendritic Cell Maturation	2,77E00	1,41E-01	2982	PIK3C2A,IL10,HLA-A,TNFRSF1A,IL15,PIK3R5,MAPK13,FCGR1A,FGFR3,IL36G,IL18,IL1RL2,CD80,IL1RN,HLA-DMA,TREM2,HLA-DMB,IL1B,STAT2,LY75,IRF8,TLR3,FCGR3A/FCGR3B
Role of Macrophages, Fibroblasts and Endothelial Cells in Rheumatoid Arthritis	2,76E00	1,21E-01	NaN	IL6ST,FN1,PIK3R5,TLR8,CEBPD,FCGR1A,IL1R2,FGFR3,IL36G,CAMK2D,IL1RL2,CCL2,TLR1,TLR7,SMO,PRKCE,TLR3,IL1RAP,FCGR3A/FCGR3B,PRSS3,VCAM1,C5AR1,PIK3C2A,TNFRSF1A,IL10,IL15,IL6R,PRSS1,CEBPE,IL18,IL1RN,TLR6,IL1B,Tlr13,PRKCH,LRP1,TCF7L2
Inflammasome pathway	2,76E00	3,16E-01	0,816	IL18,PYCARD,CTSB,IL1B,NLRC4,P2RX7
Agranulocyte Adhesion and Diapedesis	2,71E00	1,39E-01	NaN	AOC3,MMP7,VCAM1,SELL,C5AR1,FN1,CLDN15,TNFRSF1A,ITGA2,MMP25,CXCL10,ITGB2,ITGA3,IL18,IL36G,CCL2,CLDN1,IL1RN,CXCR2,IL1B,ITGA1,CCL1,MMP19
Acetone Degradation I (to Methylglyoxal)	2,59E00	2,59E-01	-1890	CYP3A7,CYP4A22,Cyp2c40 (includes others),CYP2C9,CYP2A6 (includes others),CYP4A11,CYP2C8
Atherosclerosis Signaling	2,44E00	1,49E-01	NaN	VCAM1,MSR1,PLA2G1B,APOC2,PCYOX1,TNFRSF14,ITGB2,IL36G,IL18,LYZ,CCL2,TNFSF12,IL1RN,LPL,IL1B,SERPINA1,CLU
Role of Cytokines in Mediating Communication between Immune Cells	2,43E00	2,22E-01	NaN	IL18,IL36G,IL10,IL1RN,IL15,IL1B,IL22,IFNA4
Acute Phase Response Signaling	2,4E00	1,34E-01	2183	IL6ST,FN1,C3,APOH,Saa3,TNFRSF1A,AHSG,IL6R,CP,MAPK13,IL18,IL36G,HP,MBL2,RBP7,IL1RN,SAA1,CFB,IL1B,SERPINA1,LBP,IL1RAP
Extrinsic Prothrombin Activation Pathway	2,35E00	3,12E-01	1000	F10,F5,F13A1,F7,THBD
T Helper Cell Differentiation	2,27E00	1,75E-01	NaN	IL6ST,IL18,CD80,HLA-A,TNFRSF1A,HLA-DMA,IL10,IL6R,HLA-DMB,IL10RB,RORC
IL-12 Signaling and Production in Macrophages	2,24E00	1,4E-01	NaN	PPARG,PIK3C2A,IL10,PIK3R5,APOC2,IFNA4,MAPK13,PCYOX1,SPI1,FGFR3,IL18,LYZ,NCOA1,PRKCE,SERPINA1,PRKCH,IRF8,CLU
Allograft Rejection Signaling	2,21E00	2,05E-01	NaN	H2-T24,CD80,H2-T3,HLA-DMA,HLA-A,IL10,HLA-DMB,FAS
Reelin Signaling in Neurons	2,1E00	1,49E-01	NaN	FGFR3,BLK,ITGB2,ITGA3,ARHGEF12,PIK3C2A,ITGA2,HCK,PIK3R5,ARHGEF11,ITGA1,ARHGEF3,FGR,APP
FXR/RXR Activation	2,08E00	1,4E-01	NaN	PPARG,C3,APOH,AHSG,APOC2,PCYOX1,IL36G,IL18,IL1RN,SAA1,LPL,CYP7A1,IL1B,FBP1,SERPINA1,CLU
NF-ÎºB Signaling	2,07E00	1,26E-01	2558	BMP4,FLT1,PIK3C2A,TNFRSF1A,TLR8,PIK3R5,BMPR1B,IL1R2,FGFR3,IL36G,IL18,CARD11,IL1RN,TLR1,PELI1,TLR6,TLR7,IL1B,INSR,TLR3,MAP3K3,PDGFRB
Complement System	2,07E00	2,12E-01	0,000	ITGB2,MBL2,ITGAM,C3,C5AR1,Scgb2b27 (includes others),CFB
VDR/RXR Activation	1,98E00	1,54E-01	0,000	CXCL10,CAMP,SPP1,PPARD,TRPV5,NCOA1,PRKCE,CD14,IGFBP5,PRKCH,THBD,KLF4
Activation of IRF by Cytosolic Pattern Recognition Receptors	1,98E00	1,76E-01	0,333	DHX58,IFIH1,IRF7,IL10,ZBP1,STAT2,IFNA4,IFIT2,ISG15
Crosstalk between Dendritic Cells and Natural Killer Cells	1,97E00	1,59E-01	NaN	IL18,CAMK2D,CD80,HLA-A,TREM2,IL15,TLR7,CD226,TLR3,FAS,KIR3DL3
Leukocyte Extravasation Signaling	1,84E00	1,17E-01	2837	MMP7,VCAM1,CLDN15,PIK3C2A,ITGA2,PIK3R5,BMX,MAPK13,MMP25,FGFR3,ITGB2,F11R,ITGA3,ITGAM,CLDN1,CYBA,VAV3,CYBB,PRKCE,ITGA1,PRKCH,ACTN1,TIMP2,MMP19
Thiosulfate Disproportionation III (Rhodanese)	1,82E00	6,67E-01	NaN	MPST,TST
SPINK1 Pancreatic Cancer Pathway	1,82E00	1,67E-01	0,333	CELA3A,CLPS,CPQ,KLK3,CPD,CTSB,ELANE,PRSS1,PRSS3
STAT3 Pathway	1,82E00	1,29E-01	-0,632	IL6ST,FLT1,IL13RA1,IL6R,MAPK13,BMPR1B,IL31RA,BCL2,IL7R,IL1R2,FGFR3,IL1RL2,CXCR2,IL10RB,IL1B,INSR,PDGFRB
IL-6 Signaling	1,79E00	1,28E-01	2324	IL6ST,TNFAIP6,PIK3C2A,TNFRSF1A,IL6R,PIK3R5,MAPK13,IL1R2,FGFR3,IL36G,IL18,IL1RL2,IL1RN,IL1B,CD14,LBP,IL1RAP
Bupropion Degradation	1,73E00	2,27E-01	-1342	CYP3A7,Cyp2c40 (includes others),CYP2C9,CYP2A6 (includes others),CYP2C8
Autoimmune Thyroid Disease Signaling	1,71E00	0.2	NaN	CD80,IL10,HLA-A,HLA-DMA,HLA-DMB,FAS
Methylglyoxal Degradation III	1,7E00	2,67E-01	-2000	CYP4A22,AKR1C3,AKR1B1,CYP4A11
Hepatic Fibrosis / Hepatic Stellate Cell Activation	1,69E00	1,17E-01	NaN	CCR5,VCAM1,FN1,FLT1,IL10,TNFRSF1A,IL6R,IGFBP5,FAS,BCL2,IL1R2,IGF2,CCL2,IL1RL2,IL1B,CD14,LBP,IL1RAP,AGTR1,PDGFRB,TIMP2
Heme Biosynthesis II	1,63E00	3,33E-01	NaN	ALAD,ALAS1,CPOX
PPAR Signaling	1,63E00	1,34E-01	-0,277	IL1R2,PPARG,IL18,IL36G,IL1RL2,IL1RN,PPARD,TNFRSF1A,NCOA1,IL1B,INSR,IL1RAP,PDGFRB
PXR/RXR Activation	1,63E00	1,55E-01	NaN	CYP3A7,SCD,NCOA1,CYP7A1,CYP2C9,CYP2A6 (includes others),ALAS1,INSR,CYP2C8
Iron homeostasis signaling pathway	1,63E00	1,25E-01	NaN	ATP6V0C,BMP4,GDF15,IL6R,CP,BMPR1B,HBA1/HBA2,HBG2,HP,ATP6V1G3,SLC40A1,FBXL5,STEAP3,LRP1,HFE,PDGFRB
Tec Kinase Signaling	1,6E00	1,18E-01	2668	TNFRSF21,PIK3C2A,ITGA2,PIK3R5,BMX,FAS,BLK,FGFR3,ITGA3,GNG11,RND3,TNFSF12,VAV3,HCK,RHOU,PRKCE,STAT2,PRKCH,FGR
Gustation Pathway	1,59E00	1,21E-01	NaN	SMPDL3A,PDE2A,GDPD1,CACNB4,TAS2R3,MPPE1,PDE8A,SCNN1A,Tas2r105,P2RY2,P2RY13,GNG11,PDE7B,P2RY6,P2RY12,ADCY8,P2RX7
Th1 Pathway	1,59E00	1,26E-01	2111	CCR5,PIK3C2A,IL10,mir-29,HLA-A,IL6R,PIK3R5,mir-155,FGFR3,ITGB2,IL18,CD80,HLA-DMA,HLA-DMB,IL10RB
Production of Nitric Oxide and Reactive Oxygen Species in Macrophages	1,57E00	1,14E-01	3441	PIK3C2A,TNFRSF1A,PIK3R5,APOC2,MAPK13,PCYOX1,SPI1,FGFR3,LYZ,MPO,RND3,CYBA,CYBB,RHOU,PRKCE,SERPINA1,PRKCH,IRF8,MAP3K3,CLU,SIRPA
Nicotine Degradation II	1,57E00	1,6E-01	-1414	UGT2B28,CYP3A7,UGT2B17,Cyp2c40 (includes others),CYP2C9,CYP2A6 (includes others),FMO5,CYP2C8
Superpathway of Melatonin Degradation	1,57E00	1,6E-01	-1414	UGT2B28,CYP3A7,MPO,UGT2B17,Cyp2c40 (includes others),CYP2C9,CYP2A6 (includes others),CYP2C8
Nicotine Degradation III	1,57E00	1,71E-01	-1890	UGT2B28,CYP3A7,Cyp2c40 (includes others),UGT2B17,CYP2C9,CYP2A6 (includes others),CYP2C8
Î±-tocopherol Degradation	1,54E00	0.5	NaN	CYP4F3,CYP4A11
Coagulation System	1,41E00	1,71E-01	2449	F10,F5,F13A1,SERPINA1,F7,THBD
Melatonin Degradation I	1,37E00	1,56E-01	-1890	UGT2B28,CYP3A7,Cyp2c40 (includes others),UGT2B17,CYP2C9,CYP2A6 (includes others),CYP2C8
NF-ÎºB Activation by Viruses	1,37E00	1,26E-01	2111	FGFR3,ITGB2,CCR5,ITGA3,PIK3C2A,ITGA2,PIK3R5,PRKCE,ITGA1,PRKCH,TNFRSF14,ITGB5
Oxidative Ethanol Degradation III	1,35E00	2,11E-01	0,000	ACSS2,ACSS1,ALDH3B1,ACSL1
Tetrapyrrole Biosynthesis II	1,34E00	0.4	NaN	ALAD,ALAS1
Glycogen Biosynthesis II (from UDP-D-Glucose)	1,34E00	0.4	NaN	UGP2,GBE1
Neuroprotective Role of THOP1 in Alzheimer's Disease	1,33E00	1,21E-01	-1732	DPP4,PRSS57,KLK3,PRTN3,HLA-A,Tmprss11b,PRSS12,Prss34,F7,Gzmb,PRSS1,PRSS3,APP
Estrogen Biosynthesis	1,31E00	1,62E-01	-1633	CYP3A7,AKR1C3,Cyp2c40 (includes others),CYP2C9,CYP2A6 (includes others),CYP2C8
Ethanol Degradation II	1,31E00	1,79E-01	-0,447	ACSS2,ACSS1,ADH1C,ALDH3B1,ACSL1
IL-8 Signaling	1,3E00	1,07E-01	3130	VCAM1,ANGPT1,FLT1,PIK3C2A,PIK3R5,PLD1,BCL2,PLD4,FGFR3,ITGB2,CDH1,ITGAM,GNG11,MPO,RND3,CXCR2,CYBB,RHOU,PRKCE,PRKCH,ITGB5
Macropinocytosis Signaling	1,27E00	1,25E-01	1633	FGFR3,MRC1,ITGB2,PIK3C2A,USP6NL,PIK3R5,PRKCE,CD14,PRKCH,CSF1R,ITGB5
Caveolar-mediated Endocytosis Signaling	1,21E00	1,3E-01	NaN	ITGAE,ITGB2,ITGA3,ITGAM,HLA-A,ITGA2,ITGA1,INSR,ITGB5
Interferon Signaling	1,2E00	1,67E-01	2236	IFIT1,OAS1,STAT2,ISG15,BCL2
Pathogenesis of Multiple Sclerosis	1,19E00	3,33E-01	NaN	CXCL10,CCR5
tRNA Splicing	1,17E00	1,5E-01	2449	PDE8A,SMPDL3A,PDE2A,PDE7B,GDPD1,MPPE1
L-dopachrome Biosynthesis	1,14E00	1	NaN	TYR
Melatonin Degradation III	1,14E00	1	NaN	MPO
Xenobiotic Metabolism Signaling	1,12E00	9,77E-02	NaN	UGT2B28,Sult3a1/Sult3a2,GAL3ST2,CYP3A7,MGST1,UGT2B17,PIK3C2A,NQO1,GSTA5,PIK3R5,CYP2C9,GCLC,MAPK13,FMO5,FGFR3,CES1,CAMK2D,MGST2,NCOA1,CHST3,IL1B,PRKCE,PRKCH,ALDH3B1,MAP3K3,CYP2C8
Ethanol Degradation IV	1,09E00	1,74E-01	0,000	ACSS2,ACSS1,ALDH3B1,ACSL1
Triacylglycerol Degradation	1,09E00	1,43E-01	1633	ABHD12,CES1,Ces1b/Ces1c,LPL,DAGLB,MGLL
Paxillin Signaling	1,08E00	1,11E-01	1414	PIK3C2A,ITGA2,PIK3R5,MAPK13,ITGAE,FGFR3,DOCK1,ITGB2,ITGA3,ITGAM,ITGA1,ITGB5,ACTN1
Differential Regulation of Cytokine Production in Macrophages and T Helper Cells by IL-17A and IL-17F	1,04E00	0.2	NaN	CCL2,IL10,IL1B
Gluconeogenesis I	1,03E00	1,67E-01	-1000	PGK2,ENO4,FBP1,ME1
Th1 and Th2 Activation Pathway	1,03E00	1,03E-01	NaN	CCR5,PIK3C2A,IL10,mir-29,HLA-A,IL6R,PIK3R5,mir-155,TSLP,SPI1,FGFR3,ITGB2,IL18,CD80,HLA-DMA,HLA-DMB,IL10RB

## Sheet: RUNX1 R174L
RUNX1 R174L mutant
Ingenuity Canonical Pathways	-log(p-value)	Ratio	z-score	Molecules
Communication between Innate and Adaptive Immune Cells	6.39	0.219	NaN	IL1A,IL10,IL15,TLR8,CCL5,CXCL10,IL36G,IL18,CD80,TLR6,TLR1,IGHM,Tlr13,TNFSF13B
Granulocyte Adhesion and Diapedesis	6.1	0.142	NaN	CSF3R,IL1A,VCAM1,SELL,ITGA2,MMP13,Cldn13,CCL24,CCL22,CCL5,MMP25,CXCL10,IL1R2,CXCL3,ITGA3,IL18,IL36G,IL1RL2,CXCR2,NGFR,Cxcl3,MMP12
Altered T Cell and B Cell Signaling in Rheumatoid Arthritis	4.66	0.169	NaN	IL18,IL36G,IL1A,CD80,PRTN3,IL10,TLR6,TLR1,IL15,TLR8,HLA-DQA1,Tlr13,TNFSF13B
Phagosome Formation	4.45	0.138	NaN	MRC1,FN1,PIK3C2A,MSR1,ITGA2,PIK3R5,TLR8,FCGR1A,CLEC7A,ITGA3,MBL2,TLR1,TLR6,RHOU,Tlr13,FCGR3A/FCGR3B
LXR/RXR Activation	4.25	0.139	-1732	IL1R2,KNG1,SCD,IL18,LYZ,IL36G,IL1A,IL1RL2,MSR1,NGFR,LPL,CD14,APOC2,LBP,CLU
Agranulocyte Adhesion and Diapedesis	4.06	0.115	NaN	IL1A,VCAM1,SELL,FN1,ITGA2,MMP13,Cldn13,CCL24,CCL22,CCL5,MMP25,CXCL10,CXCL3,ITGA3,IL18,IL36G,CXCR2,Cxcl3,MMP12
Role of Hypercytokinemia/hyperchemokinemia in the Pathogenesis of Influenza	3.96	0.259	NaN	CXCL10,IL1A,IL18,CCR5,IL36G,IL15,CCL5
LPS/IL-1 Mediated Inhibition of RXR Function	3.87	0.106	0.816	Sult3a1/Sult3a2,GAL3ST2,IL1A,MGST1,SLC27A2,GSTA5,APOC2,ALAS1,SULT2A1,IL1R2,IL18,FABP2,IL36G,IL1RL2,NGFR,CHST3,FABP4,CD14,HS6ST3,ALDH3B1,LBP
Role of Macrophages, Fibroblasts and Endothelial Cells in Rheumatoid Arthritis	3.83	0.0912	NaN	IL6ST,IL1A,FN1,TLR8,PIK3R5,MMP13,CCL5,FCGR1A,PPP3R2,IL1R2,IL36G,CAMK2D,IL1RL2,NGFR,TLR1,FCGR3A/FCGR3B,PRSS3,TNFSF13B,Prss1 (includes others),VCAM1,PIK3C2A,IL10,IL15,IL18,TLR6,Tlr13,LRP1,RYK
Dendritic Cell Maturation	3.65	0.11	3207	IL1A,PIK3C2A,IL10,IL15,PIK3R5,HLA-DQA1,MAPK13,FCGR1A,IL36G,IL18,CD80,IL1RL2,TREM2,NGFR,STAT2,LY75,IRF8,FCGR3A/FCGR3B
IL-10 Signaling	3.32	0.152	NaN	IL1R2,CCR5,IL18,IL1A,IL36G,IL1RL2,IL10,CD14,MAPK13,LBP
TREM1 Signaling	3.17	0.145	1897	CXCL3,IL18,Naip1 (includes others),MPO,NLRP6,IL10,TLR1,TLR6,TLR8,Tlr13
T Helper Cell Differentiation	2.86	0.143	NaN	IL6ST,IL18,CD80,IL10,NGFR,HLA-DQA1,IL2RA,IL12RB2,RORC
Pathogenesis of Multiple Sclerosis	2.84	0.5	NaN	CXCL10,CCR5,CCL5
VDR/RXR Activation	2.75	0.128	1342	CXCL10,PPARD,TRPV5,CD14,IGFBP5,CCL5,THBD,KLF4,HSD17B2,SULT2A1
Hepatic Fibrosis / Hepatic Stellate Cell Activation	2.74	0.095	NaN	IL1A,CCR5,VCAM1,FN1,IL10,MMP13,IGFBP5,CCL5,BCL2,IL1R2,CXCL3,IL1RL2,EDN1,NGFR,CD14,LBP,AGTR1
Neuroprotective Role of THOP1 in Alzheimer's Disease	2.68	0.112	-0.905	KNG1,DPP4,PRSS57,KLK3,PRTN3,PRSS22,PRSS12,Prss34,F7,PRSS3,APP,GZMM
Neuroinflammation Signaling Pathway	2.61	0.0816	2711	VCAM1,Naip1 (includes others),KLK3,PIK3C2A,IL10,TLR8,PIK3R5,PLA2G1B,HLA-DQA1,MAPK13,CCL5,CSF1R,APP,BCL2,CXCL10,PPP3R2,IL18,CD80,CALB2,TREM2,TLR1,TLR6,Tlr13
B Cell Development	2.51	0.208	NaN	IL7R,CD19,CD80,HLA-DQA1,IGHM
Toll-like Receptor Signaling	2.49	0.127	2236	IL18,IL1A,IL36G,TLR1,TLR6,TLR8,CD14,MAPK13,LBP
Atherosclerosis Signaling	2.45	0.105	NaN	LYZ,IL18,IL1A,IL36G,VCAM1,MSR1,LPL,PLA2G1B,MMP13,APOC2,ALOX12,CLU
STAT3 Pathway	2.35	0.0985	0.447	IL6ST,IL1A,IL13RA1,IL12RB2,MAPK13,BCL2,IL1R2,IL7R,IL1RL2,CXCR2,NGFR,IFNLR1,IL2RA
Role of Pattern Recognition Receptors in Recognition of Bacteria and Viruses	2.02	0.093	1890	IL18,IL1A,CLEC7A,MBL2,PIK3C2A,IL10,TLR1,TLR6,TLR8,PIK3R5,Oas1b,CCL5
cAMP-mediated signaling	1.92	0.0787	0.728	SMPDL3A,CHRM4,TAAR1,CNGA1,MPPE1,PDE8A,PPP3R2,MC5R,CAMK2D,PDE7B,CXCR2,HTR7,PDE11A,ADCY8,HCAR2,AGTR1,ADRB2
IL-6 Signaling	1.92	0.0902	2530	IL1R2,IL6ST,IL18,IL1A,IL36G,PIK3C2A,IL1RL2,NGFR,PIK3R5,CD14,MAPK13,LBP
Graft-versus-Host Disease Signaling	1.85	0.147	NaN	IL18,IL36G,IL1A,CD80,HLA-DQA1
Role of Cytokines in Mediating Communication between Immune Cells	1.75	0.139	NaN	IL18,IL36G,IL1A,IL10,IL15
Role of Osteoblasts, Osteoclasts and Chondrocytes in Rheumatoid Arthritis	1.71	0.0746	NaN	IL1A,Naip1 (includes others),PIK3C2A,IL10,ITGA2,PIK3R5,MMP13,CSF1R,BCL2,PPP3R2,IL1R2,ITGA3,IL18,IL36G,IL1RL2,NGFR,LRP1
Eicosanoid Signaling	1.71	0.109	NaN	AKR1C3,LTC4S,PTGS1,PLA2G1B,CYSLTR1,ALOX12,DPEP2
Chondroitin Sulfate Biosynthesis	1.71	0.12	-0.816	Sult3a1/Sult3a2,GAL3ST2,XYLT1,CHST3,HS6ST3,SULT2A1
IL-12 Signaling and Production in Macrophages	1.64	0.0853	NaN	LYZ,IL18,PIK3C2A,IL10,PIK3R5,APOC2,ALOX12,IL12RB2,IRF8,MAPK13,CLU
Dermatan Sulfate Biosynthesis	1.63	0.115	-0.816	Sult3a1/Sult3a2,GAL3ST2,XYLT1,CHST3,HS6ST3,SULT2A1
Methylglyoxal Degradation III	1.61	0.2	NaN	CYP4A22,AKR1C3,AKR1B1
FXR/RXR Activation	1.61	0.0877	NaN	KNG1,IL18,IL1A,IL36G,ABCB4,LPL,FBP1,APOC2,CLU,SULT2A1
Dermatan Sulfate Biosynthesis (Late Stages)	1.61	0.128	-1342	Sult3a1/Sult3a2,GAL3ST2,CHST3,HS6ST3,SULT2A1
tRNA Splicing	1.57	0.125	1342	PDE8A,SMPDL3A,PDE7B,PDE11A,MPPE1
SPINK1 Pancreatic Cancer Pathway	1.56	0.111	0.816	CELA3A,KLK3,ELANE,MMP12,PRSS3,Prss1 (includes others)
Extrinsic Prothrombin Activation Pathway	1.54	0.188	NaN	F13A1,F7,THBD
Chondroitin Sulfate Biosynthesis (Late Stages)	1.48	0.119	-1342	Sult3a1/Sult3a2,GAL3ST2,CHST3,HS6ST3,SULT2A1
Differential Regulation of Cytokine Production in Intestinal Epithelial Cells by IL-17A and IL-17F	1.47	0.176	NaN	IL1A,IL10,CCL5
Interferon Signaling	1.42	0.133	2000	IFIT1,STAT2,ISG15,BCL2
Xenobiotic Metabolism Signaling	1.42	0.0677	NaN	UGT2B28,Sult3a1/Sult3a2,GAL3ST2,IL1A,MGST1,UGT2B17,PIK3C2A,GSTA5,PIK3R5,GCLC,MAPK13,SULT2A1,CAMK2D,CES1,PPP2R3A,CHST3,HS6ST3,ALDH3B1
Gustation Pathway	1.41	0.0786	NaN	PDE8A,CACNA1G,SMPDL3A,GNG11,PDE7B,P2RY6,CACNB4,PDE11A,ADCY8,MPPE1,TAS1R1
Melatonin Degradation III	1.37	1	NaN	MPO
Reelin Signaling in Neurons	1.31	0.0851	NaN	ITGA3,PIK3C2A,ITGA2,PIK3R5,ARHGEF11,ARHGEF3,FGR,APP
Acute Phase Response Signaling	1.3	0.0732	2333	IL6ST,IL18,HP,IL1A,IL36G,MBL2,FN1,Saa3,NGFR,C1S,MAPK13,LBP
