# Supplementary material for: Cooperating, congenital neutropenia–associated Csf3r and Runx1 mutations activate pro-inflammatory signaling and inhibit myeloid differentiation of mouse HSPCs
Source: Ann Hematol. 2020 Aug 3;99(10):2329–38. doi: 10.1007/s00277-020-04194-0 (PMC7481169; doi:10.1007/s00277-020-04194-0)
Supplement: Supplementary file 14 — List of significantly enriched upstream regulators detected by IPA core analysis. (XLSX 166 kb) [file 277_2020_4194_MOESM9_ESM.xlsx]

## Sheet: RUNX1 R139G
RUNX1 R139 mutant
Upstream Regulator	Expr Fold Change	Molecule Type	Predicted Activation State	Activation z-score	p-value of overlap	Target molecules in dataset
GATA2	-1092	transcription regulator		0,859	9,38E-19	4930438A08Rik,ABCA13,ANGPT1,ARNT2,CAMP,CD177,CD226,Cd33,CD96,CEBPE,CES1,CHI3L1,Clec4b2,CLPS,CYBB,Cyp2c40 (includes others),DDIT4L,Ear2 (includes others),ELANE,EPX,EVI5,F13A1,FCN1,FGD4,GDA,GFI1B,Gm10408 (includes others),Gm5416,Gm9733,GP6,GPR65,GPX3,Gzmb,HBA1/HBA2,Hbq1a,ITGA2,ITGAE,ITGAM,Kansl2-ps,KEL,KLK3,LTF,Ly6a (includes others),LYL1,MCEMP1,Mcpt2,Mcpt4,MFSD2B,MGST1,MPO,MRGPRX3,Pdzph1,Pga5,PPAR…
IFNG	-1129	cytokine	Activated	5768	1,43E-17	ABCA6,ACOD1,Acot1,ACSS1,AGTR1,AIF1,APP,ARNT2,ASS1,BCL2,BCL2A1,BCL2L11,BST1,Bst2,C3,C5AR1,CALB2,CALHM6,Casp12,CCL1,CCL2,CCNO,CCR5,CCRL2,CD14,CD38,CD68,CD80,CDH1,CEACAM1,CEBPD,CFB,Chil3/Chil4,CHST3,CLEC7A,CP,CSF1R,CTSB,CTSH,CTSS,CTSV,CXCL10,CYBA,CYBB,CYP2C9,DDX60,DMWD,DPP4,EBI3,EPOR,F11R,FAS,FBP1,FCGR1A,FCGR3A/FCGR3B,FCN1,FLT1,FN1,GART,GBP6,Gbp8,GCHFR,GDF15,GJA5,GSDMD,Gvin1 (includes others),HCK,HL…
Interferon alpha		group	Activated	4947	5,61E-17	AXL,BCL2,BCL2A1,BMP4,Bst2,C3,CCL2,CCR5,CD38,CD80,CD81,CDKN2D,CEACAM1,CXCL10,CYP2C9,DHX58,EPSTI1,FAS,FCGR1A,Gzmb,HLA-A,HSPA1A/HSPA1B,IFI16,IFI44,IFI44L,IFIH1,IFIT1,IFIT1B,IFIT2,IL10,IL15,IL1B,IL1RN,IL6R,IL6ST,IL7R,INSR,IRF5,IRF7,IRF8,ISG15,ITGAM,mir-29,MYLIP,NPM1,OAS1,Oas1b,OAS3,PARP12,PHF11,PRKCE,RNF213,RSAD2,RTP4,SERPINB9,SIGLEC1,SLFN12L,SLFN13,Slfn2,SP110,STAT2,TLR1,TLR3,TLR7,TLR8,UBE2L6,UNC93B…
CEBPA	-1037	transcription regulator	Activated	3256	3,12E-16	ABCA3,ACSL1,ADH1C,AGPAT2,AKR1B1,AKR1C3,ASS1,BCL2,BCL2A1,C3,CAMP,CD14,CD19,CDH1,CEBPD,CEBPE,CHI3L1,CKAP4,CSF1R,CSF3R,CSN2,CYP2A6 (includes others),CYP2C9,CYP3A7,CYP7A1,DGAT2,ELANE,FCGR1A,FHL1,FLT1,G0S2,GFI1B,GLRX,GPR84,HP,HSD11B1,IL10,IL1RN,IL6R,INSR,ISG15,ITGAM,ITGB5,KLF4,KLF5,LPL,LTF,Ly6a (includes others),LYL1,mir-181,MPO,Mup1 (includes others),OLR1,ONECUT1,PLIN2,PPARD,PPARG,PRTN3,PTGS1,PTPN3,S…
IL6	-1157	cytokine	Activated	2362	3,44E-16	ABCC5,ABCG2,ALAS1,ANGPT1,APP,BCL2,BCL2L11,C3,C5AR1,CCL2,CCR5,CD14,CD38,CD68,CD80,CDH1,CDKN2D,CEACAM1,CEBPD,CES1,Chil3/Chil4,CIB2,CLU,CP,CSF3R,CXCL10,CYBB,CYP2C8,CYP2C9,ELANE,EOMES,FAS,FCGR1A,FCGRT,FGF23,FN1,GADD45B,GLRX,Gzmb,HFE,HLA-DMA,HP,IFI16,IFIT1,IFIT2,IGF2,IGFBP5,IGHM,IL10,IL15,IL1RN,IL22,IL6R,IL6ST,IL7R,ITGAM,JCHAIN,KLK3,LBP,LPL,LRG1,LTF,LYZ,MERTK,mir-15,mir-155,mir-17,mir-19,mir-8,MIR17HG…
IL10RA	-1146	transmembrane receptor	Inhibited	-4163	1,23E-15	ABCG1,ACOD1,ACSL1,ACSS2,ADH1C,APOC2,ASS1,BCL2,BMP4,C3,CACHD1,CALHM6,CDKN2D,Ces2g,CFB,CLEC12A,CSF3R,Cyp2c40 (includes others),DRAM1,F10,F13A1,FAS,FHL1,FN1,GBP6,Gbp8,GDA,GSAP,GSDMC,HK3,HLA-A,HPSE,IFI16,IL1B,IL1RN,IRF7,ITGAM,KLK3,LRG1,LTC4S,Ly6a (includes others),MMP25,MSRB1,Nlrp1c-ps,NOD1,Nrg1,NXPE2,OLR1,PDE2A,RNF213,RSAD2,Saa3,SELL,SERPINB9,SIRPB1,SLC7A11,STARD8,TFEC,TGM3,TMEM30B,TNFRSF14,TREM3,Tr…
SPI1	1846	transcription regulator	Activated	4860	2,98E-15	CD14,CD180,CD19,CD68,CEBPE,CHI3L1,CSF1R,CSF3R,CTSS,CXCL10,CYBB,DAB2,ELANE,EPX,EVI5,FCGRT,GPR84,HK3,ID3,IFI44,IFI44L,IFIT1,IFIT1B,IFIT2,IL10,IL18,IL1B,IL1R2,IL1RN,IL7R,IRF7,ISG15,ITGAM,ITGB2,KLF4,KLK3,LTF,LYZ,Mcpt2,mir-17,MRC1,OASL,PARP12,PRTN3,RACK1,RSAD2,SP110,SPI1,SPP1,TFEC,TNFRSF14,USP18
STAT3	1055	transcription regulator		-0,952	3,71E-15	AHSG,BCL2,BCL2L11,C5AR1,CALHM6,CCL2,CCR5,CCRL2,CD226,CD80,CDH1,CDH2,CDKN2D,CEACAM1,CEBPD,CFB,CHI3L1,CSN2,CTSB,CXCL10,CXCR2,DPP4,EOMES,FAS,FCGR1A,FLT1,FN1,GBP6,GPR65,Gzmb,HLA-A,HLA-DMA,HP,IFI16,IFI44,IFIH1,IFIT1,IFIT1B,IFIT2,IGFBP5,IL10,IL1B,IL1RN,IL22,IL6R,IL6ST,IRF5,IRF7,ISG15,ITGAM,ITGB2,KLF4,KLK3,LBP,LTF,LYZ,mir-155,mir-17,mir-181,mir-183,mir-204,MXI1,NPM1,NRP2,OAS1,OAS3,OASL,PROM1,RORC,RSAD2,…
IRF3	1245	transcription regulator	Activated	5350	3,92E-15	Bst2,CALHM6,CCL2,CCRL2,CDH2,CXCL10,DDX60,DHX58,FAS,FCGR1A,FN1,IFI16,Ifi27l2a/Ifi27l2b,IFI44,IFIH1,IFIT1,IFIT1B,IFIT2,IFNA4,IL10,IL15,IL1B,IRF5,IRF7,ISG15,mir-155,Ms4a4b (includes others),OAS1,OAS3,OASL,Oasl2,PARP12,PHF11,RSAD2,SORL1,STAT2,TLR3,TPST1,Trim30a/Trim30d,TSLP,UBE2L6,USP18,ZBP1
IRF7	1845	transcription regulator	Activated	4968	5,25E-15	CALHM6,CCRL2,CD80,CXCL10,DHX58,FCGR1A,IFI16,IFI44,IFI44L,IFIH1,IFIT1,IFIT1B,IFIT2,IFNA4,IL15,IRF5,IRF7,IRF8,ISG15,ITGAM,Ly6a (includes others),mir-155,Ms4a4b (includes others),OAS1,OAS3,OASL,Oasl2,PARP12,PELI1,PHF11,RSAD2,RTP4,STAT2,TLR8,TPST1,Trim30a/Trim30d,UBE2L6,USP18,ZBP1
mir-223		microRNA	Activated	4768	1,00E-14	ABCA13,ALCAM,AMPD3,ASPRV1,BST1,C15orf48,C5AR1,CA4,CARD11,CD180,Cd33,Clec2d (includes others),Clec4b2,DNAJC6,ELANE,FAM20C,GALC,GPR65,IFI16,IL1B,IL1RN,INPP5J,LPL,Ly6a (includes others),MMP25,MREG,Mt2,MYOF,NQO1,PADI4,Prss34,PRTN3,RAB38,SLC40A1,Stfa2/Stfa2l1,TGFBI,Tlr13,TLR7
TCL1A	-1070	transcription regulator	Activated	2000	9,89E-14	ACOD1,CAMP,CD68,CSF3R,CTSB,CTSH,CTSS,CXCR2,CYBB,ELANE,GDF15,GPNMB,IGSF6,IL1B,IL1R2,ITGAM,ITGB2,LTF,Ly6a (includes others),MMP19,MPEG1,MPO,MSR1,NEU1,PRG3,Retnlg,SCARB2,SLC40A1,TLR7,TREM2
STAT1	1665	transcription regulator	Activated	4944	1,11E-13	ACOD1,APOC2,AXL,BCL2L11,C3,CALHM6,CCL2,CCRL2,CD14,CEACAM1,CEBPD,CFB,Chil3/Chil4,CSF3R,CSN2,CTSS,CXCL10,CYP2C8,CYP4A11,DDX60,DPP4,FAS,FCGR1A,GBP6,Gzmb,IFI16,IFIH1,IFIT1,IFIT1B,IFIT2,IL10,IL15,IL18,IL1B,IL31RA,IRF5,IRF7,IRF8,ISG15,KLF4,OAS1,OASL,PDGFRB,PPARG,PRKCE,RNF213,RORC,RSAD2,RTP4,SLFN12L,SLFN13,Slfn2,SORT1,SP110,STAT2,TLR3,TLR8,USP18,Wfdc17
IFNB1	-1056	cytokine	Activated	3732	2,10E-13	ACOD1,AXL,BCL2,Bst2,CCL2,CCR5,CD14,CD38,CD80,CDH2,CXCL10,DHX58,EBI3,GBP6,Gbp8,Gvin1 (includes others),HLA-A,IFI16,Ifi27l2a/Ifi27l2b,IFIH1,IFIT1,IFIT1B,IFIT2,IFNA4,IL10,IL18,IL1B,IRF7,ISG15,MGST2,mir-155,NOD1,OAS1,Oas1b,Oasl2,PARP12,RNASE4,RND3,RSAD2,SIRPB1,SLFN13,SPP1,STAT2,TIMP2,Tlr13,TLR3,TLR7,TLR8,Trim30a/Trim30d,USP18,ZBP1,ZDHHC14
DNASE2	-1043	enzyme	Inhibited	-2442	2,24E-13	CP,CXCL10,DHX58,GPNMB,IFIT1B,IL10,IL18,IRF7,ISG15,Ly6a (includes others),Ms4a4b (includes others),OAS1,OAS3,Oasl2,RSAD2,RTP4,USP18,ZBP1
IL1B	-1844	cytokine	Activated	3268	6,11E-13	ABCG2,ACOD1,ADRB2,AGTR1,AIF1,AKR1B1,AMPD3,ANGPT1,APOC2,APP,ASS1,BCL2,BCL2A1,BMP4,C3,CCL1,CCL2,CCR5,CCRL2,CD14,CD80,CEBPD,CFB,CHI3L1,CP,CTSB,CTSS,CXCL10,CYBA,CYBB,CYP2C9,CYP7A1,CYSLTR1,DPP4,EBI3,F13A1,FAS,FGFR3,FLT1,FN1,G0S2,GADD45B,GBP6,GCHFR,GCLC,GDF15,Gzmb,HLA-A,HP,HSD11B1,HSPA1A/HSPA1B,ID3,IFI16,IFIT1,IFIT1B,IGFBP5,IL10,IL15,IL18,IL1B,IL1R2,IL1RAP,IL1RN,IL22,IL6R,INSR,IRF7,ISG15,ITGA1,ITGAM,KL…
ACKR2	-1107	G-protein coupled receptor	Inhibited	-3578	6,64E-13	ACOD1,CXCL10,DDX60,DHX58,IFI16,Ifi27l2a/Ifi27l2b,IFI44,IFIT1B,IFIT2,IL1B,IL22,IRF7,ISG15,OAS1,OAS3,OASL,Oasl2,RSAD2,STAT2,USP18
TLR3	3096	transmembrane receptor	Activated	2382	1,29E-12	ACOD1,ARRDC4,C3,CCL1,CCL2,CD38,CD80,CFB,CLU,CXCL10,DHX58,FAS,GADD45B,Gzmb,IFI16,IFI44,IFI44L,IFIH1,IFIT1,IFIT2,IFNA4,IL10,IL15,IL1B,IL1R2,IL1RN,IRF7,ISG15,MBL2,mir-148,mir-155,mir-29,OAS1,OASL,Oasl2,PTGER2,RSAD2,Saa3,SERPINB9,Stfa2/Stfa2l1,TLR3,TLR7,TNFRSF1A,TSLP,USP18,ZNFX1
TREX1	1416	enzyme		-0,865	1,91E-12	ATR,CXCL10,IFI16,Ifi27l2a/Ifi27l2b,IFI44,IFIT1B,IFIT2,ISG15,Ly6a (includes others),OASL,USP18
MYD88	1439	other	Activated	2628	1,95E-12	ACOD1,ACSL1,ATR,C3,CCL2,CCRL2,CD14,CD38,CD80,CEBPD,CXCL10,Ear2 (includes others),EBI3,FANCB,GDF15,Gzmb,HCK,HLA-A,HP,IFIT1B,IFIT2,IFNA4,IGFBP5,IL10,IL15,IL18,IL1B,IL1RN,IL22,IRF7,IRF8,ISG15,mir-10,mir-155,MMP7,MRC1,Ms4a4b (includes others),MSR1,OASL,OLR1,RSAD2,SAA1,Saa3,SPP1,TFEC,USP18,VCAM1
Ifnar		group	Activated	4087	2,40E-12	AXL,Bst2,C3,CCL2,CXCL10,HLA-A,IFI16,IFIH1,IFIT1B,IFIT2,IL15,IL18,IL1B,IRF7,IRF8,ISG15,OAS1,OASL,RNF213,RSAD2,SPP1,STAT2,TLR3,UBE2L6,UNC93B1,USP18,VCAM1,ZBP1
TNF	1019	cytokine	Activated	3517	5,40E-12	ABCD2,ABCG2,ACOD1,ACSL1,ADRB2,AGTR1,AKR1B1,ALAD,ALCAM,AMPD3,ANGPT1,AOC3,APOC2,APP,ASS1,ATP2B1,BCL2,BCL2A1,BCL2L11,BMP4,C3,C5AR1,Casp12,CCL1,CCL2,CCR5,CD14,CD38,CD80,CDH1,CDH2,CEBPD,CFB,CHI3L1,CIB2,CLU,CP,CSF1R,CSN2,CTSB,CTSS,CXCL10,CXCR2,CYBA,CYBB,CYP2C8,CYP7A1,DENND2D,DGAT1,DPP4,EBI3,ELOVL7,F11R,FAS,FCGRT,FLT1,FN1,G0S2,GADD45B,GBP6,GCLC,GDF15,GPR84,HK3,HLA-A,HP,HSD11B1,HSPA1A/HSPA1B,ID3,IFI16,IF…
IFN Beta		group	Activated	3938	9,38E-12	BCL2,CD80,CXCL10,CYP2C9,DPP4,FN1,HLA-A,IFI16,IFI44,IFIH1,IFIT1,IFIT1B,IFIT2,IL10,IL15,IL1B,IL1RN,IRF7,ISG15,Mt2,OAS1,Oas1b,OAS3,OASL,RSAD2,STAT2,TLR3,TSLP,USP18,ZBP1
IL4	-1107	cytokine		1579	1,08E-11	ABCA2,ACOD1,ACSL1,ALAS1,ASS1,BCL2,C3,C5AR1,CCL1,CCL2,CCR5,CD14,CD38,CD80,Chil3/Chil4,CHST3,CLEC7A,CPOX,CSF1R,CSF3R,CSN2,CXCL10,CYSLTR1,DDAH1,DGKA,DPP4,EOMES,EVI5,F13A1,FAS,FCGR3A/FCGR3B,FLT1,FN1,GATM,GBE1,GCAT,Gzmb,HCK,HLA-DMA,HSD11B1,HSPA1A/HSPA1B,ID3,IFI16,IFIT1B,IL10,IL13RA1,IL15,IL18,IL1B,IL1R2,IL1RL2,IL1RN,IL31RA,IL6ST,IL7R,INPP1,IPO4,IRF5,IRF7,IRF8,ISG15,ITGA1,ITGA2,ITGAE,ITGB2,JCHAIN,KLK3,…
TGM2	1397	enzyme	Activated	4853	1,49E-11	ACSS2,BCL2A1,C3,C5AR1,CCL2,CCRL2,CD300C,CEACAM1,CXCL10,CYP4F3,DDX60,FN1,GCA,GIMAP6,HK3,IFIT1,IFIT2,IL1B,ITGAM,KIAA0513,LRRC25,LRRK2,MERTK,MIR17HG,NLRC4,OAS1,OAS3,OASL,PADI4,PDGFRB,PTGS1,RFLNB,RNF213,RTKN2,SELL,SIRPA,SLAMF7,SLC20A1,SLC25A20,SP110,SPP1,TAF4B
IFN alpha/beta		group	Activated	2561	3,82E-11	AXL,BCL2L11,CCL2,CCRL2,CD80,CXCL10,H2-Q5,HLA-A,IFI16,Ifi27l2a/Ifi27l2b,IL10,IL15,IRF7,IRF8,Ly6a (includes others),MRC1,RSAD2,SERPINB9,STAT2,TLR1,TLR3,TLR7,TREM3,Treml4
IFNAR1	1362	transmembrane receptor	Activated	3900	4,96E-11	ACOD1,AXL,CXCL10,F10,F7,IFI16,IFI44,IFIH1,IFIT1B,IFIT2,IFNA4,IL10,IL15,IL18,IL1B,IRF7,ISG15,Ly6a (includes others),Ms4a4b (includes others),OAS1,OAS3,OASL,Oasl2,PARP12,RNASE2,RSAD2,RTP4,SLFN12L,TLR3,TLR7,USP18,VCAM1
MRTFB	1178	transcription regulator	Inhibited	-3900	2,39E-10	CAMP,CD177,CEBPE,CLDN15,CYBA,DMKN,ELANE,EPX,FCN1,G0S2,GP6,HLA-A,LTF,MAPK13,MGST2,PGLYRP1,PRG3,Prss34,PRSS57,PRTN3,Saa3,SERPINB10,SLC20A1,TST,ZFPM1
IL13	-1029	cytokine	Activated	3461	2,48E-10	ACSL1,BCL2A1,C3,CCL2,CCR5,CD14,CD80,CHI3L1,Chil3/Chil4,CLEC4A,CLEC7A,CTSB,CTSH,CTSS,CTSV,CXCL10,CXCR2,CYBB,CYSLTR1,EVL,F13A1,FAS,FCGR1A,G0S2,GPNMB,GPX3,HPSE,HSD11B1,IL10,IL13RA1,IL18,IL1B,IL1R2,IL1RN,IL31RA,MERTK,mir-1,MRC1,MS4A4A,PLIN2,PLXNC1,PPARG,RIN2,RORC,SERPINA1,SLA,SLC7A7,SORT1,SPINT1,SPP1,Sprr2a1/Sprr2a2,TFEC,TIMP2,TLR1,TNFRSF1A,TSLP,TYRO3,VCAM1
PTGER4	1132	G-protein coupled receptor	Inhibited	-2247	6,01E-10	APOC2,APP,CCL2,CP,CXCL10,CYBB,Fnbp1l,GBP6,IFI16,IFIH1,IFIT1B,IFIT2,IL10,IL18,IL1B,IRF7,LHFPL2,mir-10,mir-155,MXI1,Oas1b,OLR1,RNF144B,RNF213,RSAD2,RTP4,SHISA3,SLFN13,SPP1,TAGAP,TLR8,USP18,ZDHHC14
IFNA2		cytokine	Activated	3085	8,04E-10	BCL2,CCL2,CEACAM1,CXCL10,DDX60,DPP4,FAS,Gzmb,HLA-A,IFI16,IFI44,IFI44L,IFIH1,IFIT1,IFIT2,IL10,IL10RB,IL1B,IRF5,IRF7,ISG15,LAPTM4B,mir-155,OAS1,OAS3,PARP12,PHF11,PLA2G1B,RSAD2,SERPINB9,SLC18A2,SP110,THEMIS2,TLR3,TNFRSF1A,UBE2L6,USP18,VCAM1,ZBP1
SOCS1	-1067	other	Inhibited	-3008	8,95E-10	ACOD1,BCL2,BCL2A1,CCL2,Chil3/Chil4,CSN2,CXCL10,FAS,GBP6,Gvin1 (includes others),Gzmb,H2-T24,IFI16,IFI44,IFIH1,IFIT1,IFIT1B,IFIT2,IL15,IL1B,IRF7,ISG15,OAS1,Oas1b,Oasl2,RSAD2,TLR3,USP18,VCAM1
IL1		group	Activated	2459	1,06E-09	ABCG2,ADRB2,APP,BCL2,C3,CCL1,CCL2,CEACAM1,CEBPD,CFB,CHI3L1,CLEC7A,CP,CSF1R,CTSB,CXCL10,CYP7A1,FAS,FN1,HP,HSD11B1,IL10,IL1B,IL1R2,IL1RN,IL22,ITGAM,ITGB2,LRP1,LYZ,mir-155,NCOA1,NRP2,PDGFRB,PLD1,PPARG,PTGS1,RORC,SAA1,Saa3,SELL,THBD,TLR7,TNFAIP6,VCAM1,VCAN
IFNL1		cytokine	Activated	3396	1,62E-09	CD80,CXCL10,DDX60,IFI44,IFI44L,IFIH1,IFIT1,IFIT2,IL10,ISG15,OAS1,OAS3,OASL,PHF11,RSAD2,RTP4,SP110,STAT2,UBE2L6,USP18
CEBPE	1737	transcription regulator	Activated	2484	1,77E-09	BCL2,CAMP,CD14,CSF1R,CSF3R,CTSV,ELANE,EPX,F7,IL10,IL18,IL1RN,ITGAM,LTF,LYZ,Retnlg,RNASE2,SELL
IFIH1	1824	enzyme	Activated	2599	1,99E-09	Bst2,CCL2,Clec2d (includes others),CXCL10,FAS,IFI44L,IFIT1,IL1B,IRF7,ISG15,Ly6a (includes others),OAS1,RND3,RSAD2,SIGLEC1
IRF8	3073	transcription regulator		0,634	2,10E-09	CD14,CD80,CEBPE,CFB,CSF1R,CSF3R,CTSS,CYBB,DAB2,FAS,GFI1B,ID3,IFI44L,IFIT1B,IFIT2,IFNA4,IL15,IL18,IL1B,IRF5,IRF8,ISG15,ITGAM,KLF4,MSR1,NF1,OAS1,STAT2,TLR3
TBK1	1065	kinase	Activated	2581	2,64E-09	ACOD1,CD80,CXCL10,IFI44,IFIT1,IFIT1B,IFIT2,IFNA4,IL10,IL15,IL18,IL1B,IRF7,ISG15,OAS1,Oas1b,OAS3,OASL,Oasl2,RGCC,RSAD2,SLFN13,TLR3
TLR4	1666	transmembrane receptor	Activated	2888	2,85E-09	APP,BCL2,C3,CCL1,CCL2,CCR5,CD14,CD38,CD80,CEBPD,CFB,CXCL10,CXCR2,DAB2,EBI3,FAS,HPSE,IFI16,IFIT1B,IFIT2,IFNA4,IL10,IL15,IL18,IL1B,IRF7,IRF8,ISG15,ITGAM,LRRK2,LTC4S,LYST,MERTK,mir-10,mir-155,OASL,PELI1,PPARG,RGCC,RSAD2,SGMS2,SLA,SLC7A11,SLFN12L,SMPDL3A,SPP1,STAT2,TLR3,TREM2,TREM3,TSLP,VCAM1,Wfdc17
IFNA1/IFNA13		cytokine	Activated	3891	3,30E-09	CD80,CXCL10,DHX58,IFIH1,IFIT1,IFIT2,IL1B,IRF7,ISG15,OAS1,RSAD2,SIGLEC1,STAT2,TLR3,UBE2L6,ZBP1
APP	2462	other	Activated	2451	3,63E-09	ABCG1,ABCG2,AIF1,APP,AXL,BCL2,BCL2L11,BMP4,C3,CAMK2D,Casp12,CCL2,CCR5,CD68,CDH1,CDH2,Chil3/Chil4,CLDN1,CLU,CP,CSF1R,CTSB,CTSV,CXCL10,CXCR2,CYBB,DDAH1,EIF5A2,EOMES,ERMP1,EVL,FCGR1A,FN1,Fnbp1l,GBP6,GDF15,GPC1,HBA1/HBA2,HBG2,HSPA1A/HSPA1B,IFI16,IFIH1,IFIT1B,IFIT2,IGF2,IGFBP5,IL10,IL18,IL1B,IL6ST,INSR,IRF5,IRF7,ITGA1,ITGA2,ITGA3,ITGAM,KCND3,KLK3,LBP,LDHB,LHFPL2,LRP1,Ly6a (includes others),Meis1,MERTK…
SATB1	1060	transcription regulator		-0,441	3,78E-09	ABTB1,ACTN1,BCL2,BCL2A1,CDH1,CEACAM1,CSF3R,CYBB,EBI3,EPSTI1,F5,FCGR1A,GADD45B,GDF15,GLRX,HLA-DMB,ID3,IL1R2,IL7R,IRF7,IRF8,Meis1,RASGRP2,SELL,SGK1,SPI1,SUN2,TAF4B,TMEM117,TNFRSF8,TNFSF12,TSLP,UBE2L6
MAVS	1056	other	Activated	2422	5,07E-09	CXCL10,DHX58,IFIT1,IFIT2,IFNA4,IL1B,IRF7,ISG15,OAS1,OASL,Oasl2,PARP12,RSAD2,STAT2,TLR7,UBE2L6
TICAM1	1345	other	Activated	4381	7,51E-09	ACOD1,ACSL1,CCL2,CCRL2,CD38,CD80,CEBPD,CFB,CXCL10,FAS,GDF15,IFI16,IFIT1B,IFIT2,IL10,IL15,IL18,IL1B,IRF7,ISG15,mir-155,Ms4a4b (includes others),OASL,PELI1,RSAD2,TFEC,TLR3,VCAM1
TMEM173	1123	other		1354	7,66E-09	C15orf48,CALB2,CXCL10,HOPX,IFI16,Ifi27l2a/Ifi27l2b,IFI44,IFIT1B,IFNA4,IL10,IL1B,IRF7,ISG15,OAS1,OASL,RSAD2
STAT5A	-1009	transcription regulator		-1739	8,17E-09	AKR1C3,ANKRD22,BCL2,BCL2A1,C15orf48,CCR5,CD68,CDH1,CEACAM1,CEMIP,CSN2,EOMES,EPOR,FAS,GALC,GCHFR,GDPD3,Gzmb,Gzmc,IL6R,IL6ST,IL7R,KLF10,KLK3,KRT80,LAMB3,mir-183,MMP7,OAS1,OLR1,ONECUT1,PPARG,Prl2c2 (includes others),RIN2,SLC34A2,SLC7A7,TGFBI,TICAM2,TMEM30B,TNFRSF14,TNFRSF1A,TNFRSF9,TSPAN13,TSPAN8,UGP2,ZP3
Immunoglobulin		complex	Inhibited	-3358	1,01E-08	ACSL1,AIF1,APP,BCL2,BCL2A1,CCL1,CCL2,CD68,CD80,CDH1,CDH2,CEBPD,CSF1R,CXCL10,CXCR2,DGKA,EBI3,FAS,FCGR1A,FCGR3A/FCGR3B,FGF23,Gm10408 (includes others),Gzmb,Gzmc,HCK,HK3,IL10,IL10RB,IL18,IL1B,IL1R2,IL22,IL7R,IRF5,IRF7,ITGAE,JCHAIN,KLF4,Ly6a (includes others),mir-155,MPO,PTGER2,RORC,RSAD2,SCD,SELL,SIRPA,SPI1,SPP1,TCF7L2,TLR7,TLR8,VCAM1,VCAN
TRIM24	1065	transcription regulator	Inhibited	-4591	1,28E-08	Bst2,CALHM6,CXCL10,DDX60,DHX58,EPSTI1,Ifi27l2a/Ifi27l2b,IFI44,IFIH1,IFIT1B,IFIT2,IRF7,ISG15,Ly6a (includes others),Ms4a4b (includes others),OAS1,OASL,PARP12,PHF11,RTP4,SPP1,STAT2,TGFBI,TRPV5,USP18
PRL	-1072	cytokine	Activated	3948	1,29E-08	ABCG2,AKR1C3,APP,BCL2,CCL2,CDH1,CEBPD,CLU,CNN3,CPD,CSN2,CTSB,CTSH,CTSS,CTSV,CXCL10,DHX58,EPSTI1,FN1,GPNMB,ID3,IFI44,IFI44L,IFIH1,IFIT1,IGF2,IGFBP5,IRF7,ISG15,ITGA1,MGST1,NUPR1,OAS1,OAS3,PARM1,PARP12,PTPN18,RNASE4,RSAD2,SP110,SPP1,STAT2,TIMP2,USP18
TLR9	1517	transmembrane receptor	Activated	2756	1,58E-08	ACOD1,ARRDC4,BCL2,CD38,CD80,CXCL10,EBI3,FAS,GADD45B,IFI16,IFI44L,IFIT1,IFIT1B,IFIT2,IFNA4,IL10,IL18,IL1B,IRF7,ISG15,LYST,mir-155,OAS3,Oasl2,PTGER2,RAB7B,RSAD2,Saa3,SGMS2,SMPDL3A,STAT2,Stfa2/Stfa2l1,TLR7,TSLP,USP18,Wfdc17
MSC	-1022	transcription regulator		1698	2,72E-08	AMPD3,CCL2,CD19,DDX60,EPSTI1,GPAT3,IFI44,IFI44L,IFIT1,IRF7,JCHAIN,PAG1,SELL,SPP1,SYNE2,TLR7,TRIB1
FZD9	1111	G-protein coupled receptor		1841	3,06E-08	CDH1,CDH2,CXCL10,IFI16,Ifi27l2a/Ifi27l2b,IFI44,IFIT1B,IRF7,ISG15,Oasl2
IL12 (complex)		complex	Activated	2336	4,79E-08	CCL1,CCL2,CCR5,CD226,CDH1,CEACAM1,CXCL10,EBI3,EOMES,FAS,GADD45B,GAS5,GCNT2,Gzmb,Gzmc,IFIH1,IFIT1B,IFIT2,IL10,IL15,IL18,IL1B,IL7R,IRF8,ISG15,ITGAE,ITGB2,Ly6a (includes others),mir-8,Ms4a4b (includes others),SELL,TNFRSF1A,TNFRSF9,Trim30a/Trim30d
IFNA4	-2260	cytokine	Activated	3625	4,90E-08	Bst2,CCRL2,CXCL10,H2-T24,IFIH1,IFIT1,IFIT2,ISG15,Ly6a (includes others),OASL,PIK3AP1,RSAD2,USP18,ZBP1
IL1RN	1971	cytokine	Inhibited	-2619	6,04E-08	CCL2,CTSS,CYP7A1,GSDMD,HSD11B1,IFI44,IFI44L,IFIH1,IGFBP5,IL10,IL1B,IRF7,OAS1,OAS3,OASL,PELI1,RSAD2,RTP4,SPP1,STAT2,TCF7L2,THEMIS2,USP18
MRTFA	1311	transcription regulator	Inhibited	-4146	1,12E-07	ARHGEF11,CAMP,CD177,CEBPE,CLDN15,CYBA,DMKN,ELANE,ELOVL3,EPX,FCN1,G0S2,GP6,HLA-A,LTF,MAPK13,MGST2,PGLYRP1,PRG3,Prss34,PRSS57,PRTN3,Saa3,SERPINB10,SLC20A1,TST,ZFPM1
IRF5	1701	transcription regulator	Activated	3734	1,19E-07	CXCL10,DHX58,IFI44,IFIH1,IFIT1,IFIT2,IFNA4,IRF5,IRF7,ISG15,OAS1,OASL,Oasl2,PARP12,RSAD2,SP110,STAT2,UBE2L6
MYC	-1320	transcription regulator	Inhibited	-3412	1,21E-07	ABCA2,ABCC4,ACSS1,ACTN1,ALCAM,ANGPT1,APP,ASS1,AXL,BCL2,BCL2A1,C9orf3,CBX4,CD19,CDH1,CDH2,CEBPD,CEBPE,CLU,CPD,Crisp1/Crisp3,CSF1R,CTSB,CTSV,CXCL10,CYP2C9,Ear2 (includes others),EBI3,EIF2B1,ELANE,FAS,FCGRT,FN1,GADD45B,GART,GCLC,Gm884,GPC1,HLA-A,ID3,IFI16,IFI44,IFI44L,IFIH1,IFIT1,IFIT2,IL10,IL1RAP,IRF7,ITGA1,ITGA3,ITGAM,KLF10,KLF4,LAMB3,LDHB,LGMN,Ly6a (includes others),LYZ,mir-10,mir-15,mir-17,mir-1…
Ige		complex		1743	1,42E-07	ACTN1,ALAS1,BCL2,BCL2A1,BCL2L11,C3,CARD11,CARHSP1,CCL1,CCL2,CCR5,Cd33,CD80,CEACAM1,CLEC7A,EBI3,ERRFI1,FAS,FCGR1A,FLT1,GADD45B,GDF15,Gzmb,HBA1/HBA2,HFE,HLA-DMA,IL10,IL15,IL1B,IL7R,MARCKSL1,MGST2,Nrg1,PPAN,PPARG,PPP1R3B,PTPN22,RAB7B,RSAD2,SCD,SDC3,SLC37A2,SPP1,TLR7,Tnfrsf22/Tnfrsf23,TNFRSF9,TSLP,TUBB6,VCAM1
Ifn		group	Activated	3675	1,46E-07	CD80,CXCL10,CYP4A11,DHX58,FAS,HLA-A,IFI16,IFIH1,IFIT1,IL10,IL15,IRF7,IRF8,ISG15,OAS3,OASL,RSAD2,SPP1,TLR1,TLR3,TLR7,ZBP1
mir-21		microRNA		-1135	1,51E-07	AIF1,AOAH,BCL2,Casp12,CCL1,CCL2,CD180,CD19,CD226,CDH1,CLU,CSF3R,CXCL10,DDAH1,DHX58,FAS,FCGR1A,FN1,GAS5,GBP6,Gbp8,Gvin1 (includes others),Gzmb,IFI16,IGHM,IL18,IL36G,IL6R,Nlrp1a,OAS3,RAB7B,SIGLEC1,SIRPB1,SLC16A10,Slfn2,STAT2,TLR1,TNFRSF9,TREM2,UBE2L6,VCAM1
JAK1	1088	kinase		0,478	1,82E-07	BCL2L11,CCL2,CD14,CHI3L1,HLA-A,IFIT2,IL10,IL1B,IL6ST,IRF7,LRG1,Oasl2,SAA1,STAT2,TNFRSF21,USP18
CBX5	1016	transcription regulator		-1877	2,07E-07	AKR1C3,ANKRD22,C15orf48,CD68,CEACAM1,CEMIP,GALC,GCHFR,GDPD3,KLK3,KRT80,LAMB3,MMP7,OAS1,OLR1,PPARG,RIN2,SLC7A7,TGFBI,TICAM2,TMEM30B,TSPAN13,TSPAN8
TGFB1	-1066	growth factor	Activated	4288	2,13E-07	ABCG1,ABCG2,Acot1,ACSS1,ACTN1,ANGPT1,APOC2,APP,ARNT2,ASS1,AXL,BCL2,BCL2L11,BMP4,C3,C5AR1,C9orf3,CALB2,CAMP,CCL2,CCNO,CCR5,CCRL2,CD14,CD68,CD80,CDH1,CDH2,CDHR1,CDHR2,CEACAM1,CEMIP,CFB,CHI3L1,CHST3,Clec2d (includes others),CLU,CNN3,CPQ,CSF1R,CTSB,CTSH,CTSS,CXCL10,CXCR2,CYBA,CYBB,CYP3A7,CYP7A1,DAB2,DACH1,EOMES,ESRP2,F13A1,F5,FAS,FCGR1A,FCGR3A/FCGR3B,FHL1,FLT1,FN1,GADD45B,GALM,GATM,GCLC,GDF15,GRHL1,G…
IL33	-1325	cytokine	Activated	2095	2,70E-07	ABCG1,APP,AXL,BCL2A1,BCL2L11,CAMKK2,CCL1,CCL2,Cd52,CD80,CXCL10,CXCR2,DGAT2,EBI3,EPX,FAS,FLT1,G0S2,GADD45B,GCHFR,HCK,IL10,IL15,IL1B,IRF5,ITGAM,MSR1,Olfr477,Olfr597/Olfr598,OR2W1,PLIN2,SKIL,SLC7A11,TFEC,TNFRSF9,TSLP,TUBB6
IL27	1312	cytokine	Activated	2879	2,75E-07	CCL2,CD14,CD38,CD80,CEBPD,CXCL10,EOMES,Gzmb,HLA-A,HLA-DMA,HLA-DMB,IL10,IL10RB,IL18,IL1B,IL1RN,IL22,ITGAM,mir-155,MRC1,OAS1,RORC,STAT2,VCAM1
NCSTN	1100	peptidase	Inhibited	-2496	2,80E-07	APP,CD14,CD68,CEBPD,CSF1R,ELANE,GFI1B,IRF8,Ly6a (includes others),MPO,S100A1,SPI1,TREM3
RELA	1139	transcription regulator	Activated	2644	2,86E-07	ABCG2,ALCAM,APP,BCL2,BCL2A1,BCL2L11,C3,CAMP,CCL2,CD14,CD80,CFB,CHI3L1,CSN2,CTSB,CXCL10,CYBB,CYP2C9,EOMES,FAS,FCGRT,FN1,GRK5,IFIT1B,IGHM,IL10,IL1B,IL1RN,IL22,IL7R,IRF7,ISG15,KCNT2,KLF10,LTC4S,mir-10,mir-148,mir-155,mir-29,OLR1,PLD1,PPARG,RORC,SAA1,Saa3,SPI1,Tlr13,Tnfrsf22/Tnfrsf23,TSLP,VCAM1
CSF3	-1070	cytokine	Activated	3638	3,78E-07	AGTR1,BCL2,CD14,CD177,CEBPE,CSF3R,CXCR2,CYBB,ELANE,FCGR1A,GADD45B,HOXA7,IL10,IL1RN,ITGAM,ITGB2,LBP,LTF,Ly6a (includes others),LYZ,MPO,PPARG,PRKCE,PRTN3,RORC,SELL,SPI1,TLR8,TNFRSF1A,VCAM1
NFKB1	1059	transcription regulator		1892	3,84E-07	AKR1B1,APP,BCL2,BCL2A1,BLK,CCL2,CD80,CFB,CHI3L1,Chil3/Chil4,CSN2,CTSB,CXCL10,CYBB,EBI3,FAS,FCGRT,GRK5,Gzmb,HLA-DMB,IFIT1B,IGHM,IL10,IL18,IL1B,IL1RN,ISG15,KCNT2,LTC4S,mir-155,mir-29,MMP7,MSR1,RACK1,Saa3,SPI1,TSLP,VCAM1
CSF1	-1097	cytokine	Activated	2679	4,81E-07	BCL2,BCL2L11,CCL2,CCR5,CD68,CSF1R,CYBB,FAS,FCGR3A/FCGR3B,FN1,GDF15,GPR68,IL10,IL18,IL1B,IL6ST,IRF5,IRF7,IRF8,ITGAM,ITGB5,MAP3K3,MERTK,MPO,MRC1,MSR1,PPARG,SIGLEC1,SIRPB1,SLFN12L,SPI1,TLR1,TLR6,TNFRSF1A,VCAM1
TNK1	1126	kinase	Activated	2138	5,24E-07	APP,IFI16,IFIH1,IFIT1B,IFIT2,IL10,IRF7,Oas1b,TLR8
STAT6	1414	transcription regulator		-1247	6,58E-07	Acot1,ACSL1,BCL2,CCL2,CCR5,CD38,Chil3/Chil4,CLPS,CPOX,CSN2,CTSB,CTSS,CXCL10,CYP4A11,DDAH1,DGKA,Erdr1,FCGR1A,FCGR3A/FCGR3B,GADD45B,Gzmb,HCK,IFI16,IL10,IL15,IL1RN,IL31RA,IL6ST,INPP1,IRF7,ISG15,Ly6a (includes others),Ms4a4b (includes others),PLD1,SERPINA1,SLC25A25,STAT2,TFEC,Trim30a/Trim30d,TSLP,USP2,VCAM1
TNFRSF1A	1782	transmembrane receptor		-0,171	6,78E-07	ABCC5,CCL2,CD38,CD68,CDH2,CSN2,CXCL10,FLT1,IL10,IL15,IL1B,IL22,ITGAM,ITGB5,LATS2,LBP,MMP7,MPO,NQO1,P2RX7,RORC,SAA1,Saa3,SELL,THBD,VCAM1
IRF1	1367	transcription regulator	Activated	3985	7,72E-07	BCL2,CCL2,CEACAM1,CFB,CTSS,CXCL10,CYBB,IFI44L,IFIH1,IFIT1,IFIT2,IL10,IL15,IL18,IL1B,IRF5,ISG15,mir-155,OAS1,OASL,RSAD2,SELL,SPI1,STAT2,TLR3,TLR6,VCAM1
IL10	-1904	cytokine		1191	7,99E-07	ABCA6,ARNT2,BCL2,BCL2A1,CAMP,CCL1,CCL2,CCR5,CD14,CD68,CD80,CDKN2D,CEACAM1,CLEC7A,CSF1R,CTSB,CTSS,CXCL10,FAS,FCGR1A,FCGR3A/FCGR3B,IFIT2,IL10,IL18,IL1B,IL1R2,IL1RN,IL22,IL6ST,IL7R,ITGAE,ITGAM,LY75,MERTK,mir-155,MRC1,MSR1,SELL,TLR3,TLR7,TLR8,TNFRSF1A,VCAM1,VCAN
TLR7	2344	transmembrane receptor		1639	8,38E-07	BCL2A1,CCL2,CD38,CD80,CXCL10,GPR84,IFI44L,IFIT1,IFIT1B,IFNA4,IL10,IL18,IL1B,IRF7,ISG15,mir-155,OAS3,RSAD2,STAT2,TLR7
PPARG	2735	ligand-dependent nuclear receptor		1708	8,49E-07	ABCA3,ABCG1,ABCG2,ACSL1,ADRB2,AGPAT2,BCL2,C3,CCL1,CCL2,CES1,CSN2,CYBA,CYP4A11,DGAT1,DGAT2,DGKA,F11R,FAM20C,FN1,GDF15,HCAR1,HP,IL10,IL1B,IL36G,INSR,KLF4,LAMB3,LPL,ME1,MGLL,MGST1,mir-17,MPO,MRC1,OLR1,PLIN2,PLIN5,PPARD,PPARG,Prl2c2 (includes others),RAB20,RNF144B,RORC,SAA1,SCD,SERPINA1,SGK1,SLC25A20,SLC27A4,SMO,SNCG,SPP1,TBC1D2,TSLP,VCAM1,ZNF703
TWIST1	1047	transcription regulator	Activated	2025	9,88E-07	ALCAM,AXL,BCL2,C3,C9orf3,CCL2,CDH1,CDH2,CHI3L1,CLU,CSN2,FAS,FGFR3,FN1,GPC1,IGFBP5,IL1B,ITGB5,LALBA,LRG1,mir-10,mir-148,PROM1,SDC3,SPP1,TGFBI,TNFRSF21,VCAN
CSF3R	3235	transmembrane receptor		-1732	1,07E-06	CD14,CEBPE,CSF3R,FCGR1A,ITGAM,LTF,LYZ,MPO
CEBPB	1406	transcription regulator		1407	1,17E-06	ADH1C,AKR1C3,ATR,BCL2,BCL2A1,C3,CCL2,CCR5,CD14,CEBPD,CP,CSF1R,CSF3R,CSN2,CYP2A6 (includes others),DAB2,DGAT2,DMWD,F7,FHL1,HLA-A,HP,HSD11B1,IL10,IL1B,IL1RN,INSR,LBP,MBL2,Mcpt2,mir-155,MSR1,Nrg1,NUPR1,PPARD,PPARG,PRTN3,PTGS1,SAA1,Saa3,SCD,SERPINA1,SGK1,SPP1,SQOR,SYCP1,TLR8,TMEM176A,TNFAIP6,TNFRSF1A,VCAN
DICER1	-1087	enzyme	Inhibited	-2436	1,19E-06	BCL2L11,CAMK2D,CD226,CDH1,CXCL10,EOMES,HOXB2,ID3,IGF2,IL10,IL1B,IL7R,IRF8,ITGA2,mir-1,mir-10,mir-148,mir-15,mir-154,mir-155,mir-17,mir-181,mir-19,mir-194,mir-204,mir-29,mir-30,mir-361,mir-362,mir-551,mir-8,MRGPRX3,OAS1,Pou3f1,PTPRN2,RGCC,SERPINA1,SLC40A1,SLC4A4,SPI1
VCAN	2921	other		0,629	1,25E-06	AOC3,ASS1,ATRN,C3,CCL2,CLU,CYBA,EBI3,FN1,IFI44,IFI44L,IFIT1,IFIT2,IL1B,IL1RN,IRF8,ITGA3,LBP,OAS3,OLFML2B,RNASE4,SORT1,TCF7L2,THBD,VCAM1,VCAN
FAS	1733	transmembrane receptor		1454	1,36E-06	BCL2,BCL2A1,CCL2,CCRL2,CD300C,CD80,CEBPD,CRYBG1,CXCL10,CXCR2,EPOR,F5,FAS,FLT1,GPNMB,GRK5,IFIT1,IL10,IL13RA1,IL18,IL1B,IL1RAP,INPP4A,LY75,MERTK,P2RY2,PGLYRP1,PLD1,PLIN2,PTGER2,PTPRN2,RAPGEF5,RASGRP2,RND1,RSAD2,SERPINB9,SKIL,SORL1,SPP1,TGM3,THBD,TLR8,TNFAIP6,TNFRSF1A,TRIB1,VCAM1,ZP3
TNFSF11	-1034	cytokine	Activated	2425	1,37E-06	ACOD1,AIF1,BCL2,BCL2A1,BMP4,BST1,CCL2,CD14,CSF1R,CSN2,DAB2,FAS,FGR,GADD45B,GCLC,GLRX,GPR68,HCK,IL10,IL13RA1,IL15,IL1B,IL1RN,IRF8,ITGAM,MARCKSL1,PAG1,PLD1,PTGER2,RCL1,Saa3,SERPINB9,SLC20A1,SLC7A7,Slfn2,SPP1,TSPAN13,USP18,VCAM1
CEBPD	1751	transcription regulator		0,576	1,52E-06	BCL2A1,C3,CD14,CEBPD,CLU,CSF1R,CSF3R,CTSV,CYP2A6 (includes others),HP,IGFBP5,IL10,IL1B,ITGAM,MPZ,PPARG,PRTN3,Saa3,TLR8,TNFAIP6
Il3	-1379	cytokine		-0,464	1,71E-06	BCL2,BCL2L11,CD14,CD68,CSF1R,CSF3R,ELANE,FAS,ITGAM,LTF,Ly6a (includes others),LYZ,MPO,PRKCE,PRTN3,SPP1,TNFRSF1A,Usp17la (includes others)
TET2	1042	enzyme		1389	1,78E-06	AFF3,BCL2L11,C5AR1,FBXL5,FCN1,FN1,Gm11346,GRK5,IFI16,IFIT2,IL1B,ITGA2,ITGB2,MUC6,P2RY2,PDGFRB,RND3,RSAD2,SGPP1,SLC20A1,SORL1,Spink2,SPINT1,Tnfrsf22/Tnfrsf23
CGAS	1215	enzyme	Activated	2412	1,95E-06	CXCL10,IFI44,IFIT1B,IFIT2,ISG15,OAS1,USP18
CNOT7	1106	transcription regulator			1,97E-06	CLDN1,IFI44L,ISG15,OAS1,OAS3,PARP12,SLC14A1,SLC7A11,SP110,UBE2L6
PDGF BB		complex	Activated	4222	1,98E-06	ACAT2,ADRB2,ATP2B1,BMP4,C3,CBX4,CCL2,CCNO,CEBPD,CP,CSF1R,DAB2,DGAT1,FHL1,FLT1,FN1,GDA,GDF15,GJA5,ID3,IGF2,IL1B,KLF10,LBP,MGST1,MGST2,OLR1,PDGFRB,PPARD,PPARG,Pvr,RACK1,RND3,SCD,SGK1,SLC7A7,SNURF,SPI1,SYNE1,THBD,TRIB1,VCAM1,VCAN
CAMP	1934	other	Activated	2448	2,43E-06	BCL2,C5AR1,CAMP,CCL2,CD80,CSF3R,CXCL10,CXCR2,IL10,IL18,IL1B,IL1R2,IL1RAP,IL1RL2,IL1RN,IL36G,ITGAM,ITGB2,PDGFRB
IL17A	-1028	cytokine	Activated	3038	2,76E-06	BCL2,BCL2A1,C3,CAMP,CCL2,CD14,CD68,CEBPD,CXCL10,FAS,IFIT1B,IL10,IL1B,IL1RN,IL22,ISG15,KLF3,LPL,MERTK,mir-154,mir-17,mir-8,MPO,MRC1,PPARG,Saa3,THBD,TIMP2,TLR3,TNFRSF14,TNFSF12,TSLP,VCAM1
IL21	-1463	cytokine	Activated	2365	2,78E-06	BCL2,BCL2L11,CALHM6,CCRL2,CD38,CXCL10,DPP4,EOMES,GBP6,Gzmb,IFI16,IFIT1,IFIT1B,IFIT2,IL10,IL7R,IRF5,IRF7,ISG15,OASL,RORC,RSAD2,SELL,SGK1,SLFN13,STAT2,USP18
IL11	-1037	cytokine		-0,583	2,83E-06	BCL2,BCL2A1,CEBPD,Clec2d (includes others),IL10,IL15,IL18,IL1B,IL6ST,LBP,PAPPA2,PPARG,SPP1,VCAM1
IRF2	1318	transcription regulator		0,279	3,35E-06	BCL2,CD14,CEACAM1,CES1,CFB,CTSS,CXCL10,HIST1H4C,IL1B,IL6ST,IRF7,IRF8,ISG15,LBP,MMP7,OAS1,PTGR1,TLR3,UBE2L6,USP18,VCAM1
IKBKB	1127	kinase	Activated	2043	3,72E-06	ACOD1,AMPD3,BCL2,C3,CCL1,CCL2,CDH1,CEBPD,CLU,CP,CSF1R,CTSB,CXCL10,CYBA,DGKA,FAS,GRK5,HLA-A,IFI16,IFIT1B,IFNA4,IL10,IL1B,IL1RN,ISG15,ITGB5,KLF5,Mt2,Prl2c2 (includes others),Saa3,SGK1,Slfn2,TIMP2,TNFRSF9,TSLP,VCAM1,VCAN
PPARA	-1078	ligand-dependent nuclear receptor		0,490	4,35E-06	ABCD2,ACAT2,Acot1,Acot6,ACSL1,ACSS2,ADTRP,APOC2,APP,ASS1,BCL2,C3,CEACAM1,CEBPD,Clec2d (includes others),CSN2,CYBA,CYBB,Cyp2c40 (includes others),CYP2C8,CYP2C9,CYP4A11,CYP7A1,ELOVL3,F11R,G0S2,IL10,IL1B,IL1RN,IL22,LAMB3,LPL,MBL2,MGLL,MGST1,mir-10,mir-148,mir-17,mir-19,mir-30,mir-8,Mup1 (includes others),PAQR9,PLIN2,PLIN5,PPARD,PPARG,PTGR1,RBP7,SAA1,SCAMP1,SCD,SLC25A20,SLC27A4,VCAM1
LBP	2978	transporter		1664	4,39E-06	CD14,CXCL10,CXCR2,IFIT1,IL1B,IL1RN,LBP
IFNE	1154	cytokine	Activated	2345	4,69E-06	CD80,CXCL10,HSD11B1,IFIH1,IFIT2,IL10,PTGER2,TLR3,USP18,ZBP1
RXRA	1384	ligand-dependent nuclear receptor		1466	4,89E-06	ABCD2,ABCG1,ABCG2,Acot1,ACSL1,ADH1C,APP,C3,CD38,CEBPD,COLEC12,CTSB,CTSH,CTSS,CXCL10,CYP2C9,CYP4A11,CYP7A1,GCLC,HCK,IL10,IL1B,LPL,LTF,LYZ,MPO,OLR1,ONECUT1,PLD1,PPARD,PPARG,RNASE2,RORC,SCD,SEMA4D,SPP1,THBD,TSLP,VCAN
PTPN11	1218	phosphatase		0,171	6,57E-06	ABCA3,CD14,CD68,CSF3R,CSN2,CYBB,ELANE,GP6,LTF,MMP19,MPO,NF1,PDGFRB,Pln,PRTN3
Hbb-b2	-1128	other		-0,149	7,21E-06	BCL2L11,CCR5,CLEC7A,CXCL10,CXCR2,CYBA,CYBB,FN1,HFE,Ighg,IL1B,ITGAM,SPI1
Nr1h		group		-0,862	7,23E-06	ABCD2,ABCG1,APOC2,ARNT2,BCL2,C3,CCL2,CCR5,CXCL10,CYP7A1,FLT1,HCK,IFIH1,IL10,IL15,IL1B,LPL,MARCKSL1,MERTK,MPZ,MYLIP,Oas1b,SCD,SLFN12L,SP110
NR3C1	-1013	ligand-dependent nuclear receptor		1082	8,74E-06	ACTN1,ADH1C,AMIGO2,APP,ARHGEF3,BCL2,BCL2L11,CBX4,CCL2,CD38,CSN2,CXCL10,CYP2A6 (includes others),CYP2C8,CYP2C9,CYP3A7,CYP7A1,DGAT2,DUSP22,ERRFI1,FGD4,FN1,GADD45B,GPR65,GPX3,HSD11B1,IFIH1,IFIT1B,IFIT2,IL10,IL15,IL18,IL1B,IL1RAP,IL36G,IL7R,INSR,IRF8,ISG15,ITGB2,LYST,mir-1,MLF1,MSRB1,NLRC4,NQO1,OASL,OLR1,PLIN2,PPARG,PRKCE,Prl2c2 (includes others),PTGR1,RABGGTB,SCNN1A,SELENOP,SERPINA1,SERPINB9,SGK1,SG…
AGO2	-1124	translation regulator	Inhibited	-3770	8,89E-06	BCL2L11,CDH1,mir-1,mir-10,mir-148,mir-15,mir-154,mir-155,mir-17,mir-181,mir-19,mir-194,mir-204,mir-29,mir-302,mir-329,mir-344,mir-361,mir-423,mir-467,mir-8
NFkB (complex)		complex	Activated	3088	8,93E-06	ABCG1,APP,BCL2,BCL2A1,C3,CAMK2D,CAMP,CCL1,CCL2,CD80,CDH1,CEBPD,CFB,CLU,Crisp1/Crisp3,CSN2,CXCL10,CYBB,EOMES,FAS,FCGR1A,FN1,G0S2,GADD45B,GCLC,GRK5,HLA-A,HLA-DMB,IFNA4,IL10,IL15,IL18,IL1B,IL1RN,IL22,IL7R,IRF7,ISG15,ITGAM,KCND3,KLF3,LTC4S,MBL2,mir-155,mir-29,OLR1,P2RY2,PLD1,PPARG,Pvr,RSAD2,SAA1,Saa3,SLC22A4,SPP1,TFEC,TIMP2,TNFAIP6,TNFRSF1A,TNFRSF9,TSLP,TYR,VCAM1,Wfdc17
TCR		complex		-0,694	9,14E-06	BCL2,BCL2A1,BCL2L11,CCL1,CCR5,CD38,CDH1,CTSB,CXCL10,DHX58,EOMES,F5,FAS,GADD45B,Gzmc,ID3,IFI44,IFI44L,IFIH1,IFIT1,IFIT2,IL10,IL7R,IRF7,ISG15,KCNK5,LDHB,NOP58,OAS1,OASL,P2RX7,PGK2,RPL13A,RPL3,RPL30,RPL7,RPS13,RSAD2,SCARB2,SELL,SKIL,SPP1,TLR3,TLR7,TNFRSF1A,ZNFX1
CD40	1172	transmembrane receptor		1883	1,00E-05	AGTR1,BCL2,BCL2A1,BCL2L11,CCL2,CD38,CD80,CXCL10,CYSLTR1,FAS,IL10,IL13RA1,IL15,IL18,IL1B,IL1RN,IL6R,ITGAM,ITGB2,JCHAIN,KLF4,Ly6a (includes others),mir-10,PTGER2,SELL,SLAMF7,THBD,TNFRSF9,VCAM1
AGT	-1081	growth factor	Activated	2909	1,01E-05	ACAT2,ADH1C,Aff2,AGTR1,ANGPT1,ARHGEF11,ATP2B1,BCL2,CCL2,CP,CTSS,CXCL10,CYBA,CYBB,CYP2C9,Cyp2j11/Cyp2j8,CYP4A11,DAB2,ERRFI1,FCGR1A,FLT1,FN1,GRK5,GSTA5,HSPA1A/HSPA1B,ID3,IGFBP5,IL15,IL18,IL1B,IL6ST,INSR,ITGA2,ITGB5,KCND3,KLF5,LATS2,MGST1,mir-29,MSR1,NCL,OLR1,PPARG,PTGS1,SCNN1A,SELL,SGK1,SLC10A6,SPP1,THBD,TIMM9,VCAM1,ZNF516
IRAK4	1298	kinase		0,425	1,02E-05	APP,CD80,CXCL10,IFIT1B,IL10,IL1B,IRF5,IRF7,OLR1,PPARG
IFN type 1		group	Activated	3394	1,05E-05	BCL2,Bst2,CXCL10,DHX58,IFI16,IFIH1,IFIT1,IFIT1B,IFIT2,ISG15,OASL,STAT2
OLR1	2278	transmembrane receptor	Activated	3127	1,10E-05	CCL2,CD68,CXCR2,CYBA,CYBB,FN1,IL10,ITGAM,OLR1,SPP1,VCAM1
SMARCA4	1055	transcription regulator		0,200	1,14E-05	AP1S2,ARRDC4,BCL2,BCL2A1,BMP4,C19orf12,C1orf54,CALB2,CCL2,CCRL2,CD19,CDH1,CDKN2D,CP,CRYBG1,CTSB,CTSH,CTSS,DGKG,FAS,FBP1,FCHSD2,FN1,GADD45B,GCAT,GCHFR,GCLC,GPR68,HFE,HNMT,HOXA7,Hrc,ID3,IFI16,IFIT1,IGFBP5,IL1B,IL7R,INPP1,ITGA3,KLK3,MAPK13,mir-30,MMP7,NOSTRIN,NRP2,PLIN2,PPARG,RAB38,SELENOP,SLC40A1,SPP1,TCAF2,TIMP2,TM4SF19,TMEM117,TNFRSF14,TNFRSF9,TNNI2,TREM2,TRIM36,TSPAN13,TSPAN8,TYR
SRF	1201	transcription regulator	Inhibited	-4155	1,19E-05	BCL2,BCL2L11,CAMP,CD177,CD19,CEBPD,CEBPE,CLDN1,CLDN15,DMKN,ELANE,EPX,FCN1,FHL1,FLT1,G0S2,GDA,IGHM,IL15,ITGA1,ITGAM,LPL,LRP1,LTF,MAPK13,MGST1,MGST2,mir-1,NPM1,PDE2A,PGLYRP1,PGM1,PRG3,Prss34,PRSS57,PRTN3,PTGR1,Rhox4b (includes others),RND3,Saa3,SERPINB10,TST,VCAN,Vmn2r32 (includes others)
NFKBIA	1613	transcription regulator	Activated	2738	1,21E-05	ACOD1,AGTR1,AMPD3,AXL,BCL2,BCL2A1,C3,CAMP,CCL2,CD80,CDH1,CDKN2D,CEBPD,CHI3L1,CLU,CP,CTSB,CXCL10,CYBA,EOMES,FAS,FCGRT,FN1,GADD45B,GAS5,GPX3,GRK5,HLA-A,HOXB2,HPSE,IFI16,IFIT1B,IGF2,IL10,IL15,IL1B,IL1RN,IL7R,ISG15,ITGA2,ITGA3,KLF5,Mt2,Prl2c2 (includes others),RPL27A,RPS18,Saa3,SGK1,Slfn2,SORL1,TIMP2,VCAM1
IFI16	5413	transcription regulator	Activated	2882	1,22E-05	CCL2,CD81,CSF3R,CXCL10,IFI16,IL1B,IL1RN,IL7R,ISG15,LPL,MGST1,MPO,OAS1,STAT2,TYR,VCAM1
IL12B	-1006	cytokine		1805	1,22E-05	CCR5,CDKN2D,CEBPD,CXCL10,EOMES,IL10,IL1B,IL22,mir-155,PIK3AP1,RORC,STAT2,VCAM1
FGFR2	-1179	kinase		0,583	1,26E-05	BCL2,BMP4,CA4,CDH1,CTSH,CYP7A1,DAB2,DRAM1,FAS,FN1,IGF2,IL10,IL1B,LGALS2,MAEL,mir-8,MYO1F,NOSTRIN,Pga5,SPP1,TFEC,TSPAN8,VCAM1
DYSF	1121	other			1,35E-05	Cd52,CD68,CTSH,CTSS,CTSV,CXCL10,CYBA,ERRFI1,FN1,GPR65,HLA-A,HSPA1A/HSPA1B,IFI16,LYZ,MPEG1,MRC1,PSAP
STAT2	1915	transcription regulator	Activated	2236	1,40E-05	BCL2,CXCL10,IFIT1,IFIT1B,IFIT2,IL10,IRF5,IRF7,ISG15,OAS1,RSAD2,USP18
Tgf beta		group	Activated	2152	1,48E-05	ADH1C,AOC3,BCL2,CCL1,CCL2,CDH1,CDH2,CLU,CSF1R,CXCL10,DAB2,F10,FN1,GADD45B,GCLC,IGFBP5,IL10,IL1B,IL1RN,KLF10,MERTK,MMP7,PROM1,PTGER2,RORC,SKIL,SLFN12L,SPP1,TAF4B,TGFBI,TIMP2,TSLP,VCAM1
PLAU	1290	peptidase	Activated	2719	1,58E-05	ABCG1,C5AR1,CCL2,CCR5,Chil3/Chil4,FCGR1A,FLT1,FN1,GDF15,HLA-DMA,IL1B,ITGB5,OAS1,OAS3,SLFN13
CHUK	-1320	kinase	Activated	2357	1,59E-05	ACOD1,AMPD3,C3,CCL2,CEBPD,CLU,CP,CTSB,CXCL10,CYBA,FAS,HLA-A,IFI16,IFIT1B,IL10,IL1B,IL1RN,IL22,ISG15,KLF5,Mt2,NUMB,Prl2c2 (includes others),Saa3,SGK1,Slfn2,SPP1,VCAM1
Irgm1	1573	other	Inhibited	-3464	1,83E-05	CXCL10,FAS,ID3,IFI16,Ifi27l2a/Ifi27l2b,IFIT1B,IFIT2,IRF7,NUPR1,OASL,RSAD2,USP18
MSR1	4017	transmembrane receptor		0,277	1,97E-05	ACOD1,CXCL10,F10,IFIT1,IFIT1B,IL10,IL1B,ISG15
CARD9	1602	other		-0,469	2,06E-05	C3,C5AR1,CCR5,CLEC7A,CXCL10,FCGR1A,IL10,IL1B,IL22,MPO
CSF2	-1329	cytokine	Activated	2777	2,08E-05	ABCG1,BCL2,BCL2A1,BCL2L11,C3,C5AR1,CARD11,CCL2,CCR5,CD14,CD180,CD38,CD80,CDH1,CEACAM1,Chil3/Chil4,CLEC7A,CSF1R,CXCL10,CYBB,EPOR,FAS,FCGR1A,FLT1,GDF15,ID3,IL10,IL15,IL1B,IL1RN,IRF5,ITGAE,ITGAM,ITGB5,LY75,mir-155,MPO,MRC1,PLD1,PPARG,PTGER2,Saa3,SERPINB9,SGK1,SLAMF7,Slfn2,SPI1,SPP1,STEAP3,TLR1,TNFRSF1A,TNFRSF9
Inflammasome (Nalp3, Asc, Casp1)		complex			2,30E-05	FAS,IL18,IL1B,SCD
GATA1	-1356	transcription regulator		-1605	2,37E-05	ABCA2,ABCC4,ACTN1,AFF3,BCL2,BCL2L11,CA1,CCR5,CDKN2D,CNN3,CPD,CYBB,EPOR,F10,FHL1,GART,GFI1B,GP6,HBA1/HBA2,HBG2,HPSE,IL6R,IL6ST,IL7R,IRF8,LYL1,LYZ,Meis1,MGST2,NCL,PAPPA2,RNASE2,RPL27A,SASH1,SLC50A1,SP140,SPTA1,Usp17la (includes others),ZFPM1
AHR	-1383	ligand-dependent nuclear receptor		-0,445	2,43E-05	ABCB6,ABCC4,ABCG2,ACTN1,Adh6-ps1,APP,ATOH8,ATP2B1,CCL1,CD14,CD38,CDH1,CDH2,CDKN2D,CXCL10,CYP2A6 (includes others),CYP2C8,FAS,FN1,GSTA5,HECTD2,HP,IGHM,IL10,IL1B,IL22,ITGAM,LBP,LTC4S,LYST,Mt2,NQO1,NXPE2,PDGFRB,PPARG,RORC,SAA1,Saa3,SCD,SLC16A10,SPP1,TGFBI,TIMP2
RUNX1	1152	transcription regulator		0,986	2,52E-05	ALCAM,BCL2L11,BLK,CHI3L1,CSF1R,EVI5,FAS,GFI1B,Gzmb,HBA1/HBA2,HBG2,IL10,IL1B,IL6R,IL7R,ITGA2,KRT80,LMO1,Ly6a (includes others),mir-17,MIR17HG,MPO,RGCC,RORC,SLC22A4,SPI1,SPP1
IFNA10		cytokine	Activated	2197	2,96E-05	CXCL10,IFIH1,IFIT1,ISG15,ZBP1
IFNA21		cytokine	Activated	2193	2,96E-05	CXCL10,IFIH1,IFIT1,ISG15,ZBP1
IFNA5		cytokine	Activated	2197	2,96E-05	CXCL10,IFIH1,IFIT1,ISG15,ZBP1
IFNA7		cytokine	Activated	2197	2,96E-05	CXCL10,IFIH1,IFIT1,ISG15,ZBP1
IFNA8		cytokine	Activated	2197	2,96E-05	CXCL10,IFIH1,IFIT1,ISG15,ZBP1
IFNA14		cytokine	Activated	2197	2,96E-05	CXCL10,IFIH1,IFIT1,ISG15,ZBP1
IFNA6		cytokine	Activated	2197	2,96E-05	CXCL10,IFIH1,IFIT1,ISG15,ZBP1
IFNA16		cytokine	Activated	2197	2,96E-05	CXCL10,IFIH1,IFIT1,ISG15,ZBP1
DUSP1	1557	phosphatase		0,872	3,05E-05	BCL2,CAMP,CCL2,CFB,CXCL10,CYBB,ELOVL3,GDF15,IFIT1,IL10,IL1B,IL1RN,LTF,MERTK,MGLL,MRC1,OLR1,PLIN2,THBD,VCAM1
POU5F1	1311	transcription regulator		0,709	3,08E-05	BCL2,BCL2A1,BCL2L10,BCL2L11,BMP4,CDH1,CDH2,CXCL10,EOMES,FAS,HOPX,ID3,KLF4,Meis1,mir-148,mir-17,mir-30,mir-302,mir-8,MIXL1,ONECUT1,PCGF6,PROM1,PYCARD,SERPINA1,SIRPA,SLC27A4,SPP1,TNFRSF1A,TNFRSF21,TNFRSF9,ZIC3
Growth hormone		group		-1101	3,80E-05	ACSL1,ADRB2,AKR1B1,BCL2,BMP4,BPHL,C3,CDH1,CEBPD,CLDN15,CLU,CYP2C8,CYP2C9,CYP7A1,FGFR3,FN1,GCLC,GDF15,IGF2,IGFBP5,INSR,KLF10,LPL,mir-1,mir-29,mir-95,ONECUT1,PPARG,SGK1,SPP1
NOTCH1	1307	transcription regulator		-0,254	3,80E-05	ANGPT1,BCL2,CD14,CD68,CDH1,CEBPD,CSF1R,ELANE,FLT1,GFI1B,HBA1/HBA2,IFI16,IL10,IL18,IL22,IL7R,IRF8,ITGAM,Ly6a (includes others),MPO,MPZ,PDGFRB,PPARG,RHOU,RND3,RORC,S100A1,SPI1,SPP1,TIE1,TREM3,TSLP,WASF1
ZEB2	1175	transcription regulator	Activated	2240	3,98E-05	AXL,CDH1,Clec4b2,ELANE,ESRP2,FCN1,GATM,IL7R,mir-8,MPO,PRTN3,SELL,VCAM1
SP1	1124	transcription regulator		1755	4,11E-05	ABCD2,ACSL1,ACSS1,AGTR1,ASS1,ATP6V0C,ATP7A,BCL2,BMP4,CAMP,CCL2,CDH1,CDH2,CDKN2D,CEACAM1,CEBPD,CES1,CHI3L1,CXCL10,ELANE,EPOR,F10,F7,FAS,FLT1,FN1,GDF15,GP6,HBG2,HPSE,IGF2,IL10,IL15,IL1B,INSR,ITGA2,ITGAM,ITGB5,KLF4,KRT4,LPL,mir-8,MRC1,NF1,P2RX7,PADI4,PDGFRB,PPARD,PRKCE,PROM1,PTGS1,RASGRP2,SELL,SGK1,SLC22A4,SNCG,SPP1,THBD,TIMP2,TRIB1
APC	1235	enzyme		1159	4,48E-05	CDH1,CDH2,CLU,CXCR2,DPP4,ID3,IGFBP5,IL10,KLF4,LPL,mir-1,mir-10,mir-15,mir-17,mir-181,mir-19,mir-8,MMP7,PPARD,PTGS1,SGK1,SPP1
MAPK1	1017	kinase	Inhibited	-2655	4,53E-05	ADH1C,BCL2,CCL1,CCL2,CFB,CRYBG1,CTSB,DAB2,DSE,EVI5,FN1,GDPD3,HBA1/HBA2,HLA-DMA,IFI16,IFI44,IFIH1,IFIT1,IFIT2,IL1B,IL1RN,IRF7,ISG15,MAPK13,NUPR1,OAS1,OAS3,OASL,PARP12,PHF11,PLD1,PRSS12,PTGER2,SCNN1A,SP110,SPP1,STAT2,SUN2,TLR3,TNFRSF9,UBE2L6,USP18
LDL		complex	Activated	2125	4,55E-05	ABCG1,AXL,BCL2,BCL2A1,BCL2L11,C3,CCL2,CD68,CD80,CXCL10,CYBB,CYP2C8,CYP2C9,FAS,FCGR1A,G0S2,GCLC,GJA5,IFIT2,IL1B,IL1RN,IRF7,LAMB3,LRP1,MSR1,OLR1,OSBPL6,PLIN2,PPARG,RND3,SIGLEC1,TNFAIP6,VCAM1
SAA1	-2045	transporter		-0,211	4,69E-05	BCL2,Chil3/Chil4,CXCL10,IL10,IL1B,IL1RN,MRC1,PPARG
CCL2	3129	cytokine		1203	5,29E-05	ABCG1,BCL2,CCL1,CCL2,CD80,CEBPD,CXCL10,IL10,IL15,IL18,IL1B,ITGA1,LPL,PPARG,SLC40A1,VCAM1
AIRE	-1054	transcription regulator		-0,745	5,66E-05	BMP4,CXCL10,EOMES,Gm14743 (includes others),HBG2,IGF2,KLK3,LTF,Mcpt2,MPZ,Mup1 (includes others),TLR1,TLR3,TLR8
HMOX1	1277	enzyme		-0,496	6,02E-05	ABCG1,ANGPT1,BCL2,CCL1,CCL2,CD14,CXCL10,FLT1,ID3,IL10,IL1B,IL1RN,ITGAM,mir-1,MSR1,RORC,THBD,VCAM1
APOE	1094	transporter	Inhibited	-2743	6,10E-05	ABCA2,ACSL1,APP,ARHGEF12,BMP4,C5AR1,CCR5,CD68,CD80,CLU,CTSB,CTSS,CTSV,CYBB,CYP7A1,DIP2A,FCGR1A,GPX3,HSD11B1,HSPA1A/HSPA1B,IL10,IL10RB,IL1B,IL1RN,INSR,ITGA3,ITGAM,LPL,LRP1,MSR1,MYLIP,PPARD,PPARG,SLC27A4,SPP1,TNFRSF14,TNFRSF1A,TREM2,VCAM1
Ifn gamma		complex		1294	6,26E-05	CCL2,CHI3L1,CXCL10,CYBB,FAS,FLT1,FN1,IFI44L,IGFBP5,IL10,IL1B,IRF8,Ly6a (includes others),PPARG,TLR3,TNFRSF9
PTGS2	-1467	enzyme		1803	6,35E-05	ANGPT1,BCL2,CCL2,CD68,CDH1,CLU,CSN2,CXCL10,CXCR2,FLT1,FN1,IL10,IL1B,LPL,MMP7,MSR1,PPARG,PTGER2,PTGS1,SELL,TNFAIP6
MET	-1077	kinase		1015	6,57E-05	BCL2,CDH1,CDH2,CTSV,DAB2,FN1,GCLC,IFIT1B,IL15,IL18,IL1B,ITGA3,KLF4,MERTK,mir-1,mir-30,SLA,SPP1,TLR3
SELPLG	1146	other		1265	6,95E-05	BCL2A1,BST1,CCL2,HCK,IL10,IL1B,IL1R2,ITGAM,SERPINB9,THBD
IL2	-1334	cytokine		0,422	7,30E-05	ARHGEF12,ARHGEF3,ARNT2,BCL2,BCL2A1,C3,CCL1,CCL2,CCR5,CD38,CD80,CDH1,CEACAM1,CPD,CSF1R,CSN2,CXCL10,CYP2C9,CYSLTR1,DENND2D,DPP4,EOMES,EVL,FAS,FCGR3A/FCGR3B,GADD45B,GART,GDF15,Gm10408 (includes others),GNL3,Gzmb,Gzmc,HCK,HSPA1A/HSPA1B,IL10,IL18,IL1B,IL1R2,IL22,IL7R,ITGA1,ITGA2,ITGAE,Klrb1,Ly6a (includes others),MMP25,PELI1,PPARG,PTGER2,PTPN3,RGCC,RORC,RPL10,RPL21,SELL,SERPINB9,SPP1,TNFRSF1A,TNFRSF21…
IFNL4		cytokine	Activated	2209	7,44E-05	CXCL10,DHX58,IFIH1,ISG15,OAS1
NR1H3	1069	ligand-dependent nuclear receptor		-0,113	7,54E-05	ABCA2,ABCG1,ADRB2,APOC2,CXCL10,CYP7A1,FBP1,GPX3,GSTA5,HSD11B1,IL1B,IL1RN,LPL,Mt2,MYLIP,PPARG,SCD,SLC16A10,TNFRSF9
NFATC2	-1031	transcription regulator	Activated	3412	7,59E-05	BCL2L11,CCR5,CD80,CXCL10,DAB2,DGKA,EBI3,FAS,GPNMB,IFIT1B,IFIT2,IL10,IL15,IL18,IL1B,IL22,IRF7,ISG15,MERTK,OASL,PELI1,PLD1,PPARG,RORC,RSAD2,SLFN12L,STAT2,TLR3
Cyp2c23	-1054	enzyme		-0,324	7,92E-05	F5,IL36G,ITGAE,ITGAM,MERTK,MS4A7,Stfa2/Stfa2l1
MYB	-1129	transcription regulator		0,904	8,16E-05	ATP2B1,BCL2,CBX4,CDH1,CDH2,CNN3,ELANE,FN1,IGF2,IGFBP5,IL7R,KLF4,mir-148,mir-15,mir-155,P2RY13,PDE2A,PRTN3,RGCC,SPP1,TFEC
KLF4	3742	transcription regulator	Activated	2149	8,25E-05	ADRB2,ALCAM,CCL2,CD14,CDH1,Chil3/Chil4,CSF1R,Defb6,FLT1,FN1,ID3,IL10,ITGAM,KLF4,KLF5,MRC1,NF1,PROM1,SERPINA1,Sprr2a1/Sprr2a2,THBD,VCAM1
PTEN	1032	phosphatase		-0,342	9,39E-05	ABCC4,ABTB1,ACSL1,AKR1C3,ANGPT1,BCL2,BCL2L11,C3,CBX4,CD80,CDH1,CDKN2D,CNN3,CSN2,CTSB,CTSV,CXCL10,FAS,FGF23,FGFR3,FLT1,G0S2,GART,GCAT,GJA5,GPX3,HLA-DMA,HSPA1A/HSPA1B,IGF2,IGFBP5,IL10,IL1B,IL22,ISG15,KIAA0930,KLF5,LALBA,MAN1C1,MRC1,Naip1 (includes others),NEU1,NOD1,NQO1,PABPC4,PGM1,PPARG,PTGS1,SCD,SELL,SLC20A1,SPP1,SQOR,STARD8,STOM,TMEM106A,TNFRSF14,TNFRSF9,UNC93B1,VAV3,VCAM1
RGS10	1312	other			9,73E-05	CCL2,CXCL10,FAS,IL10,IL10RB,IL18,IL1B,IL1R2,IL6ST,ITGAM,ITGB2,TNFRSF1A
NKX2-1	-1231	transcription regulator			9,74E-05	BCL2A1,BMP4,CA4,CD14,CLU,DPP4,Ear2 (includes others),GJB3,H2-T3,HCK,HLA-A,LRG1,LYZ,mir-29,MREG,MTUS1,NOP56,PGLYRP1,PLA2G1B,POLG,RNASE4,Saa3,SCD,SERPINB9,SLC34A2,Sprr2a1/Sprr2a2,TMEM37
CD14	2078	transmembrane receptor		0,498	9,82E-05	BCL2A1,CCL1,CCL2,CXCL10,CXCR2,IFIT1,IL10,IL13RA1,IL1B,MSR1,VCAM1
TYROBP	1113	transmembrane receptor		1698	1,20E-04	ABCC4,CCL2,IL13RA1,IL18,IL1B,IRF8,ITGAM,LHFPL2,SIRPB1,SPP1,TMEM106A,TREM2
PI3K (complex)		complex		-0,539	1,24E-04	ABCC4,ADRB2,BCL2,BCL2L11,CCL2,CDH1,CDH2,CXCL10,CYBB,CYP7A1,FN1,FRY,GCLC,IFIT1,IGF2,IL10,IL1B,IL1RN,IL22,IL7R,ITGAM,ITGB2,MRC1,NCL,NQO1,RND3,SELL,SGK1,SKIL,SLC26A3,SNCG,SPI1,SPP1,VCAM1
EGR2	-1031	transcription regulator		-1181	1,24E-04	ASS1,BCL2,BCL2L11,CCL1,CSF1R,DGKA,Gzmc,ID3,IGF2,IL10,IL1B,IL1R2,IL6R,IL7R,ITGAE,mir-17,MIR17HG,MPZ,NCL,Pou3f1,RORC,S100A1,SCD,TNFRSF8
ACOX1	1144	enzyme		-1394	1,28E-04	ACSL1,C4bp,CPOX,CTSV,CYP2C8,CYP4A11,DPP4,ELOVL3,GSDMC,HSD11B1,IL1RAP,LPL,MBL2,MGLL,Mup1 (includes others),NUPR1,PLIN2,Saa3,SERPINA1,SGK1,SLC20A1,SLC22A25,SLC4A4
TLR2	1211	transmembrane receptor		0,886	1,31E-04	APP,CCL2,CCR5,CD80,CEBPD,Chil3/Chil4,CXCL10,CYBB,EBI3,FN1,Gzmb,IL10,IL15,IL18,IL1B,IL1RN,mir-10,mir-155,MPO,SCD,SLC40A1,SLC7A11
IL18	3930	cytokine		1145	1,31E-04	BCL2,CAMP,CCL2,CCR5,CD226,CXCL10,FAS,FCGR3A/FCGR3B,GADD45B,Gzmb,IL10,IL18,IL1B,IL22,ITGAM,Klrb1,mir-155,MPO,SELL,SLC17A7,SPP1,VCAM1
IGF1R	1112	transmembrane receptor		-1605	1,33E-04	ABCC4,ACSL1,APP,BCL2,BCL2L11,CD300C,Cd33,CD38,CD68,CDH1,CLU,CSN2,Elf5,IGF2,IGFBP5,IL1B,ITGAM,mir-10,mir-148,mir-154,mir-297,mir-329,mir-466,mir-467,PROM1,SLC25A20,SNCG,TGFBI
NKX2-3	1175	transcription regulator	Inhibited	-3346	1,33E-04	AOC3,BMP4,CD38,CD68,DDX60,DHX58,FAR2,GCA,GDF15,HFE,IL7R,KLF4,LGMN,MMP7,PARP12,PLD1,PRSS12,REEP1,RNF213,RTP4,SLC40A1,SP110,STAT2,UBE2L6,UNC93B1,USP18,VCAM1,ZNFX1
IRF9	1231	transcription regulator		1762	1,35E-04	CXCL10,IFIT1,IFIT2,IL18,IRF5,IRF7,IRF8,ISG15,STAT2
KRT17	-1249	other		1000	1,35E-04	CCL1,CCR5,CLEC7A,CXCL10,CXCR2,IL10,IL15,IL1B,SPP1
SREBF1	-1037	transcription regulator	Activated	2686	1,37E-04	ABCD2,ACSL1,ACSS2,ADH1C,BCL2,C5AR1,CD14,CEBPD,Chil3/Chil4,CXCL10,CYP7A1,FAS,FN1,GPNMB,GPX3,HFE,HSPA1A/HSPA1B,IGHM,IL10,IL1B,IL1R2,LPL,mir-1,NUPR1,PPARG,RETREG1,SCD,SELENOP,SERPINA1,SLC20A1,SLC22A4,TNNI2
C3	1736	peptidase		1586	1,47E-04	APP,C3,CCL2,CDH1,CXCL10,FN1,IL10,IL1B,ITGAM,SELL,THBD,TNFRSF1A
Collagen type II		complex		-0,333	1,53E-04	BMP4,CXCR2,IL1B,IL1RN,IL22,MMP19,MMP7,SIGLEC1,TLR7,TLR8
MAFF	-1027	transcription regulator		0,447	1,58E-04	ABCC4,ABCC5,GCLC,IL1RN,NQO1
ABCB1	1133	transporter		-0,218	1,58E-04	ABCD2,ABCG2,APP,IL1B,mir-15
BCL6	1434	transcription regulator		-0,540	1,60E-04	ALCAM,BCL2,BCL2A1,CCDC122,CCL2,CD19,CD80,CPD,CXCL10,EBI3,FAS,FCGRT,Gzmb,IL10,IL13RA1,IL18,IL1B,IL6R,IL7R,IRF8,ITGA3,LDHB,Ly6a (includes others),mir-361,MIR17HG,MRC1,RORC,TNFRSF14
SMARCB1	-1164	transcription regulator	Activated	3281	1,60E-04	ACSL1,BCL2L11,CDH1,CEACAM1,CYP2C8,CYP39A1,CYP3A7,CYP4A11,DACH1,F10,F11R,FAS,FBP1,FCGR1A,HP,IFI16,LBP,Mup1 (includes others),OAS1,OAS3,PELI1,PGLYRP1,PPARG,RND3,S100A1
IKBKG	1043	kinase	Activated	2229	1,66E-04	ACOD1,AMPD3,C3,CEBPD,CLU,CP,CTSB,CXCL10,HLA-A,IFI16,IFIT1B,IL1B,IL1RN,ISG15,KLF5,Mt2,PPARG,Prl2c2 (includes others),Saa3,SGK1,Slfn2
DOCK8	1059	other	Activated	3742	1,67E-04	CXCL10,DAB2,IFIT1B,IFIT2,IL15,IL18,IRF7,ISG15,MERTK,PELI1,RSAD2,SLFN12L,STAT2,TLR3
TREM1	1408	transmembrane receptor		1347	1,67E-04	ADRB2,ARRDC4,BCL2,CCRL2,CD14,CFB,CXCL10,EBI3,ELOVL7,GADD45B,IFIT2,IL10,IL1B,IL6R,ISG15,LPL,MMP19,OASL,PGLYRP1,PLD1,PPARG,RHOU,RIN2,SLAMF7,SPP1,THBD
GATA3	-1179	transcription regulator		-1471	1,71E-04	BCL2,CCR5,CDH1,CDH2,CSF1R,ELOVL3,EOMES,FN1,GFI1B,IL10,IL22,IL7R,ITGAE,Lce3a (includes others),MYO10,PPARD,PPARG,Prl2c2 (includes others),PTGS1,RGCC,SGPP1,SPI1,TNFRSF9,Trim30c,VCAM1,VSIR,ZFPM1
KIT	-1206	transmembrane receptor		-0,192	1,73E-04	BCL2,BCL2L11,CCL2,IL10,IL15,ITGAE,ITGAM,ITGB2,Mcpt2,MGST2,NF1,PTPN18,RAB32,SH3BP2,SPP1,SPTA1,TYR
IFNAR2	1347	transmembrane receptor		1919	1,79E-04	CXCL10,IFI44,IFIH1,IL18,ISG15,OAS1,TLR3,UBE2L6,USP18
CXCR3	-1631	G-protein coupled receptor		-1067	1,81E-04	ATP1B2,BCL2,CXCL10,FN1,IL10,MPO,SLC26A3
RUNX3	-1085	transcription regulator		0,912	1,87E-04	ABCC5,AGTRAP,BCL2L11,CAPN6,CHST3,EOMES,GRK5,IL18,IL1B,IL6ST,ITGAE,ITGAM,ITGB5,KIR3DL3,MID1,MSRB3,PAPPA,REEP1,SPP1
NOD2	1690	other		1360	1,93E-04	ACOD1,ACSL1,BCL2A1,CAMP,CCL2,CXCL10,Ggta1,GPR84,IL10,IL18,IL1B,ITGAM,MARCKSL1
IRF4	-1193	transcription regulator	Inhibited	-2104	2,03E-04	CCL1,CD68,CTSS,CXCL10,EOMES,FLT1,IL10,IL1B,IL1RN,IL22,IL7R,IRF5,IRF7,ISG15,mir-155,OAS1,PHF11,RORC,SPP1,STAT2,TNFRSF8,TNFRSF9
IFNK	-1357	cytokine	Activated	2236	2,03E-04	CD80,CXCL10,IFIH1,OAS1,TLR3,ZBP1
FOXA2	-1648	transcription regulator		-1090	2,05E-04	ABCA3,ADH1C,ALAS1,C3,CCR5,CDH1,CHI3L1,CYP2A6 (includes others),CYP2C9,EPX,IGFBP5,LPL,LTC4S,LYZ,MTUS1,MUC6,NUMB,ONECUT1,PPARG,RNASE2,RORC,SAA1,Saa3,SCD,SERPINA1,SLC6A15,UGT2B17
BCL11B	1144	transcription regulator		-1969	2,30E-04	BCL2,Gzmb,Gzmc,IL10,IL22,IL7R,Klrb1,RORC,Vmn1r171 (includes others),Vmn1r180 (includes others),Vmn1r63 (includes others),Vmn2r32 (includes others),Vmn2r88 (includes others)
CG		complex		1364	2,32E-04	ACSL1,AKR1C3,BCL2,CCL2,CDH1,CDH2,CEBPD,CLU,CTSV,CXCL10,FAS,FHL1,G0S2,GBP6,GPC1,HLA-A,HPSE,HSD11B1,IL10,IL1B,IL1R2,ITGA1,ITGB5,KCNT2,KLF4,KLHDC4,mir-10,mir-15,mir-30,MMP19,Oasl2,PAPPA,PPARG,PTGER2,PTGS1,Saa3,SLC20A1,SLC4A4,SPP1,TNFAIP6,TSPAN13,VCAN
XDH	1576	enzyme		-0,542	2,34E-04	ABCG1,CCR5,CYBB,ID3,IL1B,INSR,PPARG,SPP1,TIMP2
Ccl2	1136	cytokine		1021	2,37E-04	CD14,CTSB,CTSV,CXCL10,IL10,IL1B,KLF4,LPL,PPARG,TIE1,VCAM1
KLF2	1579	transcription regulator		1009	2,39E-04	ASS1,BMP4,CCL2,CCR5,CDH2,FGR,FLT1,HBG2,HPSE,ID3,IGF2,IL1B,IL22,ITGB5,LBP,LTC4S,NQO1,PPARG,RNASE2,SELL,THBD,TNFRSF8,VCAM1
JAK		group		1334	2,45E-04	CCL2,CDH2,CXCL10,IFIH1,IFIT1,IFIT2,IL10,ISG15,PTGER2,RSAD2
NR1I2	1043	ligand-dependent nuclear receptor		-0,969	2,50E-04	ADH1C,ALAS1,APOC2,CES1,CPOX,CYP2A6 (includes others),CYP2C8,CYP2C9,CYP39A1,CYP3A7,CYP4A11,CYP4V2,CYP7A1,FMO5,GSTA5,IL10,MGST1,Mup1 (includes others),PPARG,SCD,Sult2a2,TCN2
Ap1		complex		1169	2,59E-04	BCL2A1,BCL2L11,CAMP,CCL2,FN1,IL10,IL1B,ITGA2,KLK3,LPL,mir-155,MMP7,MSR1,NQO1,PADI4,Pvr,SNCG,SPP1,TNFRSF8,TSLP,VCAM1
Pro-inflammatory Cytokine		group		0,647	2,62E-04	AKR1B1,ASS1,CLU,GCLC,HP,ITGA1,mir-155,OLR1,S100A1,SPINT1,TSLP,VCAM1
CD44	1337	other		1125	2,68E-04	ABCA2,ABCG2,ADRB2,ARHGEF12,BCL2,CCR5,CDH1,CLEC7A,CLU,FAS,FN1,IL10,IL1B,IL1R2,IL1RN,ITGA3,Ly6a (includes others),mir-10,mir-302,MMP7,SELL,SERPINA1,SPP1,STAC3,STAT2,TLR8,VCAM1
VEGFA	1408	growth factor	Activated	2772	2,74E-04	ACSL1,ALAS1,ANGPT1,BCL2,BCL2A1,BMP4,CCL2,CCRL2,CD68,CD80,CEACAM1,CTSB,CTSS,CTSV,CXCL10,EOMES,FLT1,FN1,GART,ID3,IGFBP5,IL10,IL1B,ITGA1,ITGA2,mir-1,mir-10,PDGFRB,PTGS1,SNCG,STARD8,THBD,TLR1,TNFRSF9,VCAM1
NR1H2	1291	ligand-dependent nuclear receptor		-1649	2,82E-04	ABCA2,ABCG1,C3,CDH1,Chil3/Chil4,CXCL10,CYP7A1,HSD11B1,IL1B,IL1RN,LPL,MRC1,Saa3,SCD,SLC16A10,TNFRSF9
LEP	-1328	growth factor		1035	2,83E-04	APOH,APP,ASB4,ASS1,BCL2,BCL2A1,CCL2,CD14,CD68,CDH1,Chil3/Chil4,CSN2,CXCL10,CYBA,CYBB,CYP2C8,CYP4A11,CYP7A1,DGAT1,FAS,FGF23,FLT1,FMO5,GCLC,IL10,IL1B,IL1R2,IL1RN,ITGAM,LPL,LTC4S,mir-8,MMP19,MMP7,PLIN2,Pln,PPARG,RORC,Saa3,SCD,SELENOP,SLC27A4,SPI1,SPP1,TNFRSF1A,UGP2,VCAM1
SOX4	-1223	transcription regulator		0,164	2,89E-04	1700048O20Rik,Acot1,B3GNT8,BCL2,BLK,CDH2,Crisp1/Crisp3,EOMES,EVL,FHL1,FN1,Fnbp1l,GCAT,Gm5662 (includes others),IGF2,Igkv9-124,Ly6a (includes others),LYZ,MARCKSL1,MGST2,PXYLP1,RNASE4,SELL,SNX10,SORT1,SPI1
RNASEH2B	1107	enzyme			2,98E-04	CXCL10,IFI44,IFIT1B,ISG15,OAS1
IFNW1		cytokine	Activated	2000	2,98E-04	CD80,CXCL10,IFIH1,TLR3,ZBP1
WNT5A	1072	cytokine		0,108	3,01E-04	BCL2,CCL2,CD14,CD38,CD80,CDH1,DAB2,FLT1,FN1,ID3,IL10,IL15,IL1B,IRF8,LAMB3,Ly6a (includes others),SPP1,TLR1,TLR3
IRF3 dimer		complex		-0,283	3,08E-04	IFIT2,IFNA4,IL10,ISG15
CTSE	1035	peptidase		0,000	3,08E-04	CD80,CTSB,IL18,IL1B
BCL2L1	1182	other		-1528	3,14E-04	BCL2,CD19,FAS,FN1,IL1B,ITGA3,Ly6a (includes others),mir-181,mir-361,NQO1,TNFRSF1A,TNFRSF21
SASH1	2012	other	Activated	3742	3,16E-04	CXCL10,IFIT1B,IFIT2,IL15,IL18,IRF7,ISG15,MERTK,OASL,PELI1,RSAD2,SLFN12L,STAT2,TLR3
TBX21	-1140	transcription regulator		-0,288	3,22E-04	CCR5,CD38,EOMES,Gzmb,IL22,IL6R,IL6ST,IL7R,ITGAE,mir-148,RORC,SELL,SPP1
TNFRSF1B	1435	transmembrane receptor		-1898	3,23E-04	CCR5,Chil3/Chil4,CSN2,FAS,ITGB5,LBP,mir-10,mir-30,mir-362,mir-467,mir-551,mir-95,MSR1,P2RX7,SAA1,SELL
SAMSN1	-1135	other	Activated	4000	3,23E-04	CXCL10,DAB2,IFIT1B,IFIT2,IL15,IL18,IRF7,ISG15,MERTK,OASL,PELI1,RGCC,RSAD2,SLFN12L,STAT2,TLR3
TP73	-1092	transcription regulator		-1367	3,33E-04	ATG10,BCL2,BCL2L11,C3,CCL2,CDH1,CLEC7A,CNN3,DRAM1,FAS,FGFR3,FKBP1B,G0S2,GPNMB,GRK5,HBG2,HSPA1A/HSPA1B,IGFBP5,IL1B,INPP4A,IRF5,LRG1,LYZ,mir-8,MMP19,NLRC4,NUPR1,P2RY2,PDGFRB,PGK2,PTPN3,RAB7B,RNF144B,SERPINA1,Spink2,SPINT1,SPP1,SYNE2,TNFRSF1A,TREM2,Wfdc17
GNA15	-1340	enzyme			3,39E-04	BMP4,C3,CEBPD,CP,DAB2,FHL1,GDA,IL10,IL1RN,LBP,MGST1,MGST2,OLR1,Pvr,SNURF,SYNE1,THBD,VCAN
LGALS3	1396	other		0,907	3,48E-04	Chil3/Chil4,CTSH,CTSV,FN1,IGFBP5,IL10,IL1B,ITGAM,MGST1,MSR1,PPARG,PRSS1,PRSS3,SAA1,VCAM1
OSM	-1076	cytokine		1200	3,96E-04	ABCC4,ABCC5,ABCG1,AKR1C3,AMPD3,ARHGEF12,BCL2,CALB2,CCL2,CDH1,CDH2,CEBPD,CHI3L1,CTSH,CTSV,CXCL10,CYP4F3,DHRS7,FMO5,FN1,GART,GCA,GPNMB,HLA-A,HP,HSD11B1,IL10,IL13RA1,IL15,IL18,IL1B,IL1R2,IL6R,IL6ST,IRF7,KLF10,LBP,LMO1,LRG1,MGLL,MRC1,Mt2,OAS1,PPARG,RAB4A,RNASE4,SAA1,SERPINA1,SPP1,SYNE1,TLR3,TYRO3,UBE2L6,VCAM1
TFRC	-1228	transporter	Inhibited	-3051	4,00E-04	ANKRD22,BCL2L11,F13A1,FAM20C,GPX3,ITGAM,ITGB2,LRRC25,LY75,MCEMP1,ME1,MS4A6A,PLD4,PPARG,PRTN3
NOS2	-1226	enzyme	Activated	2751	4,00E-04	APP,BCL2,BCL2A1,CCL2,CD14,CD80,CHI3L1,Chil3/Chil4,CP,CSF3R,Erdr1,FAS,IFIT1B,IL10,IL1B,IL1RN,ISG15,KRT4,PTGS1,Saa3,SLC40A1,SLFN12L,Slfn2,Sprr2a1/Sprr2a2
TP53	-1329	transcription regulator		0,297	4,25E-04	ABCA2,ABCB6,ABCG2,ACSL1,ACSS1,ACSS2,ACTN1,ADRB2,AGTR1,AKR1B1,ANGPT1,ASS1,ATG10,BCL2,BCL2A1,BCL2L11,BMX,CAMK2D,CARD11,CARHSP1,CCL2,CD81,CDH1,CDKN2D,CEBPD,Ces1b/Ces1c,CLU,CNN3,CP,CPOX,CSF1R,CSF3R,CTSB,CTSH,CXCL10,CXCR2,DDIT4L,DGKA,DMRT1,DRAM1,EIF2B1,EPS8,F11R,F5,FAS,FKBP1B,FN1,G0S2,GADD45B,GART,GATM,GDA,GDF15,GLRX,GML,GNL3,Gzmb,HOMEZ,HSPA1A/HSPA1B,ID3,IFI16,IGF2,IL10,IL1B,IL1RN,IL31RA,INPP4A,INSR,I…
Rxr		group			4,29E-04	ABCD2,ALAS1,BCL2,CEBPE,CTSB,CTSS,CYP2C8,CYP2C9,CYP7A1,IL1B,INSR,ITGB2,LTF,PLIN2,PPARG,SEMA4D,SPP1
MAP3K7		kinase		0,915	4,43E-04	CD14,CFB,CXCL10,IFI44,IFIH1,IFIT1,IFIT2,IL1B,IRF7,ITGB5,OASL,SAA1,Saa3
KEAP1	1010	transcription regulator		1197	4,63E-04	BCL2,GBE1,GCLC,IL18,IL1B,NQO1,PPARG,VCAM1
IFNLR1	1633	transmembrane receptor			4,69E-04	CXCL10,IFI44,IFIH1,IFIT1B,IFIT2,IL1B,IRF7,ISG15,OASL,RSAD2
Alpha catenin		group		-1485	4,71E-04	CTSB,CTSV,CXCL10,FMNL2,IGF2,IL1B,IL36G,IL6ST,ITGAM,KLK3,LYZ,MMP19,Prl2c2 (includes others),SAA1,Saa3,SGK1,TNFAIP6,TSPAN8,VCAM1
EDN1	-1044	cytokine	Activated	2797	4,84E-04	ARHGEF11,BCL2,BCL2A1,CALCRL,CCL2,CDH1,CDH2,CYBB,ERRFI1,FN1,IL18,INSR,ITGA2,ITGAM,MARCKSL1,MMP7,NPM1,OLR1,PRKCE,PTGER2,PTGS1,SELL,TYR,VCAM1,VCAN
AKT1	-1051	kinase		1051	5,00E-04	ACAT2,ASS1,BCL2,BCL2A1,BCL2L11,CCL2,CDH1,CEBPD,Ces1b/Ces1c,CLU,CSN2,CTSV,CXCL10,CYP7A1,FAS,GATM,GCLC,GDF15,Gm14743 (includes others),IGF2,IGFBP5,IL10,ME1,MSR1,NQO1,Ott (includes others),PPARG,PTGS1,SCD,SORT1,SPP1,VCAN
NCOR2	1247	transcription regulator			5,14E-04	BCL2,C3,CD80,CEBPE,CTSB,CTSS,IL1B,RORC,SEMA4D,TSLP,UGT2B17
HNRNPA2B1	-1056	other			5,32E-04	CDH1,CEMIP,CLDN1,CP,CTSV,DSE,ELOVL7,FHL1,FN1,GDF15,HNMT,KRT4,MSRB3,OAS1,PAPPA,PRSS1,PRSS3,SERPINA1,STK32B,STOM,VCAN
PRDM1	1052	transcription regulator		-0,039	5,57E-04	BCL2A1,BCL2L11,CD19,CHI3L1,CLDN1,CYP4V2,F5,FAR2,FGR,GBE1,GPAT3,GPR84,GSTA5,Gzmb,ID3,IGHM,IL10,IL1B,IL7R,IRF8,JCHAIN,ME1,MMP25,MS4A4A,PIK3AP1,SELL,TNFAIP6,TRIB1
ZNF106	1032	other		-1265	5,74E-04	C3,CXCL10,ENPP5,GLRX,GPNMB,HBA1/HBA2,Ifi27l2a/Ifi27l2b,LYZ,MPZ,Pramel4 (includes others)
KITLG	1114	growth factor		-0,313	5,88E-04	AIF1,AXL,BCL2,BCL2L11,CCL2,CD14,CD68,CSF3R,ELANE,EPOR,HCK,Ifi27l2a/Ifi27l2b,IGHM,IL10,IL18,IL1B,IL1RN,LTC4S,LTF,MPO,N4BP2L1,NPM1,PRKCE,PRTN3,RAB4A,RPL7,TNFRSF1A,TYR,XRCC4
DDX58	1352	enzyme	Activated	2134	6,00E-04	CCL2,CXCL10,IFIT1,IL1B,IRF8,ISG15,KLF4,OAS1
ALOX15	1401	enzyme		1546	6,00E-04	ABCG1,BCL2,FN1,ID3,IL1B,PPARD,PPARG,VCAM1
SELP	1142	transmembrane receptor	Activated	2098	6,00E-04	BCL2A1,BST1,CCL2,HCK,IL1B,IL1R2,SERPINB9,THBD
RIPK2	1557	kinase		1722	6,02E-04	ACOD1,ACSL1,CXCL10,CYP7A1,DGAT1,DGAT2,Ggta1,GPR84,MARCKSL1,PPARD,SCD,TSLP,VCAM1
FLT3	1133	kinase			6,11E-04	BCL2,BCL2L11,CEBPE,CYBA,CYBB,IL10,LYZ,mir-155,MPO
REL	1166	transcription regulator	Activated	3159	6,50E-04	ACSS2,APP,ARHGEF11,BCL2,BCL2A1,CAMK2D,CCL2,CD80,CDH1,CTSV,CXCL10,DCLRE1B,EVI5,FAS,FN1,GADD45B,HLA-A,IFIT1B,IGHM,IL18,IL22,IRF5,IRF8,PYCARD,RORC,RSAD2,SLC22A15,Tnfrsf22/Tnfrsf23
GPAT3	1943	enzyme	Activated	2000	6,78E-04	DGAT1,DGAT2,LPL,PPARG
GALNT3	1401	enzyme			6,78E-04	CDH1,CDH2,FGF23,FN1
EEF1A2	-1327	translation regulator	Inhibited	-2000	6,78E-04	CYBA,CYBB,IL10,ITGB2
CR2	1066	transmembrane receptor		-1000	6,78E-04	BCL2,CD19,FAS,IL1B
CACNA1A	-1375	ion channel			6,78E-04	CD68,IL10,IL1B,ITGAM
Srgn	-1084	other			6,78E-04	ELANE,Gzmb,Mcpt2,Mcpt4
NCOA2	1078	transcription regulator	Activated	2435	6,87E-04	APOC2,CXCL10,Cyp2c40 (includes others),CYP7A1,GBE1,IFIT1B,IFIT2,IL1B,ISG15,KLK3,LPL,LYZ,OASL,PLIN2,PPARG,PPP1R3B,Sult2a2
GLI2	-1074	transcription regulator		-0,289	6,91E-04	BCL2,BMP4,CCL1,CCR5,CDH1,CLEC7A,CLU,CXCL10,CXCR2,IL10,IL15,IL1B,IL6R,PRKCH,SMO,SPP1
LIPG	1194	enzyme		-0,785	6,97E-04	BCL2,CCL2,IL10,IL1B,LPL,MSR1
IL32		cytokine		-1753	6,98E-04	BCL2,CCL2,FAS,IL10,IL1B,ITGAM,ITGB2,PRTN3,SPI1,THBD
SAA		group		1263	7,70E-04	BCL2L11,CCL2,Chil3/Chil4,IL10,IL1B,IL1RN,MRC1,VCAM1
LRP1	2949	transmembrane receptor		0,335	7,70E-04	APP,CDH1,CDH2,IL1B,INSR,LRP1,PDGFRB,PLIN2
ADIPOQ	-1004	other		-1777	7,81E-04	ACSL1,BCL2,CCL2,Chil3/Chil4,CXCL10,CYBA,CYBB,CYP7A1,DGAT1,FADS6,FN1,IL10,LPL,mir-155,MSR1,PPARD,PPARG,SCD,SIGLEC10,SPI1,VCAM1
NRAS	-1086	enzyme			8,00E-04	Arxes1/Arxes2,BCL2,CALCRL,CEACAM1,CRYBG1,CYBB,FHL1,FN1,HLA-A,IFI16,IFIH1,IFIT1,IFIT1B,IGHM,IL13RA1,IL1RN,ISG15,ITGA2,JCHAIN,LBP,MSR1,NQO1,P3H4,USP18,ZNF703
RGCC	2372	other		1231	8,32E-04	CDH1,CDH2,FN1,RORC,SCD
STAT5B	1029	transcription regulator		-1661	8,39E-04	ABCD2,Acot1,Adh6-ps1,AGPAT2,AKR1C3,BCL2,Cd163l1,CDH1,CSN2,CYP2A6 (includes others),CYP2C8,CYP2C9,CYP39A1,CYP4A11,CYP4A22,DGAT2,ELOVL3,FAS,Fbxw21 (includes others),G0S2,GADD45B,ME1,Mup1 (includes others),NQO1,NRP2,PROM1,SCD,SLC34A2,Sult2a2,Sult3a1/Sult3a2,TNFRSF14,TNFRSF1A,TREM3,UGT2B28
LDLR	1039	transporter		-0,366	8,75E-04	ABCG1,ALCAM,ATP7A,CD68,CYP7A1,GJA5,IL10,IL1B,LPL,LRP1,MSR1,PPARG,SCD,SPP1,VCAM1
PRKAG3	-1399	other			8,77E-04	ALAS1,CES1,DDIT4L,GAS5,GBE1,GLRX,GPX3,HFE,IGFBP5,IL15,ITIH5,KLF4,PLIN3,RGCC,RHOU,RORC,RPL13A,SLC40A1,SNCG,TMEM37,TSPAN8,UGP2,Zfp932
MST1	1017	growth factor		-1195	9,17E-04	FAS,IL15,IL18,IL1RN,IRF8,MSR1,SPP1
TAB1	1020	enzyme		-1195	9,17E-04	CFB,CXCL10,IFIH1,IFIT1,IL1B,IRF7,SAA1
NEDD9	1256	other	Activated	2813	9,33E-04	AOAH,APP,CDH1,ERRFI1,GDF15,ITGA2,LRP1,PLIN2,PPP1R3B
SOD1	1004	enzyme		-1463	9,41E-04	APP,ASS1,BCL2,BMP4,C5AR1,CACNB4,Casp12,CD14,CDH2,CLU,CP,CSF1R,GCLC,GPX3,GSTA5,IL10,IL15,IL1B,LPL,mir-1,Mt2,P2RX7,P2RY6,PRKCE,PTGR1,SCN1B,SLC40A1,SNCG,SPP1,VCAM1
ERK		group		1105	9,70E-04	ACTN1,AXL,BCL2,BCL2L11,CCL2,CDH1,CEBPD,CLU,CXCL10,FAS,FN1,GCLC,GDF15,IL10,IL1B,IL22,INPP1,ITGAM,ITGB2,KLF10,KLF5,PPARD,RAB7B,RORC,SELL,SORT1,VCAN
MAFB	1476	transcription regulator		1192	9,73E-04	ACTN1,ALCAM,CCL2,CD2AP,CD38,F13A1,GATM,IL10,IL7R,LGMN,OLFML2B,SELENOP,SLC40A1,SLC9A9
CYP27B1	-1257	enzyme		-0,344	9,75E-04	ATP2B1,CCL1,CD14,IL10,IL15,IL18,SPP1,TRPV5
CBX7	1153	other		-1664	9,85E-04	CBX4,CDH1,CLDN1,CTSS,GDF15,PAPPA
PARP9	1210	enzyme	Activated	2433	9,85E-04	IFI44,IFIT1,IFIT2,IRF7,ISG15,SP110
SIRT1	-1046	transcription regulator	Inhibited	-2713	1,09E-03	ABCG1,AGTRAP,ARNT2,CDH1,CDH2,Csprs (includes others),DDX60,DHX58,EBI3,ERMP1,FGFR3,FN1,GBP6,HCK,HLA-A,IFI44,IFIT1B,IGHM,IL10,IL1B,IRF7,JCHAIN,Ms4a6b,NECTIN4,NEURL1,NF1,OAS1,Oasl2,PARP12,RNF213,RSAD2,RTP4,SLC7A11,Slfn2,SP110,THBD,Trim30a/Trim30d,USP18
RORA	-1097	ligand-dependent nuclear receptor		-1577	1,10E-03	ABCD2,CXCL10,CXCR2,CYP2A6 (includes others),CYP2C8,CYP39A1,CYP4A11,ELOVL3,ELOVL7,GADD45B,GSTA5,IL10,IL18,IL1B,IL22,KCNK5,Mt2,Mup1 (includes others),PLIN2,RORC,Saa3,SCD,SLC16A10,Sult3a1/Sult3a2,TLR3
CFTR	-1252	ion channel		-1507	1,11E-03	CA4,Cyp2c40 (includes others),CYP4A11,CYP4V2,FAS,GML,LRG1,Mcpt2,PGLYRP1,SAA1,Saa3,SCD,SLFN12L,Slfn2
EGR1	-1010	transcription regulator		1320	1,12E-03	APP,BCL2L11,CCL2,CDH1,CDKN2D,CLU,FAS,FLT1,FN1,GADD45B,GDF15,HPSE,IGF2,IL1B,IL6R,ITGAM,LYZ,ME1,mir-148,mir-17,PPARG,SGK1,SPP1,VCAM1
MAPK14	1135	kinase		1403	1,13E-03	BCL2,CCL2,CD80,CDH1,CEBPD,CXCL10,CYP7A1,DAB2,FAS,FLT1,FN1,HSPA12B,IGF2,IL10,IL18,IL1B,IL22,mir-1,SGK1,SLFN12L,Slfn2,TIMP2,VCAM1
IL6R	2765	transmembrane receptor		-0,127	1,15E-03	CCL2,CXCL10,FN1,HP,IGF2,IGFBP5,IL10,IL1B,IL6R,IL6ST,SAA1,VCAM1
ETS2	-1018	transcription regulator		1563	1,15E-03	BMP4,CSF1R,FLT1,HPSE,LYZ,mir-155,mir-29,MSR1,SPP1,TFEC,TIE1,Tlr13
OSMR	-1410	transmembrane receptor			1,20E-03	BCL2,C15orf48,CXCL10,DHX58,IL6ST,LRG1,Mt2,OAS1,Oasl2,PHF11,SCD
H2AFB3 (includes others)	-1311	other		-1897	1,20E-03	BCL2L10,BCL2L11,BLK,LMO1,PAQR9,SAA1,SERPINB9,SLC29A3,TNFRSF8,TNFRSF9
USP18	1797	peptidase	Inhibited	-2425	1,20E-03	BCL2L11,CXCL10,IFIH1,IL15,IRF7,ISG15,OAS1
ELANE	2125	peptidase		-0,570	1,20E-03	CD14,CTSB,ELANE,IL1B,MMP7,NKRF,SERPINA1
NR1I3	-1273	ligand-dependent nuclear receptor		0,707	1,23E-03	ABCC4,ALAS1,CYP2A6 (includes others),CYP2C8,CYP2C9,CYP39A1,CYP3A7,CYP7A1,GADD45B,GSTA5,LEAP2,LRG1,SCD,TNFRSF1A,UGT2B17,UGT2B28
ZXDC	1043	transcription regulator			1,26E-03	CCL2,CD14,ITGAM
LY86	1135	other			1,26E-03	CD14,CD180,CD80
CTSV	1814	peptidase			1,28E-03	CD2AP,CLDN1,CTSV,IL1B
C1q		complex		0,555	1,28E-03	CCL2,CD80,IL10,MERTK,VCAM1
CAR ligand-CAR-Retinoic acid-RXRÎ±		complex		0,555	1,28E-03	ABCC4,ALAS1,CYP2C8,CYP2C9,CYP3A7
SGPL1	1650	enzyme		-0,468	1,28E-03	APP,BCL2,IFIT1,mir-1,PPARG
ABCC1	-1350	transporter		1067	1,28E-03	BCL2,CYBA,CYBB,NQO1
KHSRP	1021	enzyme			1,28E-03	IL1B,mir-1,mir-155,RPL3
FCGR1A	5675	transmembrane receptor			1,28E-03	FCGR1A,IL1B,IL1RN,ITGAM,ITGB2
DGAT1	2276	enzyme		1103	1,28E-03	DGAT1,DGAT2,LPL,PPARD,PPARG
growth factor		group			1,28E-03	APP,BCL2,CLU,IL7R,SELL
CXCL8		cytokine		0,449	1,32E-03	ABCG2,BCL2,CXCR2,FAS,IL1B,ITGA1,ITGAM,ITGB2,KLK3,PRTN3,SELL,VCAM1
STAT4	1539	transcription regulator	Activated	3117	1,34E-03	ACSS1,ATP7A,BCL2,BCL2L11,C3,CCL2,CCR5,CXCL10,EPOR,ERRFI1,GAS5,GBE1,GCNT2,IFIH1,IFIT1B,IFIT2,IL10,IL22,ISG15,ITIH5,LRP1,mir-155,Ms4a4b (includes others),RCN3,RGCC,SMPDL3A,Trim30a/Trim30d,VSIR
EZH2	-1010	transcription regulator		-0,302	1,36E-03	ADRB2,BCL2,BCL2L11,BMP4,BMPR1B,C15orf48,C3,CCR5,CDH1,CEMIP,CPD,CSF3R,CXCL10,EOMES,FANCB,FLT1,GDF15,GPR68,HOXA7,Ifi27l2a/Ifi27l2b,IL10,ITGA1,KLF4,KLK3,LAMB3,mir-154,mir-8,MMP7,ONECUT1,PARP12,PPARG,PROM1,RNF5,SAA1,SERPINA1,SLC7A11,TIMP2,WASF1
N-cor		group			1,37E-03	ACSL1,CTSB,CTSS,CXCL10,FAM20C,IL1B,OLR1,PLIN2,RAB20,RNF144B,SCD,SEMA4D,SGK1,TBC1D2,USP18,ZNF703
PAX5	1252	transcription regulator		-1145	1,38E-03	BCL2,BLK,CD19,CSF1R,CSN2,FN1,JCHAIN,mir-15,SLC16A10
POU2AF1	1208	transcription regulator		1664	1,38E-03	CCR5,Crisp1/Crisp3,ID3,IFI44,IFI44L,IGHM,MS4A6A,PAPPA2,SPP1
ID2	-1113	transcription regulator		1946	1,38E-03	BCL2,BCL2L11,CCR5,CD19,CDH1,DGKA,DUSP22,EOMES,FGFR3,GADD45B,IFI16,IL10,IL6R,IL7R,IRF5,IRF8,ITGA1,MAP3K3,MPZ,PIK3R5,PTPN22,PTPN3,SELL,TNFRSF1A,VCAM1
TNFSF13B	1250	cytokine		-0,746	1,40E-03	BCL2,BCL2A1,BCL2L11,CCL2,CD80,CTSS,HLA-DMB,IL10,IL15,SELL,SPP1
CCL11	1137	cytokine		0,565	1,43E-03	AIF1,BCL2,CCL2,DPP4,FAS,IL1B,IL22,ITGA1,ITGA2,ITGAM
IL5	-1333	cytokine		1757	1,45E-03	ASS1,BCL2,CA4,CCL2,CCR5,CCRL2,CD80,CEACAM1,CKAP4,Crisp1/Crisp3,CSF3R,CXCR2,CYSLTR1,EPOR,EPS8,FAS,GCAT,IGHM,IL10,IL13RA1,IL1R2,IL6R,IRF7,ITGAM,JCHAIN,PGM1,RASGRP2,SGK1,SLFNL1,TLR1,TNFRSF8,TNFRSF9
CD4	-1053	transmembrane receptor		-0,056	1,52E-03	BCL2,FAS,Gzmb,ID3,IL10,IL15,IL22,ITGAE
IRAK1	1266	kinase		-0,316	1,52E-03	CXCL10,IFNA4,IL10,IL15,IL1B,RORC,STAT2,VCAM1
ITGB1	1329	transmembrane receptor		-1343	1,53E-03	BCL2,BMPR1B,CCL2,CDH1,CDH2,CSN2,FGFR3,FN1,IGF2,IGHM,IL1B,IL1RN,ITGA3,MMP19,PAPPA,RORC,TIMP2,TNFSF12
C5	-1328	cytokine		1388	1,53E-03	BCL2,C5AR1,CCL2,CXCL10,CYBB,FCGR1A,FLT1,FN1,GDF15,IL10,IL1B,ITGAM,ITGB2,MBL2,MPO,VCAM1
CA4	-1822	enzyme		1890	1,54E-03	CA1,KEL,KRT4,Mir1192,Nlrp1c-ps,SLC10A6,TGM3
CHRNA7	-1019	transmembrane receptor		-0,870	1,54E-03	CCL1,CXCL10,IL1B,IL1RN,ITGAM,PPARD,TIMP2
CLU	2671	other		0,831	1,54E-03	APP,ATP7A,ATP7B,BCL2,CCL2,CDH1,CLU
GAPDH	1239	enzyme		-1915	1,54E-03	CCL2,IFIT2,IL10,OAS1,OAS3,SPP1,UBE2L6
ADRB		group		-1243	1,59E-03	ACAT2,ACSS1,ADGRL4,ARHGEF3,AXL,CD68,CXCL10,FAS,GDF15,GSTA5,KLF4,NCL,NOD1,Npm3-ps1,NQO1,OASL,Prl2c2 (includes others),RSAD2,SLC40A1,SLC7A11
LTBR	1250	transmembrane receptor		1914	1,66E-03	BST1,CD80,CLU,GDA,LYZ,PDGFRB,SERPINA1,Trim30a/Trim30d,VCAM1
MAPKAPK2	1043	kinase	Activated	2543	1,69E-03	CCL2,CEBPD,CXCL10,IL10,IL18,IL1B,MSR1,SLA,TLR3,VCAM1
IL12A	1508	cytokine		1838	1,69E-03	BCL2,CXCL10,EBI3,FAS,IL10,IL1B,IL22,MMP7,STAT2,VCAM1
NFKBIB	-1011	transcription regulator		0,000	1,69E-03	BCL2A1,BCL2L11,Casp12,CCL2,CD80,CTSV,IL1B,Saa3,TYR,VCAM1
CUX1		transcription regulator		-1206	1,69E-03	CDH1,CDH2,CEBPE,CXCL10,CYBB,CYP7A1,ELANE,HIST1H4C,ITGB2,LTF
IL22	-1865	cytokine		0,361	1,70E-03	ABCG1,BCL2,C3,CCL1,CLDN1,CXCL10,CYBA,HP,IL10,IL1B,IL22,LBP,PTGS1,SAA1,TGM3,TSLP
S100A8	-1015	other		1439	1,71E-03	ABCG1,ACSS1,BCL2,CD80,CP,CXCL10,FAS,IL10,IL1B,IL22,ISG15,ITGAM,MYCT1,OLR1,PRSS12,RAB20,Saa3,SGK1,Spink2,USP18,VCAM1,VCAN
MAPK9	1114	kinase		0,077	1,73E-03	BCL2,BCL2L11,BMP4,CCL2,EOMES,FAS,GADD45B,Gzmb,IFI16,IL18,IL1B,LPL,MARCKSL1,NCL,PLIN2,PPARG,SCD,SERPINA1,SLFN12L,TLR3
KCNE3	1131	ion channel			1,74E-03	AKR1C3,Csprs (includes others),Erdr1,HEPHL1,HSPA1A/HSPA1B,IGHM,JCHAIN,KCNK5,KLF4,Mcpt2,Olfr877,TNFAIP6
JUN	-1016	transcription regulator		0,953	1,85E-03	ACAT2,ALAS1,APP,AXL,BCL2A1,BCL2L11,CAMP,CCL2,CD14,CD68,CDH1,CLU,CSF1R,CXCL10,CYP7A1,FAS,FN1,GCLC,GSTA5,IFI16,IL10,IL1B,IL7R,ITGAM,LBP,LMO1,mir-155,MMP7,MPZ,MSR1,MXI1,NQO1,PADI4,PRKCE,Prl2c2 (includes others),SAA1,SCD,SERPINB9,SGK1,SNCG,SPP1,TCF7L2,VAV3,VCAM1
IFNGR1	1674	transmembrane receptor	Activated	2200	1,86E-03	CCL1,CD38,CXCL10,FAS,IL1B,IRF7,PDGFRB,TNFRSF1A
TNFRSF13B	1356	transmembrane receptor		0,537	1,87E-03	BCL2,BCL2L11,CD19,FAS,IGHM
PXR ligand-PXR-Retinoic acid-RXRÎ±		complex		-0,067	1,96E-03	ALAS1,CYP2A6 (includes others),CYP2C8,CYP2C9,CYP3A7,CYP7A1,SCD
NPC2	1365	transporter		-0,522	1,96E-03	AKR1C3,CTSB,IL18,PPARG,PTGER2,PTGS1,STAT2
SSB	-1073	enzyme	Inhibited	-3097	1,98E-03	mir-10,mir-148,mir-15,mir-17,mir-183,mir-19,mir-29,mir-30,mir-361,mir-95
PROC	-1567	peptidase		-1108	1,99E-03	ANGPT1,BCL2A1,CCL2,CLU,F5,IL1B,MPO,THBD,VCAM1
GPX1	1168	enzyme	Inhibited	-2182	1,99E-03	BCL2,CD14,CXCL10,CYBB,FAS,GLRX,GPX3,TNFRSF1A,VCAM1
CYR61	-1589	other		0,133	2,02E-03	BCL2L11,C3,CCL2,CXCL10,FN1,IL10RB,IL18,IL1B,IL6ST,ITGA2,ITGA3,TIE1,TIMP2,TLR7
HDAC3	-1222	transcription regulator		0,095	2,03E-03	CDH1,CDH2,CSN2,CXCL10,HBG2,HP,ME1,mir-8,PLIN2,SCD,SPP1,TNNI2,USP18
Histone h3		group			2,04E-03	ABCD2,ADD2,BCL2,BCL2L11,BMP4,CA4,CCL2,CDH1,CEACAM1,CKAP4,CLPS,CSF1R,CXCL10,EOMES,ERMAP,FLT1,HOXA7,HPSE,Ifi27l2a/Ifi27l2b,IL10,IL1B,IL6R,IRF7,Meis1,MGLL,mir-155,MPZ,MTUS1,OPN1LW,PPARG,PTGR1,RAB38,RSAD2,SCD,SCNN1A,SGK1,SPP1,SPTA1,STOM,SYNE2,TRIB1,TYRO3,USP18,WASF1
MGAT3	-1301	enzyme		0,152	2,18E-03	CDH1,CDH2,ITGA2,ITGA3
PRKCA	-1371	kinase	Activated	2750	2,19E-03	APP,CCL2,CTSB,CYBB,FN1,HSPA1A/HSPA1B,ID3,IFIT1,LPL,NQO1,PLD1,PTPRN2,SCAMP1,TYR,VCAM1
ERK1/2		group		1870	2,20E-03	AKR1C3,BCL2,BCL2A1,BCL2L11,C3,CCL2,CD80,CTSB,CTSV,CXCL10,CYBB,CYP7A1,FLT1,FN1,GRK5,HLA-A,ID3,IFIT1,IL10,IL1B,ITGA2,ITGA3,Nrg1,PTGER2,Saa3,SGK1,SPP1,TIMP2,TSLP,VCAM1,VCAN
IL1A	-1350	cytokine		1346	2,22E-03	APP,BCL2,CCL2,CD80,Clec2d (includes others),CXCL10,DPP4,FAS,HSD11B1,IGFBP5,IL10,IL18,IL1B,IL1R2,IL1RN,IL36G,P2RY6,PPARG,SAA1,Saa3,SERPINA1,SPP1,TSLP,VCAM1
NPM1	-1873	transcription regulator		0,000	2,27E-03	CCL2,HOXA7,IL6ST,LTF,mir-10,mir-204,mir-29,NPM1
RXRB	1074	ligand-dependent nuclear receptor			2,27E-03	ACSL1,COLEC12,CTSB,CTSS,CXCL10,IL10,IL1B,LYZ,RNASE2,SEMA4D,TSLP,VCAN
EIF2AK2	1507	kinase	Activated	2744	2,27E-03	BCL2,CEBPD,FAS,IFIT1,IL1B,ISG15,OAS1,OAS3,PARP12,SP140,UBE2L6,USP18
Mek		group		-1687	2,29E-03	ABCG2,AXL,B4GALT6,BCL2L11,CDH1,CLU,CSF1R,CXCL10,GDA,GDF15,GNL3,IL10,IL15,IL1B,mir-29,NOP58,NQO1,PDGFRB,RABGGTB,RND3,SLC20A1,SNCG,SORL1,STON1,TFB2M
RPTOR	-1282	other		-0,514	2,29E-03	CD80,CDH1,Chil3/Chil4,CSF1R,FCGR1A,IL10,IL1B,IRF8,ITGAM,LY75,MRC1,PYCARD,SPI1
CREBBP	1003	transcription regulator		-0,483	2,35E-03	ALAS1,ANGPT1,ARHGEF3,BCL2,CAMK2D,CCR5,CD80,CDH1,CNN3,CXCL10,CYBB,CYP7A1,DUSP22,ELANE,EOMES,EPSTI1,EVL,FGFR3,FMNL2,GFI1B,HSD11B1,IFIT1B,IFNA4,IL10,IL7R,ISG15,KLK3,LPL,MPO,MPZ,MYO1F,OAS3,PDGFRB,RSAD2,RTP4,SLC18A2,SLC7A11,STOM,USP18,VCAM1
miR-944 (miRNAs w/seed AAUUAUU)		mature microRNA		1633	2,40E-03	CA1,CCDC105,JCHAIN,KCNT2,OSTN,TFEC
SSTR2	-1021	G-protein coupled receptor		0,000	2,40E-03	BCL2,CDH1,CDH2,LPL,SLC18A2,TNFRSF1A
miR-155-5p (miRNAs w/seed UAAUGCU)		mature microRNA	Inhibited	-2990	2,44E-03	AGTR1,AGTRAP,AMIGO2,BCL2L11,C2orf80,CARHSP1,CCDC126,CLDN1,CSF1R,FGD4,FMNL2,GATM,GDPD1,HSDL1,IL13RA1,IL1B,IL36G,JCHAIN,LPL,MYO10,PELI1,SCAMP1,SLA,SPI1,SYNE2,TCF7L2,VAV3,ZIC3
TNFRSF9	-2052	transmembrane receptor		0,478	2,46E-03	BCL2,BCL2A1,CD14,CD80,FAS,IL1B,ITGAM
POU2F1	1022	transcription regulator			2,55E-03	ACSL1,ATP6V0C,CSF1R,CYP2A6 (includes others),CYP2C8,CYP2C9,GAS5,GPX3,LPL,OLR1,SAA1,SELENOP,SLC7A11,SPP1,TNFRSF14,VCAM1
TNFSF10	-1517	cytokine		1396	2,58E-03	BCL2,CD14,CTSB,HLA-A,IFI16,IFIT1,IL1B,IL1RN,ISG15,ITGAM,PRKCE,Tnfrsf22/Tnfrsf23
PLA2G10	-1125	enzyme		1539	2,69E-03	BMP4,CCL2,FAS,Gm11568/Krtap9-1,IL10,IL1B,IL22,KLF3,KRT71,KRT75,KRTAP13-1,MRC1,NUP35,RORC,SLA2
FOXO1	-1141	transcription regulator	Activated	2224	2,70E-03	AFF3,ALAS1,ANGPT1,BCL2,BCL2A1,BCL2L11,CTSV,CXCL10,CYP7A1,ELOVL7,EOMES,FAS,FGF23,FN1,GADD45B,Gzmb,IL10RB,IL15,IL18,IL1B,IL22,IL7R,INSR,IRF5,ITGA3,ITGAM,ITGB2,KLF4,KLK3,LPL,ME1,MXI1,NRP2,PPARG,PTGS1,SCD,SELL,SGK1,SLC25A20,SLC25A25,STAT2,TIE1,TNFRSF9,VCAM1
SUMO3	-1444	other		-0,342	2,75E-03	APP,Bst2,CD38,CEACAM1,CXCL10,ISG15,RNASE4,TNFRSF21
PTPRC	1224	phosphatase		0,625	2,75E-03	APP,BCL2A1,CXCR2,IGHM,IL10,IL1B,IL22,VCAM1
ANXA1	1211	enzyme		0,461	2,75E-03	CCL2,CDH1,IL1B,ITGAM,ITGB2,RORC,SELL,TIMP2
SQSTM1	-1214	transcription regulator		-0,186	2,79E-03	CKAP4,CYP2A6 (includes others),GCLC,IL15,IL18,IL1B,NQO1,RGCC,RSAD2
NR1H4	-1010	ligand-dependent nuclear receptor		0,045	2,86E-03	ABCC4,ABHD5,ACSS1,ADRB2,APOC2,C3,CYP7A1,DDAH1,FAS,HK3,IL1B,INSR,ITGAM,KLF4,PGM1,PPARG,PTGS1,SPP1,THBD,TIMP2
CCL5	1569	cytokine		1806	2,92E-03	AIF1,ALCAM,C5AR1,CCL2,CCR5,CCRL2,DDAH1,IL1B,ITGAM,MMP19,OLR1,SGK1
mir-155	-1757	microRNA		-0,296	2,98E-03	AGTR1,BCL2,CCL2,CD68,CLDN1,CXCL10,DOCK1,IL10,IL13RA1,IL1B,IRF7,IRF8,mir-155,PELI1,SPI1
Insulin		group		0,965	2,99E-03	ACSL1,AGTR1,APP,ASB4,ATP7A,BCL2,CCL2,CYBB,CYP2C9,CYP7A1,ERRFI1,FGF23,FN1,GCLC,HPSE,HSD11B1,IGF2,INSR,KLF4,KLK3,LPL,ME1,mir-1,mir-10,mir-148,mir-181,mir-29,mir-30,mir-423,mir-95,PLIN3,PPARD,PPARG,SCD,SELENOP,SGK1,SORT1,TGFBI
SERPINA4		other			2,99E-03	BCL2L11,CCL2,VCAM1
RNF216	1540	enzyme			2,99E-03	CXCL10,IFIT1,ISG15
ELF2	1206	transcription regulator			2,99E-03	BLK,KLK3,TIE1
BCL2A1	4366	other			2,99E-03	BCL2,BCL2A1,Ly6a (includes others)
P38 MAPK		group	Activated	2981	3,00E-03	ANGPT1,ASS1,BCL2,BCL2A1,CCL2,CD80,CEBPD,CXCL10,CYBB,CYP4F3,DGKA,FAS,FN1,GCLC,HP,ID3,IGFBP5,IL10,IL1B,IL1RN,IRF7,ITGAM,ITGB2,KLF4,KLF5,PPARG,RAB7B,RND3,SCNN1A,SGK1,TIMP2,TNFRSF1A,TRIB1,TYR,VCAM1
OSCAR	-1021	other		-0,378	3,05E-03	BCL2,IL1RN,ITGAM,MMP19,MMP7,TLR7,TLR8
GJA1	-1609	transporter		0,115	3,05E-03	BMP4,CCL2,CDH1,FGFR3,IL10,IL1B,SPP1
miR-4263 (miRNAs w/seed UUCUAAG)		mature microRNA		0,816	3,12E-03	IL15,ONECUT1,OSTN,SNX10,TFB2M,ZDBF2
FOXO4	1275	transcription regulator		1154	3,13E-03	ANGPT1,BCL2L11,ELOVL7,GADD45B,IL10RB,ITGAM,ITGB2,NRP2,PTGS1,SCD,SELL,SGK1,TIE1,VCAM1
KLF6	1199	transcription regulator		-1863	3,27E-03	BCL2L11,CCL2,CDH1,CDH2,Chil3/Chil4,IL1B,KRT4,MRC1,NCOA1,PPARG,VAV3
Rock		group		0,970	3,28E-03	APP,CCL2,CDH1,FN1,MIR17HG,PPARG,SORT1,SPP1,VCAM1
BMP4	-1712	growth factor		0,777	3,28E-03	ABCG2,ASIP,BCL2,BMP4,CDH1,HOPX,ID3,KLF10,KLF4,mir-10,MIXL1,NUPR1,PAPPA2,PPARD,PPARG,PRKCH,PRR5,SLC40A1,SPI1,SPINT1,SPNS2,STRA8,TYR
ATG7	1085	enzyme		0,891	3,28E-03	BCL2L11,CDH2,CTSB,CYP2A6 (includes others),IL10,IL1B,MSR1,NQO1,TNFRSF1A
PDK2	-1122	kinase			3,44E-03	Chil3/Chil4,IL10,IL1B,IRF8
NLRC4	2402	other			3,44E-03	GPR132,IL18,IL1B,NLRC4
miR-4694-3p (miRNAs w/seed AAAUGGA)		mature microRNA		-0,632	3,58E-03	CD80,HORMAD1,IFIT1B,JCHAIN,LGI1,MBL2,MSR1,NOXRED1,PTGR1,SELENOP
FFAR3	-1292	G-protein coupled receptor		1212	3,63E-03	CD80,CXCL10,FCGR1A,GBP6,HLA-DMB,Ighg,IL1B,IL1RAP,PAG1,SCN1B,Tlr13,TLR7,TLR8
miR-222-5p (miRNAs w/seed UCAGUAG)		mature microRNA		-1941	3,63E-03	APOH,CD2AP,EVI5,GPAT3,HSDL1,MBL2,MRGPRX3,NUMB,SCD,SELENOP,SLFN12L,SMIM24,TFEC
INSIG1	-1080	other	Inhibited	-2523	3,63E-03	ABCG1,ACSS2,CCR5,CD68,CLEC7A,CXCL10,IRF8,LPL,MRC1,OLR1,PLD1,PLIN2,PPARG,PTGS1,SCD
HOXC8	-1200	transcription regulator		0,388	3,74E-03	APP,ASS1,CXCL10,IL1R2,Ly6a (includes others),NQO1,SPP1
VitaminD3-VDR-RXR		complex		0,705	3,83E-03	CAMP,CD14,CXCL10,IGFBP5,KLF4,PPARD,SPP1,THBD,TRPV5
Hbb-b1		transporter		-0,295	3,86E-03	BCL2L11,CCR5,CLEC7A,CXCL10,CXCR2,CYBA,CYBB,FN1,HFE,Ighg,IL1B,ITGAM,SPI1,VCAM1
PAF1	1214	other		1890	3,92E-03	IFI44,IFI44L,ISG15,KLF4,Meis1,OAS3,OASL,ZNFX1
TFAP4	-1306	transcription regulator		0,236	3,92E-03	CDH1,CDH2,CLDN1,ESRP2,FN1,GDF15,MLF1,STEAP3
PTGS1	3789	enzyme			3,92E-03	ANGPT1,CYBB,IL1B,JCHAIN,PTGER2,PTGS1,TNFRSF9,TNNI2
EPHB6	-1251	kinase		-1373	3,92E-03	IL10,mir-10,mir-15,mir-17,mir-183,mir-29,mir-30,TRIB1
ZC3H12A	1048	enzyme		1659	3,97E-03	CCL2,CEBPD,IL1B,LPL,mir-155,PPARG
Focal adhesion kinase		group		-0,766	3,97E-03	BCL2,CDH2,ITGB2,KLK3,SELL,VCAM1
FCER1G	1064	transmembrane receptor		-1387	3,97E-03	GP6,IFIT2,IL10,IL1B,IL1RN,RSAD2
TCF		group			4,04E-03	BCL2,BMP4,CEACAM1,CRYBG1,F13A1,ID3,ITGA1,KLK3,MMP7,MUC6,SAA1,SERPINA1,TSPAN8
SMARCA2	1039	transcription regulator	Inhibited	-2158	4,11E-03	BCL2,BMPR1B,CDH1,CP,CYP7A1,IGFBP5,ITGAM,KLK3,PPARG,TYR
ID3	1763	transcription regulator		0,900	4,12E-03	BCL2,BCL2L11,BLK,CCR5,DGKA,DUSP22,EOMES,GADD45B,GNL3,ID3,IFI16,IL10,IL6R,IL7R,IRF5,IRF8,MAP3K3,PIK3R5,PPAN,PTPN22,PTPN3,SELL,TNFRSF1A,VCAM1
POR	-1272	enzyme		1066	4,22E-03	ACAT2,Acot1,ACSL1,C11orf54,CAPRIN2,CYP2A6 (includes others),CYP2C8,CYP39A1,CYP4A11,CYP7A1,ELOVL3,GADD45B,GSTA5,HLA-A,HLA-DMA,LPL,Naip1 (includes others),PPARG,SCD,SUSD2,TMEM176A,TMEM267
CAV1	1232	transmembrane receptor		0,792	4,41E-03	BCL2L11,CD14,CDH1,CSF1R,CSN2,FAS,IL10,INSR,KRT4,NPM1,NQO1,PROM1,RPS13,SKIL,SLC14A1,SLC20A1,TNFRSF1A,VCAM1
VDR	-1126	transcription regulator		1015	4,45E-03	AGTR1,CD14,CDH1,CXCL10,CYP2C9,FGF23,IFI44L,IL18,IL1RN,mir-155,PLD1,PLIN2,SLC34A2,SPP1,THBD,TRPV5,TSLP
EBI3	2426	cytokine		1352	4,45E-03	CD80,EOMES,HLA-A,HLA-DMA,HLA-DMB,IL10,IL22,RORC,STAT2
KL	1008	enzyme		-0,084	4,55E-03	AXL,BCL2,CYBB,MERTK,MMP7,TYR,TYRO3
MTOR	1057	kinase		-1221	4,55E-03	AKR1B1,ATP2B1,AVIL,BCL2,BCL2L11,CCL2,CDH1,CEBPD,EOMES,FGFR3,FN1,HBA1/HBA2,HSD11B1,IFI16,IGF2,IL10,IL1B,IL22,KLK3,mir-1,OAS1,PPARD,PPARG,RAB4A,RORC,RPS18,SELL,SERPINA1,SLC26A3,SNCG,TNFRSF1A,VCAM1
CRP	-1341	other		0,802	4,55E-03	CCL2,IL10,IL1RN,IL6R,ITGAM,LPL,SELL
KCNK9	-1389	ion channel		-1414	4,64E-03	CA1,GADD45B,HP,KEL,SLC14A1,SNCG,SPTA1,ST6GALNAC5
CCR5	2542	G-protein coupled receptor	Activated	2618	4,64E-03	CCR5,CXCL10,FAS,IL10,IL1B,IL22,SERPINA1,TNFRSF1A
CD36	-1413	transmembrane receptor		-0,171	4,64E-03	DGAT1,IL10,IL1B,LPL,LRP1,Pln,PPARG,SCD
Smad2/3		group	Inhibited	-2415	4,70E-03	ABCG2,EOMES,mir-154,mir-181,mir-329,mir-423,mir-467,MIXL1,RORC,SKIL
Metalloprotease		group			4,80E-03	FN1,ITGAM
Csl	-1087	enzyme			4,80E-03	CDH1,PDGFRB
GSTZ1	-1019	enzyme			4,80E-03	GSTA5,NQO1
AP1M1	1171	transporter			4,80E-03	ATP7A,HLA-A
CELA1	1374	peptidase			4,80E-03	HLA-A,HSPA1A/HSPA1B
LYZ	1945	enzyme			4,80E-03	IL1B,LYZ
CARD8		other			4,80E-03	BCL2A1,IL1B
GPR34	-1406	G-protein coupled receptor			4,80E-03	ITGAM,ITGB2
IFI30	1038	enzyme			4,80E-03	CTSS,HLA-A
KLK6	-1351	peptidase			4,80E-03	BCL2L11,CDH1
Ly6a (includes others)	7016	other			4,80E-03	APP,IGHM
TMSB10/TMSB4X		other			4,80E-03	FAS,MMP7
FXYD5	1033	ion channel			4,80E-03	CCL2,CDH1
Col17a1	-1018	other			4,80E-03	ELANE,SERPINA1
AGPAT2	1817	enzyme		0,447	4,86E-03	ACSL1,DGKG,PLD4,PPARG,SCD
miR-378a-3p (and other miRNAs w/seed CUGGACU)		mature microRNA		-0,500	4,86E-03	ACOD1,APOC2,CD226,DHX58,DMRT1,FCGR1A,GALM,GSDMC,IL6ST,IMPG1,IPO4,KBTBD7,PAG1,PEBP1,RSPH4A,TMEM207
MAFK	-1543	transcription regulator		0,487	4,86E-03	ABCC4,ABCC5,GCLC,NQO1,S100a2
KLK5	1226	peptidase		-0,200	4,86E-03	IL18,IL1B,IL22,S100a7a,TSLP
S100A9	1211	other		1877	4,88E-03	ABCG1,ACSS1,C3,CP,CXCL10,FAS,IL1B,IL22,ISG15,ITGAM,MYCT1,OLR1,PRSS12,RAB20,SGK1,Spink2,TNFRSF9,USP18,VCAM1,VCAN
MAC		complex		0,946	4,99E-03	AKR1C3,BCL2,FN1,PTGER2,RGCC,SPP1
BCL2L11	1738	other		-0,031	4,99E-03	ADRB2,BCL2,BCL2L11,IL10,IL1B,NOD1
FCGR2A	1129	transmembrane receptor		-0,581	4,99E-03	CCL1,CCL2,FAS,FCGR3A/FCGR3B,IL10,IL1B
PF4	-1141	cytokine		1744	4,99E-03	CCL2,IL1B,ITGAM,KLF4,LY75,THBD
ABCA4	-1136	transporter			5,11E-03	C3,CFB,CXCL10,TLR3
NFKBID	-1301	transcription regulator			5,11E-03	CD38,CDH1,CDH2,IL10
LECT2	1040	other		0,623	5,11E-03	C3,CXCL10,IL10,IL1B
MAS1	-1352	G-protein coupled receptor			5,11E-03	Chil3/Chil4,CYBB,IL1B,MRC1
MYCN	-1267	transcription regulator	Inhibited	-2574	5,21E-03	ABCA2,ABCA3,ABCA6,ABCC4,ABCD2,ABCG2,CKAP4,CLU,FN1,HLA-A,ITGA2,ITGA3,KLK3,mir-17,mir-29,MIR17HG,MSRB3,MXI1,NCL,NPM1,RPL10,RPL13A,RPL21,RPL27A,RPL3,RPL30,RPL7,RPS13,TIMP2,TNFRSF1A
MAP2K1/2		group		0,418	5,22E-03	BCL2L11,C3,CDH1,CHI3L1,CYP7A1,GCLC,IL10,IL1B,KLF5,mir-10,mir-17,mir-204
BCL2	-2197	transporter		-0,852	5,22E-03	AIF1,BCL2,BCL2L11,FAS,GCLC,Gzmb,Gzmc,IL10,IL15,IL1B,mir-15,TIMP2
miR-6771-3p (miRNAs w/seed AAACCCC)		mature microRNA		-0,577	5,22E-03	BEX4,CIB2,CXCL10,DMRT1,EIF2S3,EPSTI1,HCAR1,LRG1,OR11G2,PPP1R2,REEP3,THEMIS2
CCR2	1365	G-protein coupled receptor		0,538	5,29E-03	APP,CCL2,CCR5,Chil3/Chil4,CXCL10,F13A1,FN1,IL10,IL18,IL1B,IL22,TGFBI,TIMP2,TSLP,VCAN
AGER	1050	transmembrane receptor		-0,931	5,36E-03	APP,BCL2,FAS,FLT1,IFIT1,IL10,IL1B,IL22,LPL,VCAM1
SOCS3	1128	phosphatase		-0,833	5,36E-03	BCL2,CXCL10,FCGR1A,Gzmb,IFIT1,IFIT2,IL10,IL1B,IL1RN,OAS1,SCD
IL25	1082	cytokine		0,787	5,46E-03	CCL2,F11R,FLT1,IL10,IL1B,IL22,PLIN2,TSLP
CORT	1010	other		-0,873	5,48E-03	CCR5,CXCL10,IL10,IL15,IL18,IL1B,SLC20A1
KRAS	1007	enzyme		0,000	5,49E-03	ABCC4,ABCC5,AXL,BCL2,BMP4,CDH1,CDH2,CHI3L1,CLU,CXCL10,DDAH1,FAS,FN1,FRRS1L,Gzmb,HOPX,IFIT1,IGF2,IL1B,ISG15,LAMB3,Ly6a (includes others),LYZ,mir-10,mir-29,MMP7,MUC6,NCL,NQO1,OAS1,PLD1,PPARD,PPARG,PTGS1,RAB20,RCL1,RNASE4,SCD,SIRPA,SLC20A1,SLC34A2,Slfn2,SORT1,SPP1,STAT2,STOM,TIMM9,TIMP2,TRIB1,Trim30a/Trim30d,VCAN
KLF8	1536	transcription regulator			5,67E-03	CDH1,EPSTI1,NUMB
HDAC11	-1030	transcription regulator			5,67E-03	IL10,IL1B,MGAT5B
LRP2	-1036	transporter			5,67E-03	BMP4,CTSB,DAB2
SOX18	-1171	transcription regulator			5,67E-03	BCL2,IL6ST,VCAM1
Ifna4	-1050	other			5,67E-03	IRF7,ISG15,SIRPB1
SP3	1127	transcription regulator	Activated	2897	5,68E-03	ABCD2,ACSL1,CD2AP,CDH2,CEACAM1,CES1,CHI3L1,F10,FAS,FLT1,GDF15,HPSE,IGF2,IL10,ITGA2,ITGB5,KLF4,LPL,PADI4,PGK2,PTGS1,RASGRP2,SGK1,TIMP2
SPARC	-1284	other		-0,336	5,78E-03	ABCC4,AKR1C3,CDH1,CEBPD,CLDN1,FANCB,FN1,HIST1H3D,P2RY2,PAG1,PPIH,SLC34A2,SLC7A11,SYDE2,USP2
SPP1	1792	cytokine		-0,273	5,85E-03	ABCG2,ANGPT1,BCL2,BCL2L11,CCL2,CDH1,CDH2,CSN2,CYP39A1,CYP7A1,FN1,IL10,IL1B,ITGA2,ITGA3,ITGB5,MMP7,PPARG,SPP1
IKBKE	1564	kinase		-0,294	5,93E-03	ACOD1,BCL2,CXCL10,HLA-A,IFI16,IFIT1,IFIT2,IFNA4,IRF7
AKT2	-1101	kinase		0,562	5,93E-03	BCL2,BCL2L11,CDH1,GCLC,IGF2,mir-155,mir-8,NQO1,PPARG
mir-15	-1773	microRNA		1334	6,08E-03	APP,BCL2,CCL2,HSPA1A/HSPA1B,IFIT1,IL1B,ISG15,LATS2,mir-15,OAS1
CTSB	1932	peptidase		-0,677	6,19E-03	APP,CTSB,CTSV,CYBB,IL10,IL1B
TAF4B	-1856	transcription regulator			6,19E-03	FN1,IGHM,JCHAIN,SPP1,STRA8,TAF4B
PI3K (family)		group		0,534	6,27E-03	ABCG1,BCL2,BCL2L11,CCL2,CDH1,CXCL10,GCLC,IFIT1,IL10,IL1B,ISG15,NQO1,PTGS1,SKIL
BTK	-1025	kinase		-0,706	6,27E-03	BCL2A1,CD38,CXCL10,ELANE,IFI44L,IFIT1,IL10,IL18,IL1B,ISG15,MPO,NCL,OAS3,SPI1
miR-146a-5p (and other miRNAs w/seed GAGAACU)		mature microRNA		0,150	6,30E-03	ATOH8,CAMP,CCL2,FOXR2,HSPA1A/HSPA1B,IL10,IL1RAP,IL1RL2,IL36G,IRF5,KRTAP13-1,LALBA,LBP,LTF,PGK2,PGLYRP1,PRR9,TLR1,ZNF676
HNF1B	-1068	transcription regulator		0,206	6,32E-03	ACTN1,CDH1,CLDN1,EPS8,F11R,FN1,ID3,ITGA3,mir-8,MMP7,ONECUT1,RNASE4,SERPINA1,SOAT2,UGT2B17
JINK1/2		group		-0,555	6,35E-03	CDH2,CYP7A1,FAS,SCD,TNFRSF1A
TMSB4		group		0,555	6,35E-03	BMP4,ITGA1,ITGA2,ITGA3,SPP1
FZD8	-1142	G-protein coupled receptor		0,294	6,35E-03	BMP4,CDH1,FN1,IGFBP5,VCAN
Lymphotoxin		complex		0,651	6,35E-03	CCL2,CXCL10,IFNA4,IL1B,VCAM1
CYP2E1	-1563	enzyme		1133	6,35E-03	C5AR1,CD14,CYP4A11,GCLC,MGST1
PKNOX1	-1284	transcription regulator			6,35E-03	CCL2,HOXB2,Meis1,PBX2,UGT2B17
BID	1149	other		1342	6,35E-03	C5AR1,CTSB,CTSH,CTSS,IL1B
NPC1	1594	transporter	Inhibited	-2607	6,38E-03	ABCG1,CD68,CTSB,CYP7A1,LPL,MYLIP,SCD,STAT2
PTPN6	1226	phosphatase		-1175	6,38E-03	CDH2,CYBB,FN1,GP6,IGHM,IL10,IL1B,ITGB2
CD40LG	-1024	cytokine		0,873	6,46E-03	ALCAM,AXL,BCL2,BCL2A1,CCL2,CCR5,CD38,CD80,Chil3/Chil4,CLU,CXCL10,EBI3,FAS,FLT1,G0S2,HSPA1A/HSPA1B,ID3,IFI44,IFIT1,IFIT2,IL10,IL13RA1,IL15,IL1B,IL1RAP,IL7R,ISG15,ITGAM,LYL1,MARCKSL1,RNF5,SELL,SEMA4D,TNFAIP6,TREM2,VCAM1
CREB1	1257	transcription regulator		0,365	6,54E-03	ALAS1,ARFGEF3,BCL2,BPIFC,CALB2,CALN1,CAMKK2,CD68,CDH2,CEBPD,Chil3/Chil4,CPD,Crisp1/Crisp3,DGKA,EBI3,ERRFI1,FN1,GADD45B,GDA,GPNMB,HLA-A,HSD11B1,IL10,IL1B,IRF7,KLF4,KLF5,LAPTM4B,LMO1,LPL,MARCKSL1,Meis1,mir-1,mir-15,mir-154,mir-297,mir-329,MRC1,NF1,NRP2,PACRGL,PLXNC1,PPARG,Pvr,RASGEF1B,SCD,SGK1,SHTN1,SLC18A2,SPOCK3,ST6GALNAC5,Usp17la (includes others),Zfp948
BCL3	1692	transcription regulator		-1849	6,55E-03	CAMP,CD80,CXCL10,IGHM,IL10,IL1B,STAP2
TRAF3	1147	enzyme		-1077	6,74E-03	CD80,CXCL10,EBI3,FAS,IL10,IL1B,ISG15,MPEG1,PDE8A,REEP3,ST8SIA6
ZFPM1	-2035	transcription regulator			6,74E-03	CNN3,CPD,GP6,Gzmb,IL10RB,IL31RA,MPO,PTPN22,SLA,SLC50A1,SPI1
DGCR8	-1063	enzyme	Inhibited	-2396	6,80E-03	CDH1,mir-15,mir-17,mir-19,MPZ,Pou3f1,SMO,SPI1,TCF7L2
SP110	3086	transcription regulator	Inhibited	-2000	6,82E-03	BMP4,CLU,CTSB,CXCL10,IFIH1,IFIT1,IL18,IL6R,MAP3K3,OAS1,OAS3,P2RX7,PPARG,SERPINA1,TNFRSF1A,TNFRSF21
RNA polymerase II		complex			7,18E-03	AGPAT2,ALAS1,BCL2,CD14,CD80,CDH1,CYP7A1,ERMAP,FLT1,GADD45B,GDF15,HOXA7,HSPA1A/HSPA1B,IFIT1B,IL1B,IL1RN,Meis1,mir-155,OASL,PPARG,RND3,RORC,RPL13A,SPI1,SPP1,SPTA1
NLRP3	1115	other		0,095	7,18E-03	BCL2,CCR5,CDH1,CXCL10,FN1,GPR132,IL10,IL18,IL1B,MAPK13,MRC1,MSR1
mir-10	-1718	microRNA		-0,388	7,18E-03	CCL2,CD80,CDH1,DGAT1,FGFR3,IGF2,IL6R,KLF4,NF1,PROM1,PTPN18,SMO
BRAF	1572	kinase			7,18E-03	BCL2L11,CD80,CDH1,CSF1R,IL1B,mir-154,mir-155,mir-181,mir-302,mir-8,RND3,TYR
Mmp		group		-1964	7,25E-03	AXL,CSF1R,FAS,ITGAM
RARRES3		enzyme			7,25E-03	CXCL10,IFIT1,IFNA4,ISG15
CHRNA1	-1196	transmembrane receptor		0,577	7,25E-03	CD80,CDH1,FAS,IL10
LATS2	2261	kinase		-0,975	7,25E-03	LATS2,mir-10,mir-15,mir-183
PRF1	1236	transporter			7,25E-03	CXCL10,IL10,IL18,IL1B
Complement		complex		1131	7,25E-03	CLU,ITGAM,PDGFRB,VCAM1
ABCB6	-2263	transporter		-0,448	7,41E-03	ALAD,CPOX,CYP2A6 (includes others),Cyp2c40 (includes others),Cyp2j11/Cyp2j8,CYP39A1,CYP4A11,Cyp4f16/Cyp4f37
CIITA	-1050	transcription regulator		-0,721	7,58E-03	GCNT2,HLA-A,HLA-DMA,HLA-DMB,IL10,SLC26A3
AXL	2983	kinase		-1095	7,58E-03	CDH1,CDH2,EPOR,IL10,IL18,IL1B
SLC9A3	-1172	ion channel			7,58E-03	ELANE,IRF8,Mt2,Saa3,SLC26A3,UGT2B28
ADAMTS12	-1455	peptidase		-0,896	7,58E-03	ACOD1,CHI3L1,Chil3/Chil4,CXCL10,IL22,MID1
PLK2	-1178	kinase	Activated	2449	7,58E-03	CXCL10,IFIT2,IL15,IL1B,MERTK,RGCC
LTB4R	1666	G-protein coupled receptor		-0,640	7,58E-03	CLEC7A,FLT1,IL10,mir-10,mir-155,MRC1
IL1R1	1002	transmembrane receptor		-0,867	7,76E-03	ABCC5,APP,CXCL10,IL10,IL18,IL1B,IL1RAP,LBP,SAA1
NOTCH3	-1002	transcription regulator		0,291	7,76E-03	ACTN1,BCL2,CDH1,FN1,IL10,IL22,MSR1,PDGFRB,PROM1
TFEB	1323	transcription regulator		0,946	7,77E-03	CDH1,CTSB,IL1B,NEU1,PSAP,SCPEP1,TYR
MEOX2	-1339	transcription regulator		-0,670	7,77E-03	ANGPT1,CCL2,CDKN2D,ID3,ITGB5,LRP1,VCAM1
IRF6	-1035	transcription regulator		-0,075	7,77E-03	CCL2,CD14,CDH2,IL10,IL18,IL1B,KLF4
ITK	1076	kinase		-0,017	7,94E-03	EOMES,FAS,Gzmb,HLA-A,IL10,ITGA1,Klrb1f,Ly6a (includes others),mir-19,MYO1F,SAMD3,SLAMF7
CTNNB1	1100	transcription regulator		-0,645	7,99E-03	ABCD2,ACAT2,ALCAM,AOC3,APP,BCL2,BCL2L10,BCL2L11,BMP4,CASC4,Cd52,CDH1,CDH2,CDKN2D,CEACAM1,CLU,CRYBG1,CSN2,CYP2A6 (includes others),DGAT2,DNAJC6,ELOVL3,EOMES,F13A1,FAS,FN1,GADD45B,GALC,GALM,ID3,IGF2,IGFBP5,IGHM,IL10,IL1B,IRF8,ITGA1,ITGB2,JCHAIN,KLK3,LPL,ME1,mir-10,mir-17,mir-19,MMP7,MPEG1,MPZ,MUC6,Mup1 (includes others),NRP2,NUMB,P2RX7,PPARG,PSAP,SAA1,Saa3,SCD,SERPINA1,SGK1,SNORD35B,SPI1,SPP1,TCF7L…
IKK (complex)		complex		0,600	8,13E-03	BCL2,CXCL10,EOMES,IL1B,VCAM1
NfkB-RelA		complex		-0,490	8,13E-03	BCL2,CCL2,IL10,IL1B,VCAM1
CD200	-1329	other			8,13E-03	CD80,CLEC7A,IL10,IL1B,MRC1
YAP1	-1242	transcription regulator		0,661	8,16E-03	ACAT2,BCL2L11,BMPR1B,CDH1,DNMT3L,FN1,IGF2,LATS2,LPL,mir-10,mir-15,mir-29,NLRC4,NUPR1,VCAM1
CD3		complex		-0,317	8,30E-03	ALAS1,BCL2,BCL2A1,BCL2L11,CCL1,CCR5,CD226,CD80,CEACAM1,CXCL10,CYBA,DPP4,DUSP22,EBI3,EOMES,FAS,Gzmb,HSPA1A/HSPA1B,ID3,IFIT1,IGFBP5,IL10,IL10RB,IL1B,IL1RAP,IL22,IL7R,IRF8,ITGB5,LRP1,Ly6a (includes others),MSR1,NCL,NPM1,P2RY2,PABPC4,PCYOX1,PLIN2,PPARG,PRSS1,PSAP,PTPN22,RORC,RPL30,SERPINB10,SLC5A3,SMO,SORL1,STOM,TAF1A,TFEC,TNFRSF8,TNFRSF9,TPST1
HDL		complex		-0,345	8,56E-03	ABCG1,AGTR1,CCL2,CD80,IL1B,ITGAM,ITGB2,VCAM1
SCARB1	1294	transporter		-0,092	8,56E-03	ABCG1,CCL2,CD68,IL10,IL1B,IL1RN,SPP1,VCAM1
TRAF6	-1040	enzyme		1328	8,56E-03	CCL2,CD80,CYBB,IL10,IL15,IL1B,IRF5,PAG1
miR-3117-5p (miRNAs w/seed GACACUA)		mature microRNA		-1265	8,72E-03	ADSSL1,AMIGO2,CPOX,GPAT3,IL36G,IL6ST,INPP4A,KRT4,OSTN,PLD1
FGF19	-1190	growth factor			8,77E-03	ACSL1,CYP7A1,ELOVL3,FBP1,G0S2,IL1RN,PROM1,Saa3,SCD,SCN1B,SERPINA1,SGK1
Fcer1		complex		0,088	8,82E-03	BCL2A1,CCL1,CCL2,IFIT2,IL10,IL1B,IL1RN,MRC1,TNFRSF9
CASP8	1365	peptidase		-1519	8,82E-03	CCR5,CD14,CXCL10,FAS,IL18,IL1B,ISG15,Nlrp1a,TSLP
JAK2	1068	kinase		0,235	8,86E-03	ACTN1,AKR1C3,BCL2L11,CCL2,CDH1,CXCL10,CYBB,EPOR,F10,F5,GCNT2,IL1B,MPO,Saa3,Usp17la (includes others)
miR-598-5p (miRNAs w/seed CGGUGAU)		mature microRNA		-0,378	9,14E-03	ASPDH,FGR,GCHFR,IPCEF1,KRT80,LALBA,ZNF616
ARRB1	-1066	other		-0,555	9,18E-03	ABCG2,BCL2,CAMP,IL22,LPL,SPP1
LCN2	1437	transporter		-0,659	9,33E-03	ACTN1,CDH1,CDH2,Chil3/Chil4,CXCL10,IL10,IL1B,IL1RN,mir-362,MRC1,SCD
Stat1-Stat2		complex			9,41E-03	IRF7,OAS1,TLR3
LILRA2		other			9,41E-03	IL10,MRC1,TYRO3
IFNA17		cytokine			9,41E-03	CXCL10,IFIH1,ZBP1
TRPC4AP	1109	transporter			9,41E-03	APP,NOP56,NPM1
QRFP	-1348	other			9,41E-03	ACSL1,LPL,PPARG
IL23R	-1149	transmembrane receptor			9,41E-03	IL10,IL22,RORC
ERRFI1	1998	other			9,41E-03	IL1B,MIXL1,Naip1 (includes others)
UTS2R	1064	G-protein coupled receptor			9,41E-03	MSR1,PPARD,PPARG
EIF4EBP2	1016	translation regulator			9,41E-03	CEBPD,CYP2A6 (includes others),PPARG
IL3		cytokine		-0,177	9,43E-03	ABCA2,BCL2,BCL2L11,CAMKK2,CCL2,CD14,CD80,Ces1b/Ces1c,Chil3/Chil4,CSF1R,FAS,GADD45B,GART,Gzmb,HBA1/HBA2,HLA-A,IL1B,ITGAM,JCHAIN,LATS2,LY75,MID1,MPO,NCL,PAPPA2,PTPN22,RPL10,RPL3,RPL7,SELL,SLAMF7,SPI1,TNFRSF9,VCAM1
ESR2	-1139	ligand-dependent nuclear receptor		0,218	9,46E-03	ARNT2,ARRDC4,ATP2B1,BCL2,BMP4,C3,CCL2,CDH1,CDH2,CEBPD,CES1,CLDN1,CSN2,CYP2A6 (includes others),DDAH1,Fbxw21 (includes others),FHL1,GCLC,GJB3,GLRX,GSTA5,IL1B,ITGA2,KCNT2,KLF4,KLK3,LPL,MBL2,PCYOX1,PLIN2,PRKCH,RORC,SGK1,SPP1,ST8SIA6,STON1,TIMP2,TRIB1,TSPAN13,VAV3
NR5A2	-1030	ligand-dependent nuclear receptor		-0,107	9,67E-03	AQP12A/AQP12B,BCL2,CEBPD,CYP7A1,GATM,HP,IL1B,IL1RN,KLK3,mir-8,ONECUT1,SAA1
Map3k7	-1010	kinase		1970	9,76E-03	BMP4,CXCL10,IFIT2,IL10,IL15,IL1B,ISG15,RSAD2,SCD,TLR3
GPD1	-1029	enzyme			9,79E-03	ABCC4,APP,CYP2C8,CYP39A1,CYP4A22,ELOVL3,Gbp8,GPAT3,GSTA5,Mup1 (includes others),NQO1,TTC39C,UGT2B17
ZEB1	-1012	transcription regulator		0,405	9,85E-03	ABCA3,CDH1,ESRP2,LPCAT1,mir-8,NRP2,OAS1,RPL30
MAPK7	1238	kinase		1467	9,85E-03	ADRB2,BCL2A1,CDH2,IL1B,KLF4,NQO1,PTGER2,THBD
BPIFA1	-1329	other		1980	9,90E-03	CAMP,IL1B,LTF,mir-8
PLA2G2D	1079	enzyme			9,90E-03	CD68,IL1B,ITGAM,MRC1
Iga		complex			9,90E-03	CD80,CXCL10,FCGR1A,IL10
ITIH1	-1488	other		-0,152	9,90E-03	IL10,IRF5,PPARG,TNFAIP6
RAG1	-1020	enzyme			9,90E-03	IFNA4,IGHM,TLR3,TLR7
TIRAP	1305	other	Activated	2000	1,02E-02	CXCL10,IL10,IL15,IL1B,VCAM1
miR-4735-5p (miRNAs w/seed CUAAUUU)		mature microRNA		-1342	1,02E-02	C15orf48,CNGA1,RTKN2,SELENOP,TFEC
LRPAP1	1239	other		-0,396	1,02E-02	IL1B,LPL,LRP1,mir-155,SORL1
HMGA2		enzyme			1,02E-02	BCL2A1,IL15,LPL,SCNN1A,SPP1
PPARD	-1994	ligand-dependent nuclear receptor		0,711	1,03E-02	BCL2,CD68,CLEC7A,FBP1,FLT1,FN1,GSTA5,IFI44L,IL10,IL1B,LDHB,LPL,MERTK,mir-15,MPEG1,PCYOX1,PLIN2,PPARD,PPARG,SCARB2,SCD,SLC25A20,Vmn2r88 (includes others)
NR3C2	1171	ligand-dependent nuclear receptor		1309	1,06E-02	BCL2,BCL2A1,CNN3,FKBP1B,FN1,GPX3,Hrc,IL1B,LYST,mir-29,MLF1,MSRB1,SCNN1A,SGK1
miR-7152-5p (miRNAs w/seed UUCCUGU)		mature microRNA		-1772	1,06E-02	ARRDC4,ATP6V1G3,BCL2A1,CXCL10,DIRC2,EPPIN-WFDC6,FCGR3A/FCGR3B,GIMAP6,ITGA3,LRRC27,RUBCNL,SNX10
Hsp70		group		1091	1,07E-02	BCL2,CD14,IL15,IL1B,KLK3,TYR,VCAM1
IL23		complex		-0,868	1,07E-02	BCL2,IL10,IL22,mir-15,RORC,TLR3,TSLP
VIP	-1583	other		-1304	1,07E-02	CCL2,CD80,CEBPD,CXCL10,Gzmb,IL10,IL1B,LYZ,SORT1,TLR1,TLR6,TLR8,TNFRSF1A
SLC25A13	1312	transporter			1,07E-02	ABCC4,APP,CYP2C8,CYP39A1,CYP4A22,ELOVL3,Gbp8,GPAT3,GSTA5,Mup1 (includes others),NQO1,TTC39C,UGT2B17
ELF3	-1288	transcription regulator		0,717	1,10E-02	ANGPT1,FN1,KLK3,KRT4,LYZ,ST6GALNAC5
IL23A	-1497	cytokine		-0,528	1,10E-02	CXCL10,HP,IL10,IL1B,IL22,RORC
SRC (family)		group		0,871	1,13E-02	CCL2,CDH2,FGR,FLT1,FN1,IL10,PROM1,VCAM1
SOX2	1109	transcription regulator		-0,285	1,13E-02	ABCG2,ATG10,BMP4,CSF1R,Elf5,EOMES,FLT1,GADD45B,HOPX,Hrc,KLF4,Meis1,mir-148,mir-17,mir-30,mir-302,mir-8,MIXL1,ONECUT1,PPARG,PRKCH,PROM1,SERPINA1,Usp17la (includes others),ZIC3
miR-219a-2-3p (miRNAs w/seed GAAUUGU)		mature microRNA		0,333	1,13E-02	APOC2,ENO4,GDA,GNL3,IFI44L,IMPG1,P2RY13,PLD1,ZIC3
F2RL1	-1017	G-protein coupled receptor		1895	1,13E-02	CCL2,FAS,GBP6,IL10,IL1B,IRF8,mir-8,PELI1,TSLP
FST	1074	other		-0,164	1,13E-02	ACSL1,FN1,GPAT3,HP,Mup1 (includes others),PPARG,SAA1,SERPINA1
FOXC2	-1125	transcription regulator		1478	1,13E-02	ADRB2,CDH1,CDH2,FN1,INSR,ITGB5,LPL,PDGFRB,PPARG
HSPA5	-1149	enzyme		0,787	1,13E-02	APP,BCL2,CDH1,CLU,CXCL10,IFIT1,ISG15,SCD
SYK	1414	kinase		-1181	1,14E-02	BCL2,BCL2L11,BMPR1B,CXCL10,IL10,IL1B,ITGAM,OAS1,PLEKHG1,RGCC,TAGAP
IgG		complex		0,916	1,17E-02	APP,C3,CCL2,CEBPD,FCGR1A,FN1,GP6,IL10,IL1B,IL1RN,ISG15,ITGAM,Ly6a (includes others),RND3,SLAMF7,SPINT1,TLR7,TSLP,VCAM1
miR-205-5p (and other miRNAs w/seed CCUUCAU)		mature microRNA		-1732	1,17E-02	ACSL1,CALCRL,CES1,ELOVL7,KCNT2,LRP1,LRRK2,NEU1,OSTN,PRKCE,SCNN1A,TMEM207
miR-642a-3p (and other miRNAs w/seed GACACAU)		mature microRNA		0,832	1,17E-02	ADGRL4,AVIL,BEX4,C11orf53,CD300C,EIF2B1,KRT75,MBL2,OR5T2,PLD1,STYXL1,TCP11L2,TMEM207
IKZF2	-1429	transcription regulator		-0,378	1,24E-02	Cd52,Gzmb,Gzmc,IL10,IRF7,Ly6a (includes others),TNFRSF9
GNB2	1269	enzyme			1,24E-02	CD80,Crisp1/Crisp3,DGAT1,IL1B,IL1R2,MXI1,THBD
IL4R	1044	transmembrane receptor		-0,447	1,24E-02	ACSL1,CD14,FAS,IL1B,IL31RA,PPARG,Sprr2a1/Sprr2a2
ETS1	1321	transcription regulator	Activated	2402	1,24E-02	APOC2,BMP4,CCL2,CD14,CSF1R,FLT1,FN1,Gzmb,HPSE,HSPA1A/HSPA1B,IL10,IL7R,ITGAE,ITGB2,MMP7,MSR1,NQO1,PTPRN2,SCAMP1,SELL,SPI1,SPP1
miR-5584-5p (miRNAs w/seed AGGGAAA)		mature microRNA		-1000	1,26E-02	CXCL10,DMKN,ELOVL7,GDPD1,HOPX,HORMAD1,IL1RAP,LAPTM4B,MS4A4A,MYCT1,NOXRED1,RAB38,S100Z,SCAMP5,SCD,ZDHHC15
PLG	-1291	peptidase		1993	1,26E-02	APOH,CCL2,CLEC7A,COLEC12,DOCK1,IL1B,MERTK,MRC1,MXI1,NOD1,PRKCE
DNA-methyltransferase		group	Activated	2186	1,27E-02	CDH1,mir-148,mir-17,mir-30,mir-8
SOCS6	1238	other		0,447	1,27E-02	CEBPD,IL18,IL1B,RGCC,SLA
MAP3K14	1058	kinase	Activated	2345	1,27E-02	BST1,FAS,IL10,IL15,IL1R2,IL22,IL7R,TNFAIP6,VCAM1
CISH	-1221	other			1,27E-02	CSF3R,CXCL10,EOMES,Gzmc,ID3
RNF2	1130	transcription regulator		1947	1,27E-02	CBX4,EOMES,GDF15,HOXA7,MAEL,RYBP,SERPINA1,STRA8,SYCP1
NCOR1	1137	transcription regulator			1,28E-02	CDH1,CEBPE,CSF3R,CYP7A1,HP,IL1B,KLK3,LYZ,ME1,PPARG,TSLP,UGT2B17
RASSF1	1128	other		1236	1,28E-02	AMIGO2,BCL2,CDH2,CLU,DAB2,DACH1,GDF15,KLF10,KLF4,MTUS1,SELENOP,SPP1
miR-4637 (miRNAs w/seed ACUAACU)		mature microRNA		-0,707	1,28E-02	ATP7A,C7orf31,CLEC7A,FRRS1L,MLF1,PLD1,PPP1R2,TSPAN13
Fcgr3		group			1,31E-02	IL1RN,ITGAM,ITGB2,mir-155
GC-GCR dimer		complex		1067	1,31E-02	ADRB2,IL10,IL1R2,IL1RN
GALNT6	-1180	enzyme		0,152	1,31E-02	CDH1,CDH2,DPP4,FN1
IDH2	1213	enzyme			1,31E-02	CDH1,FN1,mir-8,PPARG
CFB	2093	peptidase		1067	1,31E-02	C3,C5AR1,ITGAM,THBD
mir-218	-1331	microRNA		-0,528	1,31E-02	CDH1,CDH2,SASH1,VAV3
ATP2A2	-1159	transporter		-0,152	1,31E-02	APP,DGAT2,Pln,SCD
CYBB	1828	enzyme		1633	1,31E-02	CAMP,CXCL10,CYBA,CYBB,IL1B,PPARG
TG	1501	other			1,31E-02	ABCD2,ANGPT1,CYP7A1,IL10,IL18,IL1R2
MAML1	1489	transcription regulator		-0,152	1,31E-02	CDH1,IL1B,IL7R,RND3
EDNRA	-1209	transmembrane receptor	Activated	2000	1,31E-02	ITGAM,PTGS1,SELL,TIMP2
ADORA3		G-protein coupled receptor		0,000	1,31E-02	CCL1,CCL2,IL10,SPP1
LGALS9		other			1,31E-02	CCR5,FCGR3A/FCGR3B,IL10,IL1B
miR-5700 (miRNAs w/seed AAUGCAU)		mature microRNA		-0,632	1,35E-02	GCLC,GPR65,HOPX,MSR1,OAS3,OSTN,PTPN22,RAB39A,SLC6A15,TNFAIP6
GH1		growth factor		-1086	1,35E-02	BCL2,CD19,CDH2,CEBPD,CLU,CSN2,CYP2C9,FN1,ID3,ITGA1,MGST1,mir-183,SPP1,TNFRSF1A
IRS		group			1,37E-02	DGAT1,DGAT2
lipoxygenase		group			1,37E-02	CCL2,IL10
EGOT		other			1,37E-02	ISG15,RNASE2
ISGF3		complex			1,37E-02	IRF7,ISG15
CYP26B1	-1485	enzyme			1,37E-02	P2RX7,STRA8
ZSCAN10	1079	transcription regulator			1,37E-02	Alyref,Tcstv1
HLA-DR		complex			1,37E-02	IGHM,IL1B
INAVA	-1028	other			1,37E-02	IL10,IL1B
OIP5-AS1		other			1,37E-02	KLF10,mir-154
PAK4	-1351	kinase			1,37E-02	BCL2,CTSB
FLOT2	1088	other			1,37E-02	CDH1,TNFRSF1A
mir-431	-1469	microRNA			1,37E-02	FN1,VCAN
HSPB6	1071	other			1,37E-02	BCL2,CCL2
CLDN4	-1368	transmembrane receptor			1,37E-02	CDH1,CLDN1
IGF2BP3	1178	translation regulator			1,37E-02	ABCG2,IGF2
TNFSF12	2246	cytokine	Activated	3047	1,38E-02	BST1,CCL2,CCR5,CD68,CXCL10,IL1B,IL1R2,ITGAM,mir-1,mir-17,mir-743,TSLP,VCAM1
ETV5	-1429	transcription regulator		1026	1,38E-02	ALCAM,CDH1,CDH2,CHI3L1,CLDN1,FN1,HOPX,KRT80,LYZ,Mcpt2,SCD,SLC34A2,SPP1
RETNLB	-1457	other		1508	1,39E-02	CCL2,CCR5,FN1,IL13RA1,IL1B,MID1,Mup1 (includes others),MYCT1,Saa3,STOM,Tlr13
Pkc(s)		group		-0,143	1,40E-02	APP,BCL2,BCL2L11,CCL2,CCR5,CLDN1,CTSB,CYBB,CYP2A6 (includes others),FAS,FN1,GADD45B,HOXA7,IL10,IL1B,MSR1,NQO1,PPARG,S100A1,SPP1,VCAM1
LEF1	-1309	transcription regulator		1491	1,42E-02	BCL2,CDH1,ELANE,FAS,FN1,IL7R,MMP7,SGK1,SPP1
SNCA	-1070	enzyme		1748	1,42E-02	AIF1,Bst2,CCL2,CD68,CTSB,CTXN1,CYBB,DGKG,EPS8,GDA,IL13RA1,IL1B,IRF7,ISG15,LDHB,LRRK2,mir-155,PDE2A,PLXNC1,RSAD2,SLC17A7,SLC18A2,STX1B,TMEM117
RUNX1T1	-1361	transcription regulator			1,43E-02	CSF1R,ELANE,SPI1
Cyp4a14	-1389	enzyme			1,43E-02	CXCL10,CYP4A22,IL1B
MIA	-1501	other			1,43E-02	CDH1,CDH2,FN1
THBD	2252	transmembrane receptor			1,43E-02	IL18,IL1B,THBD
CTSG	1240	peptidase			1,43E-02	CCL2,IL1B,MMP7
LPL	3806	enzyme		-1185	1,43E-02	BCL2,CCL2,IL1B,LPL,MSR1,PPARG,VCAM1
CD180	1823	other			1,43E-02	BCL2A1,CD80,IL10
TCF3	-1332	transcription regulator		-1058	1,43E-02	ALCAM,BCL2L11,CDH1,CKAP4,Clec2d (includes others),CTSV,DOCK1,ELANE,FGFR3,GADD45B,GFI1B,HSD11B1,ID3,IFI16,IGHM,IL1B,IL7R,KLF4,Ly6a (includes others),mir-329,PRSS3,PSAP,PTGS1,RASGRP2,RORC,SCN4A,SELENOP,SELL,SLAMF7,VSIR,ZBP1,ZP3
AGTR1	-1881	G-protein coupled receptor	Activated	2200	1,43E-02	CP,CYBA,FN1,GSTA5,MGST1,OLR1,SGK1
GNB1	1076	enzyme			1,43E-02	CD80,Crisp1/Crisp3,DGAT1,IL1B,IL1R2,MXI1,THBD
Ptgs2os2	-2319	other			1,43E-02	CXCL10,PELI1,Saa3
TFR2	-1382	transporter			1,43E-02	EPOR,GDF15,SLC40A1
PBX2	1825	transcription regulator			1,43E-02	CCL2,HOXB2,UGT2B17
GABP		complex			1,43E-02	ELANE,HPSE,IL7R
IL7	-1113	cytokine		-1333	1,45E-02	BCL2,BCL2L11,CCL2,CD19,CEACAM1,DPP4,FAS,FN1,Gzmb,IGHM,IL22,IL7R,Ly6a (includes others),RORC,SELL,TNFRSF9
Vegf		group		1463	1,46E-02	BCL2,BCL2A1,BCL2L11,CALCRL,CDH1,CHI3L1,CLDN1,CXCL10,CXCR2,CYP4A11,DENND2D,FAS,FLT1,FN1,GRK5,HOPX,HPSE,IL18,IL6ST,ITGA2,LY75,MGST2,MID1,mir-1,mir-10,mir-155,mir-17,MIR17HG,Mt2,NOSTRIN,OR7C2,PDE7B,PPAN,PPARD,RGCC,SGK1,SLC20A1,THBD,TLR3,TMC7,TNFRSF9,TPST1,TRIB1,VAV3,VCAM1
SHC1	1135	other		-0,277	1,46E-02	BCL2,BCL2L11,CDH2,FGD4,GDA,ITGAM,NQO1,THBD
JAK1/2		group		1897	1,49E-02	Bst2,CCL2,CTXN1,DGKG,GDA,IRF7,ISG15,PDE2A,RSAD2,SLC17A7
WT1	-1303	transcription regulator		-0,759	1,50E-02	ACTN1,BCL2,BCL2A1,CCL2,CD2AP,CDH1,CSF1R,CXCL10,EPOR,EPS8,IGF2,IL10,IL1B,IL1RAP,INSR,IRF8,ITGAM,MGST1,PDE8A,SLC20A1
CBFB	-1128	transcription regulator		0,426	1,53E-02	CCR5,CSF1R,Gzmb,ITGAE,KCNK5,KLK3,LGMN,MPO,PPARG,SPP1,TLR7
miR-662 (miRNAs w/seed CCCACGU)		mature microRNA		-0,905	1,53E-02	APP,ARHGEF37,DENND5B,EBI3,HSDL1,IFIT2,KIF26A,OSTN,PDE7B,SGK1,TRPV5
ADORA2B	-1291	G-protein coupled receptor	Activated	2425	1,54E-02	BCL2,IL10,IL1B,KLF4,MRC1,SPP1
PPP3R1		phosphatase		0,555	1,54E-02	ABCA13,ABCA3,ADRB2,LYZ,SCD,SLC34A2
NCOR-LXR-Oxysterol-RXR-9 cis RA		complex		0,555	1,55E-02	ABCG1,APOC2,CYP7A1,LPL,SCD
TNFRSF4	1329	transmembrane receptor		-0,440	1,55E-02	BCL2,BCL2A1,CXCL10,IL10,mir-155
ITGA1	2158	other		0,339	1,55E-02	IL10,IL1B,MMP7,PPARG,PTGS1
WAS	1213	other			1,55E-02	IL1B,IL22,ITGAE,RORC,TLR1
MBD1	1267	transcription regulator			1,55E-02	CDH1,DPP4,HOXA7,IGHM,PROM1
CIP2A	1026	other		-0,164	1,58E-02	BCL2,CFB,EBI3,GPNMB,NCL,PDE2A,PDGFRB,PXYLP1,SLC22A4
miR-766-3p (miRNAs w/seed CUCCAGC)		mature microRNA		-0,408	1,58E-02	AOC3,C2orf80,CA1,CSF3R,ERRFI1,FKBP1B,GPR132,KIAA0513,KIR3DL3,LEAP2,OASL,RBP7,SERPINB10,SLC38A8,SNURF,SP140,SYNE2,TGFBI,TIMM9,ZNF616,ZNF627,ZNF676,ZNF705A,ZNF821
MAP3K8	1536	kinase		0,531	1,58E-02	C130026I21Rik (includes others),CCR5,Cd33,CEBPD,COLEC12,CREBL2,GCA,GPR160,HP,IFNA4,IL10,IL18,IL1B,NFAM1,PTGER2,SLA,SLFN12L
miR-6874-5p (and other miRNAs w/seed UGGAGCU)		mature microRNA		0,243	1,58E-02	C1RL,DDIT4L,ERMP1,IL1RAP,IMPG1,MIXL1,MRGPRX2,MYLIP,N4BP2L1,ONECUT1,PLA2G1B,RCN3,SERPINB9,SGK1,ST6GALNAC5,TIE1,TREM2
miR-548m (miRNAs w/seed AAAGGUA)		mature microRNA		0,707	1,64E-02	ABHD5,BCL2L10,CALHM4,IFNA4,MED31,OSTN,PSMA8,SNURF
miR-548u (and other miRNAs w/seed AAAGACU)		mature microRNA	Inhibited	-2646	1,64E-02	ATP2B1,HCK,IL36G,LGMN,MGST2,MYLIP,SNX10
miR-3182 (miRNAs w/seed CUUCUGU)		mature microRNA		-1414	1,64E-02	AIF1,CYP2A6 (includes others),IFI44,NUPR1,P2RY12,TSLP,USP6NL,VAV3
PPRC1	-1331	transcription regulator	Activated	2646	1,64E-02	CLDN1,ERRFI1,GDF15,GNG11,LAMB3,MYCT1,RND3
GABPA	1147	transcription regulator			1,64E-02	ELANE,FAS,IL7R,ITGB2,NQO1,PPARG,SPI1
LIF	-1356	cytokine	Activated	2132	1,64E-02	AHSG,CDH1,CEBPD,CSF1R,CXCL10,FBP1,FN1,HPSE,IFI16,IL1B,IL34,IL6ST,KLF10,LBP,LPL,PAPPA2,PELI1,PLD1,PPARG,RHOU,SPP1,TMEM176A
hemoglobin		complex		0,152	1,69E-02	ME1,MGST1,NQO1,SLC40A1
CD70	-1132	cytokine			1,69E-02	BCL2A1,CXCL10,FAS,SELL
TFF3	1184	other			1,69E-02	CDH1,CLDN1,mir-155,mir-329
PDK4	-1306	kinase			1,69E-02	Chil3/Chil4,IL10,IL1B,IRF8
GAB1	1612	kinase		-1103	1,69E-02	ANGPT1,Chil3/Chil4,CXCL10,IL1B
PSEN1	1051	peptidase		-0,892	1,71E-02	ABCG1,ABCG2,ACSL1,APP,AXL,C3,CAMK2D,Casp12,CCR5,CDH2,CTSS,DHRS7,EIF5A2,Erdr1,ERMP1,GADD45B,GAS5,HBA1/HBA2,HBG2,IL10,IL1B,INSR,IRF5,IRF7,LRP1,MERTK,mir-17,MSR1,NUPR1,PDGFRB,PEBP1,PGK2,PPARG,STX1B,TUBA3E,TUBB6
IGF1	1544	growth factor		0,115	1,72E-02	ACSS2,AKR1B1,APP,BCL2,BCL2A1,BCL2L11,BMP4,CAMP,CDH1,CEBPD,CLU,CYBA,CYBB,ERRFI1,FGF23,FN1,HSD11B1,IGF2,IGFBP5,IL10,IL18,IL1B,INSR,ITGA3,ITGB5,LPL,Ly6a (includes others),mir-1,mir-148,MPZ,MXI1,NUPR1,PDGFRB,PPARG,SCD,SGK1,SLC20A1,SLC25A25,SNCG,SPP1,TGFBI,VCAM1
miR-5187-3p (miRNAs w/seed CUGAAUC)		mature microRNA		0,333	1,76E-02	JCHAIN,PPIH,SMIM24,SNX10,SPINK7,STYXL1,SVIP,TTC21A,ZDBF2
GHRL	-1161	growth factor		0,243	1,76E-02	ABCG1,BCL2,DGAT1,IL1B,LPL,PPARG,PTPRN2,SCD,SPP1
Akt		group		0,223	1,77E-02	ANGPT1,BCL2,BCL2A1,BCL2L11,CCL2,CDH1,CP,CXCL10,FAS,FN1,IGF2,IL10,IL1B,IL22,IL7R,INSR,LPL,mir-1,NRP2,PPARD,PPARG,PTGER2,PTGS1,SGK1,SPP1,VCAM1,VCAN
WNT3A	-1436	cytokine		0,135	1,79E-02	ANGPT1,APP,BCL2,BMP4,CD68,CDH2,DNAJC6,EOMES,FN1,GFI1B,GPNMB,IGFBP5,KLF4,Meis1,MIXL1,MPO,NUMB,PLD1,PPARG,PXYLP1,RFLNB,RHOU,TYR,VCAM1,ZNF703
STAT		group		0,447	1,80E-02	CEBPD,CSN2,IL22,IL6ST,LBP,PTGER2
MALAT1	-1195	other		0,817	1,80E-02	BCL2L11,Bpifb9a/Bpifb9b,CDH1,CSN2,PRR9,Scgb1b27 (includes others)
miR-7a-5p (and other miRNAs w/seed GGAAGAC)		mature microRNA		-0,351	1,80E-02	CACNB4,CALN1,CAMK2D,CKAP4,CNN3,COLEC12,FCGR3A/FCGR3B,IMPG1,KLF4,MEGF9,OR1N2,SLC17A7,ST6GALNAC5,SYNE1,TCAF2,TMEM213,TMEM273
MERTK	1842	kinase		-0,932	1,80E-02	EPOR,IL10,IL18,IL1B,RGCC,SLA
PLAUR	1668	transmembrane receptor	Activated	2190	1,80E-02	C5AR1,CCL2,CDH1,CTSB,CYBB,ITGAM
TLR5	1230	transmembrane receptor		0,447	1,80E-02	CD80,IL10,IL15,IL1B,TLR7,TSLP
IL27RA	1268	transmembrane receptor		-1067	1,80E-02	CCR5,CD80,EBI3,FAS,IL10,IL1B
miR-349 (and other miRNAs w/seed AGCCCUG)		mature microRNA		-0,577	1,81E-02	ASIP,CD226,CDHR1,GPC1,JCHAIN,MYCT1,RASSF3,RHBDL1,SCNN1A,SYNGR1,TIFAB,ZDHHC15
MTPN	1070	transcription regulator		0,444	1,83E-02	AHSG,BCL2,BCL2A1,Casp12,CP,FAS,FN1,GAS5,SPP1,TNFRSF1A,VCAM1
NOG	-1483	growth factor		-0,708	1,85E-02	ASIP,BMP4,CSN2,FAS,ID3,SPP1,TNFRSF1A,VCAN
TGFBR2	1068	kinase		-0,194	1,86E-02	C5AR1,CD14,CDH1,CDH2,CDHR1,CLU,FN1,GADD45B,GATM,HSD11B1,IL10,IL1B,IL1R2,IL1RAP,ITGAE,MYOF,PRSS1,PTPN20,SKIL,SPP1,THBD
IFNL3	-1048	cytokine	Activated	2195	1,87E-02	IL15,Oas1b,RSAD2,TLR3,USP18
RNASE2	2041	enzyme		0,346	1,87E-02	CCL1,CCL2,CXCL10,IL10,TNFRSF1A
CXCL10	2244	cytokine		1000	1,87E-02	CXCL10,CXCR2,IL1B,ITGA1,ITGA2
HOXA9	-1081	transcription regulator		-1323	1,90E-02	BCL2,BCL2L11,CALCRL,CCL2,CDH1,CYBB,EPS8,FCGRT,GLRX,HBG2,HOXB2,IL7R,IRX6,LYZ,Meis1,mir-155,RPL27A,SERPINB9,SPP1
FOXO3	-1106	transcription regulator		1617	1,92E-02	Acot1,ANGPT1,BCL2,BCL2L11,CDH1,CLDN1,CTSB,CTSV,CXCL10,ELOVL7,FN1,GABRR2,GADD45B,GCLC,IFIH1,IL10,IL10RB,ITGAM,ITGB2,mir-1,Mt2,MXI1,NRP2,NUPR1,PTGS1,SELL,SGK1,SLC40A1,TIE1,TNFRSF1A,VCAM1
TAF4	1018	transcription regulator		-0,555	1,96E-02	CDH1,CLDN1,GAS5,HOPX,IFIT1B,IL1RN,KLF4,KLF5,OAS1,SPP1,TGM3,VAV3
HMGB1		transcription regulator		0,695	1,96E-02	CCL2,CD80,IFIT1,IL10,IL1B,INSR,MERTK,MRC1,VCAM1
ERBB3	-1290	kinase		-0,240	2,00E-02	CDH1,CLU,FN1,GAS5,GJB3,HBA1/HBA2,HP,IGF2,IGFBP5,MXI1,PTGS1
LIPE	-1196	enzyme		-0,324	2,01E-02	ACSL1,ACSS2,ADH1C,ANGPT1,CIB2,CP,G0S2,HSPA1A/HSPA1B,LYL1,MSR1,PDE8A,PLIN2,PPARG,SCARB2,SCD
HOXA11-AS		other			2,03E-02	CDH1,CDH2,mir-8
MSI2	-1068	other			2,03E-02	CDH1,FN1,NUMB
TFCP2L1	-1356	transcription regulator			2,03E-02	GRHL1,SIRPA,SLC27A4
TRIM38	1016	other			2,03E-02	CXCL10,IFIT2,IL1B
NLRX1	1439	other			2,03E-02	IL1B,OAS1,STAT2
NEK7	-1019	kinase			2,03E-02	CXCL10,ISG15,RGCC
HSPB1	1062	other			2,03E-02	IL10,IL1B,LPL
AMBP	1359	transporter			2,03E-02	IL1B,ITIH5,TNFRSF1A
Ccl6	-1264	cytokine			2,03E-02	CTSS,CTSV,SERPINA1
FEM1A	-1302	transcription regulator			2,03E-02	CD68,CXCL10,IL1B
LUM	-1129	other			2,03E-02	FAS,IL1B,KERA
Ighg2b		other			2,03E-02	APP,IL10,IL1B
AIM2	1005	other			2,03E-02	IL10,IL18,IL1B
FPR2	1544	G-protein coupled receptor			2,03E-02	CCL2,CCR5,IL10
ANGPTL4	-1133	other			2,03E-02	AGPAT2,DGAT2,LPL
Ncoa6	1181	transcription regulator			2,03E-02	CYP7A1,LPL,SCD
HIST2H3C		other			2,03E-02	IL1B,PIK3R5,RND3
RFX5		transcription regulator			2,03E-02	GCNT2,HLA-DMB,SLC26A3
IL2RG	-1140	transmembrane receptor		-1242	2,07E-02	ABCG1,BCL2,Gzmb,HLA-A,IGHM,IL7R,IRF7,Sprr2a1/Sprr2a2
WISP2	-1373	growth factor		-1129	2,07E-02	CDH1,CLDN1,FN1,KLF4,LAMB3,LPL,mir-10,PPARG
CLEC11A	-1684	growth factor		1153	2,07E-02	BCL2,CCL1,CCR5,CDH2,IL1B,Mcpt2,Mcpt4,SPI1
miR-4676-5p (and other miRNAs w/seed AGCCAGU)		mature microRNA		0,816	2,09E-02	GCLC,IGSF6,OSTN,RACK1,SHISA3,SIRPA
ZBTB7B	1108	transcription regulator			2,09E-02	EOMES,Gzmb,IL10,ITGAE,KLF4,RORC
PRKCD	1310	kinase		0,791	2,12E-02	BCL2,BCL2A1,CCL2,CD68,IL10,IL1B,ITGAM,JCHAIN,KLF5,MPZ,PROM1,VCAM1
miR-4324 (miRNAs w/seed CCUGAGA)		mature microRNA		0,000	2,12E-02	AGTRAP,ARHGEF37,CTSS,DENND2D,HCK,HIST1H3H,HOXB2,S100Z,SAA1,SLC27A4,SLC35G1,TMEM273,UBE3D,ZNF616
Smad2/3-Smad4		complex		0,000	2,13E-02	BCL2,IGFBP5,IRF7,ITGB5
ORMDL3	-1161	other		1154	2,13E-02	CXCL10,IFNA4,OAS1,OAS3
A2M	-1253	transporter		-0,342	2,13E-02	BCL2,CDH1,CDH2,GADD45B,IL1B,LRP1,SLC40A1
MAFG	-1027	transcription regulator		0,832	2,13E-02	ABCC4,ABCC5,GCLC,NQO1
CXCL2	1528	cytokine		0,882	2,13E-02	CXCL10,CXCR2,IL1B,ITGAM
APOA1	-1060	transporter		-1574	2,13E-02	APP,CYBB,IL1B,ITGAM,MPO,TSLP,VCAM1
DBP	1179	transcription regulator			2,13E-02	ADH1C,CYP7A1,NQO1,SCNN1A
GRN	1263	growth factor			2,13E-02	ANGPT1,APP,BCL2,IL10
KLF15	1109	transcription regulator		1350	2,13E-02	Acot1,ACSL1,ACSS1,DGAT2,PPARG,SCD,SLC25A20
PCYT2	-1303	enzyme			2,13E-02	ABCG1,PPARG,SCD,SLC27A4
P2RX7	-1764	ion channel			2,13E-02	CCL2,CXCL10,IL1B,TNFRSF1A
TCF7		transcription regulator			2,13E-02	CEBPD,ONECUT1,PPARD,PPARG,RORC,SPI1,SPP1
LEPR	-1359	transmembrane receptor		0,933	2,16E-02	ABCG1,BCL2,CD68,FN1,GADD45B,IL1R2,IL1RN,ITGAM,LGMN,LPL,mir-30,MMP19,MMP7,Mup1 (includes others),PPARD,PPARG,STAT2,TCF7L2
miR-4746-3p (miRNAs w/seed GCGGUGC)		mature microRNA		-1265	2,19E-02	B4GALT6,CTXN1,FGFR3,HSD11B1,MPO,NDOR1,PRKCE,RASSF3,SCN1B,SPI1
miR-6079 (miRNAs w/seed UGGAAGC)		mature microRNA		-0,832	2,21E-02	C11orf24,CAMKK2,CXCL10,GALNT10,GDA,OR2AG1,PLD1,RAB32,REEP1,REEP3,SPINT4,TIMP2,ZNF627
HRAS	1034	enzyme		1117	2,21E-02	BCL2,BCL2L11,BMP4,CALCRL,CD81,CD96,CDH1,CDKN2D,CEBPD,CFB,CLU,Crisp1/Crisp3,CSN2,CTSS,CXCL10,EIF5A2,FAS,FHL1,FN1,GIMAP1,IL13RA1,IL1B,IL7R,ITGAE,ITGAM,KLF3,KLF5,LATS2,Mcpt2,mir-10,NOP58,NQO1,NUMB,PABPC4,PRR5,PTGS1,Pvr,RPL27A,RPL30,SASH1,SCNN1A,SIRPA,SPP1,TSLP,TYRO3,VCAN
Hsp27		group		-1000	2,23E-02	BCL2,CD14,CSF1R,IL10,IL6R
p70 S6k		group			2,23E-02	BCL2L11,CDH1,CDH2,PABPC4,SCD
SOX6	-1278	transcription regulator		1165	2,23E-02	CALB2,FGFR3,HBG2,NPM1,TNNI2
CXCR4	1237	G-protein coupled receptor		1744	2,31E-02	AXL,BCL2,CCL2,CDH1,CDH2,CXCL10,CXCR2,DPP4
SNAI2	-1126	transcription regulator	Activated	2401	2,31E-02	AXL,BCL2L11,CDH1,CLDN1,FN1,ITGA3,mir-1,mir-8
PELP1	1048	other		0,000	2,31E-02	DAB2,IFI44,IL1B,KLK3,MRC1,SAA1,TCF7L2,TCN2
AMPK		complex		-0,183	2,38E-02	BCL2,BCL2L11,CCL2,CDH1,CLDN1,CXCL10,CYBB,IL1RN,IL22,LDHB,mir-10,PPARG,VCAM1
miR-3120-5p (miRNAs w/seed CUGUCUG)		mature microRNA		-1941	2,38E-02	CALN1,CTSB,F7,FCGR1A,G0S2,ITGAM,OLR1,PLD1,PPARG,PTPN18,REEP1,TMEM106A,TNFRSF9
Collagen type I		complex		1469	2,39E-02	APP,CDH1,CDH2,F13A1,FN1,ITGA1,ITGA2,ITGA3,TIMP2
RHO	1163	G-protein coupled receptor		-1000	2,39E-02	APP,CEBPD,CSF1R,CTSS,HFE,HIST1H2BA,MAK,SELENOP,SGK1
FOXA3	-1028	transcription regulator		-0,842	2,41E-02	CYP2C8,CYP2C9,CYP3A7,Ear2 (includes others),ELOVL3,TNFRSF9
TSC22D3	1152	transcription regulator		-0,534	2,41E-02	BCL2,BCL2L11,CCL2,CD80,IL10,IL1B,PPARG
mir-27	-1360	microRNA		-0,667	2,41E-02	FLT1,IL10,IL1B,NF1,PPARG,PSAP,SIGLEC1
ERG	1376	transcription regulator		1815	2,42E-02	ABCC4,ACTN1,ADRB2,CDH1,CDH2,CDKN2D,DIP2A,DOCK1,EVI5,FHL1,FLT1,FMNL2,FMNL3,KLK3,mir-8,MYO10,NUMB,PTPN22,RAPGEF5,RPL27A,SPP1
TCF4	1148	transcription regulator		1718	2,42E-02	ALCAM,CKAP4,Clec2d (includes others),FN1,HSD11B1,ID3,IFI16,Ly6a (includes others),mir-30,PPARG,RASGRP2,SELENOP,SELL,SGK1,SLAMF7,SPP1,TCF7L2,TYR,VCAN,VSIR,ZBP1
SNAI1	1272	transcription regulator		0,573	2,43E-02	ACTN1,ADD2,AXL,CCL2,CDH1,CDH2,CLDN1,FMNL2,FN1,ITGA2,mir-10,PEBP1,THBD,WASF1
Tnf (family)		group		-0,740	2,60E-02	BCL2,CCL1,CCL2,CCR5,CXCL10,GJA5,HSD11B1,IL1B,mir-155,SAA1,Saa3,SELL,TNFRSF9,VCAM1
Cd209b	-1454	other			2,62E-02	IL18,IL1B
Dgk		group			2,62E-02	CCL2,TYR
Ho		group			2,62E-02	CXCR2,ITGAM
KCNK2	-1396	ion channel			2,62E-02	CCL2,VCAM1
RUBCN	-1156	other			2,62E-02	IL10,IL1B
CRTAM	-1548	other			2,62E-02	EOMES,Gzmb
B3GNT2	1495	enzyme			2,62E-02	CD14,IL1B
NLN	-1245	peptidase			2,62E-02	FBP1,PPARG
NDST2	-1558	enzyme			2,62E-02	FN1,Mcpt4
SLU7	-1007	enzyme			2,62E-02	BCL2L11,mir-17
MITF-p300/CBP		complex			2,62E-02	BCL2,TYR
VLDL		complex			2,62E-02	PLIN2,VCAM1
CSF		group			2,62E-02	BCL2A1,C3
AKAP12	1017	transporter			2,62E-02	ANGPT1,CDH1
MEFV	1171	other			2,62E-02	IL1B,LYZ
DNMT1	1022	enzyme		0,128	2,62E-02	ASIP,BMPR1B,DMRT1,Gzmb,HBG2,IGF2,IL10,mir-8,PYCARD,SLC7A11
PAPPA	-1973	peptidase			2,62E-02	ABCG1,IGFBP5
SEMA4D	-1725	transmembrane receptor			2,62E-02	CCL2,CD80
TRAF2	1111	enzyme		0,513	2,62E-02	CCL2,CD80,CXCL10,EBI3,FAS,IL22,MPEG1,PDE8A,REEP3,ST8SIA6
mir-190	-1222	microRNA			2,62E-02	CDH1,CLDN1
miR-5680 (miRNAs w/seed AGAAAUG)		mature microRNA			2,62E-02	AQP12A/AQP12B,HIST1H2BA
RMRP	-1291	other			2,62E-02	FMNL2,mir-1
PHLDA1	1472	other			2,62E-02	FAS,ITGA2
SSPN	-1252	other			2,62E-02	CDH2,CTSB
ANGPT2	-1023	growth factor		1778	2,62E-02	AGTR1,BCL2,BCL2L11,CD68,CFB,CYBA,FAS,FN1,IL1B,KLF5,MMP7,OLR1,PDGFRB,TCN2,TLR3,VCAM1
USP4	-1109	peptidase			2,62E-02	CDH1,RORC
BRD8	-1079	transcription regulator			2,62E-02	AGPAT2,PPARG
NME3	1057	kinase			2,62E-02	ITGA1,ITGA2
WIPF1	-1061	other			2,62E-02	CD81,GP6
ATRX	1126	transcription regulator			2,62E-02	AFF3,EPPIN-WFDC6
Meis1	-2003	transcription regulator			2,62E-02	EVI5,Meis1
CCL7		cytokine			2,62E-02	IL10,VCAM1
SLC20A2	-1328	transporter			2,62E-02	FGF23,SPP1
TXN2	1030	enzyme			2,62E-02	CYBA,CYBB
GNA14	-1012	enzyme			2,63E-02	AGTR1,BMP4,FCGR3A/FCGR3B,IL1RN,MGST1,NEU1,OLR1,SGK1,TNFAIP6
CGA	1152	other		0,339	2,63E-02	CTSV,DMRT1,PARM1,SGK1,TIMP2
PLK4	-1014	kinase	Activated	2236	2,63E-02	CXCL10,IFIT2,IL15,IL1B,MERTK
IL36B	-1228	cytokine			2,64E-02	CD80,CXCL10,IL18,IL1B
PHLPP1	1179	enzyme		0,762	2,64E-02	CEBPD,IL15,IL18,PRKCE
ATG5	1670	other			2,64E-02	BCL2L11,CKAP4,IL18,IL1B
STK4	1178	kinase			2,64E-02	BCL2,BCL2L11,FAS,IL7R
C5		other		-0,000	2,64E-02	C5AR1,IL10,IL1B,ITGB2
CETP		enzyme		-0,762	2,64E-02	LPL,PLIN2,PLIN3,PPARG
miR-6818-3p (miRNAs w/seed UGUCUCU)		mature microRNA		-0,577	2,68E-02	ACSS2,EPPIN-WFDC6,F7,FCGR1A,FOXR2,G0S2,GADD45B,GBP6,NAAA,NPM1,PUDP,SLA
Gm-csf		group		-0,130	2,71E-02	BCL2,CD14,CD80,FAS,IL10,IL1B,MRC1
PPP2CA	-1409	phosphatase		1937	2,71E-02	BCL2L11,CFB,CXCL10,IL10,IRF7,Oas1b,Saa3
FOS	1070	transcription regulator		1857	2,74E-02	ADD2,AGTR1,AKR1C3,ALAS1,BCL2L11,CAMK2D,CAMP,CCL2,CD14,CD68,CDH1,CHI3L1,CLU,CTSB,CTSH,CTSV,CYP7A1,DOCK1,ELOVL3,EPS8,FN1,GAS5,GSTA5,HBA1/HBA2,IGFBP5,IL10,IL36G,LPL,MGST1,MMP7,Mt2,NQO1,Nrg1,PLD1,PRKCE,Prl2c2 (includes others),RPS18,S100a7a,SCD,SEMA4D,SERPINB9,SIRPA,SNCG,SPP1,TGFBI,TSLP,VAV3,VCAM1
Ncoa-Nr1i3-Rxra		complex			2,76E-02	CYP2C8,CYP2C9,CYP3A7
Ncoa-Nr1i2-Rxra		complex			2,76E-02	CYP2C8,CYP2C9,CYP3A7
Il8r		group			2,76E-02	BCL2,CDH1,ITGAM
Shc		group			2,76E-02	BCL2,LPL,PPARG
DANCR		other			2,76E-02	CDH1,CDH2,TIMP2
MTORC2		complex			2,76E-02	CCL2,IFIT2,ISG15
IGF2R	-1118	transmembrane receptor			2,76E-02	DDAH1,ENPP5,IGF2
CST3	1415	other			2,76E-02	APP,IL1B,IRF8
RLIM	1056	enzyme			2,76E-02	CDH2,FN1,SKIL
ZBP1	1825	other			2,76E-02	CXCL10,ISG15,OAS1
PARP2	1086	enzyme			2,76E-02	FAS,LPL,PPARG
PON1	-1115	phosphatase			2,76E-02	CD68,MSR1,PPARG
CNR2	1065	G-protein coupled receptor			2,76E-02	CCL2,GRK5,IL1B
GUCY2D	-1488	kinase			2,76E-02	GUCA1A,GUCA2B,OPN1LW
RARA	1497	ligand-dependent nuclear receptor		0,877	2,76E-02	ADH1C,ARNT2,CD14,CD38,CEBPE,CP,CREBL2,CTSS,CYP7A1,EIF5A2,GDF15,HIST1H4C,IFI44,IFI44L,IFIT1B,IL22,IL6R,LTF,OAS1,PHF19,RORC,RSAD2,RTP4,SELL,SLC7A11,SP110,SPP1,THBD,TTC9
HOXA1	-1002	transcription regulator			2,76E-02	DAB2,Ly6a (includes others),SLC14A1
NCOA6		transcription regulator			2,76E-02	CYP2C9,CYP7A1,LPL
NEDD4		enzyme			2,76E-02	ABCG1,FN1,TRPV5
TNFAIP3	1198	enzyme		-0,492	2,77E-02	BCL2,CXCL10,FAS,IL10,IL1B,VCAM1
NQO1	-1767	enzyme	Inhibited	-2412	2,77E-02	BCL2,C5AR1,CSF3R,SPI1,TYR,VCAM1
Cdc42	1052	enzyme		1000	2,77E-02	CTSB,CTSH,CTSS,CTSV,FAS,SPI1
TLR7/8		group		0,557	2,77E-02	BCL2,BCL2A1,CCL2,IL10,SLC7A11,TNFAIP6
ZFP36	1625	transcription regulator		-0,789	2,78E-02	CAMP,CTSS,CYBB,IL10,IL1B,LATS2,LTF,MPO,SPP1,THBD,VCAM1
miR-3097-5p (and other miRNAs w/seed ACAGGUG)		mature microRNA		0,000	2,78E-02	ASPRV1,CYP4A11,CYP4A22,EBI3,GML,GPR157,IL10,ILDR1,P2RX7,P3H4,RNASE4,RPL13A,SGK1,SLAMF7,STK26,TMEM106A
miR-323-5p (and other miRNAs w/seed GGUGGUC)		mature microRNA		-0,258	2,79E-02	ALDH3B1,ATP6V0C,CAPN6,CD177,EPPIN-WFDC6,G0S2,INPP5J,IPO4,LRRC75A,MBL2,MUC6,PRR9,PTPN18,RFLNB,SLA2
miR-3915 (miRNAs w/seed UGAGGAA)		mature microRNA		0,775	2,79E-02	ABCG2,DNAJC5G,DNMT3L,FAM168A,FAR2,HSPBAP1,IMPG1,KIR3DL3,KRTAP4-9,MBL2,RNASE2,RPL13A,SLC35E2B,TIFAB,ZNF676
miR-924 (miRNAs w/seed GAGUCUU)		mature microRNA		0,000	2,85E-02	ASPRV1,CCSAP,CTSV,HIST1H3H,IFNA4,IL36G,PIK3C2A,SELENOP,TMEM117,ZNF502
TBP	-1151	transcription regulator			2,85E-02	BCL2,BCL2A1,CD80,FN1,HLA-A,IGF2,MIR17HG,PPARG
FLT3LG	-1515	cytokine		0,863	2,85E-02	CCR5,CD19,CD80,IL10,IL7R,ITGAM,MPO,SPI1
miR-2110 (and other miRNAs w/seed UGGGGAA)		mature microRNA		0,392	2,86E-02	ARFGEF3,CD38,CHST3,EHD3,ENO4,FEV,GJB3,IGF2,LRRC75A,LTF,MARCKSL1,MBL2,NOP56,PI16,PPP1R2,RBM20,RFLNB,RSAD2,SCAMP5,SCNN1A,SPOCK3,STK32B,SUSD2,TTC9,UBE2L6,ZDHHC15
IL15	3172	cytokine		-1771	2,86E-02	BCL2,BCL2L11,CAMK2D,CCL2,CD226,CD38,CD80,CDH1,CEACAM1,CXCL10,DPP4,EOMES,FAS,FBP1,FCGR3A/FCGR3B,GALM,GPC1,Gzmb,Gzmc,IFIT1,IL10,IL1RAP,IL22,IL7R,ITGB5,Klrb1,PGM1,PLD1,PPARD,PSAP,SELL,SORL1,TNFRSF1A,TNFRSF9,TNNI2,VCAM1
Ins1	-1179	other		0,076	2,87E-02	Acot1,ADH1C,ALAD,ALAS1,CEBPD,CSN2,CYP7A1,DGAT2,ERRFI1,HP,IGF2,IGFBP5,IL10,IL1B,IL6ST,INSR,LDHB,LPL,LRP1,MPZ,OSTN,PLIN2,PPARD,PPARG,Saa3,SCD,SLC28A2,TIMP2
ID1	1462	transcription regulator		1200	2,89E-02	CEACAM1,FGFR3,FN1,GFI1B,IFI16,IGF2,Ly6a (includes others),PROM1,SCD
miR-379-5p (and other miRNAs w/seed GGUAGAC)		mature microRNA		0,333	2,89E-02	AKR1C3,BEX4,C18orf63,CCDC126,G0S2,GFI1B,GPX3,GSDMD,RPL7
PARP1	-1439	enzyme		0,810	2,94E-02	BCL2,CDH1,CXCL10,FAS,GBP6,GDF15,IL10,IL1B,KLK3,SH3BP2,TIMP2,TLR1,VCAM1
CD28	1173	transmembrane receptor		-1998	2,98E-02	BCL2,BCL2A1,CCR5,CD226,CD80,DGKA,DUSP22,EBI3,EOMES,HSPA1A/HSPA1B,IFNA4,IGFBP5,IL10,IL10RB,IL1B,IL1RAP,IL22,IL7R,IRF8,mir-155,mir-17,MSR1,NCL,PCYOX1,PRSS1,RORC,RPL30,SLC5A3,STOM,TAF1A
COL18A1	-1150	other	Inhibited	-2720	3,00E-02	BCL2,CCL2,F10,F7,FN1,ID3,IL18,ITGB2,MXI1,TNFRSF1A,TNFRSF21
INPP5D	1026	phosphatase		0,152	3,08E-02	CD80,Chil3/Chil4,FAS,IGHM,IL10
SIX1	-1193	transcription regulator		-0,197	3,08E-02	BMP4,CDH1,DACH1,mir-17,mir-8
VAV3	2035	cytokine			3,08E-02	BCL2,BCL2A1,KLK3,Scgb1b27 (includes others),Scgb2b27 (includes others)
DPP4	-2892	peptidase		-1274	3,08E-02	CDH1,IL10,IL1RN,LRP1,TIMP2
Bvht	1402	other		-1320	3,10E-02	AGTR1,ANGPT1,EPOR,HBA1/HBA2,HBG2,Hrc,IGF2,MMP19,Pln,TIE1
FOXP3	-1370	transcription regulator		0,369	3,10E-02	BCL2,BCL2L11,CYSLTR1,HLA-A,IL10,IL7R,ITGAE,LATS2,mir-155,PTPN22,RORC,SELL
miR-1256 (miRNAs w/seed GGCAUUG)		mature microRNA		0,577	3,10E-02	CD38,CPSF4L,FKBP1B,IL22,IL7R,KRTAP13-1,N4BP2L1,PARM1,SLA2,TLR7,TMEM117,TUBB6
SPIB	1021	transcription regulator		0,350	3,10E-02	Bst2,CCR5,Cd209d,CD300C,CD80,HSPA1A/HSPA1B,IFNA4,KLK3,P2RY12,P2RY6
ZBTB16	-1509	transcription regulator		-1546	3,13E-02	CD14,CD180,CD81,CXCL10,F13A1,FGFR3,ID3,IL22,IL6ST,IL7R,ITGAE,Ly6a (includes others),RORC,SELL,SPP1,TLR6
miR-6856-3p (miRNAs w/seed ACAGCCC)		mature microRNA		-1500	3,13E-02	ABCC4,BLK,DHX58,FCGR1A,GCHFR,GPR157,ITGB5,KIAA0513,NT5DC3,OSTN,PTGS1,RNF5,SLC18B1,SLC25A20,TIFAB,TNFRSF9
WWTR1	-1073	transcription regulator	Activated	2219	3,15E-02	FN1,IL1B,ITGB2,LATS2,SPP1,VCAM1
MBTD1	-1074	other		-0,946	3,15E-02	ADGRL4,Ear2 (includes others),Erdr1,GAL3ST2,HBA1/HBA2,SELENOP
miR-4521 (miRNAs w/seed CUAAGGA)		mature microRNA		0,000	3,15E-02	CCSAP,DMRT1,GLIPR1L1,MAPK13,RMI2,TMEM218
SS18	-1243	transcription regulator		0,816	3,15E-02	BCL2L11,CBX4,GADD45B,IGF2,SLC34A2,SYNE1
S100A4	1011	other		0,447	3,15E-02	CCL1,CDH1,FN1,mir-155,TIMP2,VCAM1
F7	4671	peptidase		0,928	3,15E-02	CLDN1,IL1B,KLF5,MMP7,PTGER2,RND3
ADM	-1248	other		0,744	3,15E-02	BCL2,FN1,IL1B,PPARG,SPP1,VCAM1
BSCL2	-1034	other			3,16E-02	ACSL1,AKR1C3,AOC3,IGFBP5,LPL,MGLL,PPARG,PTGS1,RSAD2
SYVN1	-1030	transporter		0,573	3,16E-02	ABCC4,APP,AXL,DAB2,FAS,HLA-A,IFI44,IL7R,ITGA3,LDHB,MYOF,OLR1,RPL10,SLC20A1,STOM
EGF	-1223	growth factor	Activated	2051	3,16E-02	ABCG2,ACTN1,ALCAM,ANGPT1,BCL2,CDH1,CEBPD,CEBPE,CLU,CSF1R,CSN2,ERRFI1,FLT1,FN1,IGF2,IGFBP5,IL10,IL1B,IL1R2,IL7R,ITGA2,ITGAM,KLF10,KLK3,LALBA,LTF,mir-10,NCL,Nrg1,PDGFRB,PPARD,PPARG,PRKCH,PTGS1,SCD,SERPINA1,SPI1,SPP1,TNFRSF9,VCAM1,VCAN
miR-4755-5p (and other miRNAs w/seed UUCCCUU)		mature microRNA		0,607	3,17E-02	ABCB6,ANGPT1,AP1S2,CD226,CYP2A6 (includes others),FAM160A2,IGFBP5,MCEMP1,MYCT1,PRR9,TMEM213,TMEM218,TSPAN8,UGT2B28
Fibrinogen		complex			3,21E-02	CCL2,FCGR3A/FCGR3B,IL1B,ITGAM
CYB5R4	1555	enzyme		1214	3,21E-02	GCLC,LPL,Mt2,SCD
TFEC	3028	transcription regulator			3,21E-02	CSF3R,F13A1,KLK3,LGALS2
SIM2	1100	transcription regulator		-1702	3,21E-02	CDH1,CDH2,CSN2,TIMP2
PTAFR	1499	G-protein coupled receptor			3,21E-02	CCL2,CDH1,CDH2,IL1B
NFIL3	-1043	transcription regulator		-1980	3,21E-02	EOMES,IL10,IL22,SCD
KLF3	1744	transcription regulator		-0,757	3,30E-02	Acot1,ALDH3B1,ARHGEF3,BCL2,C11orf24,CAMK2D,CARHSP1,CDKN2D,DHRS7,DMWD,EIF2B1,FCGRT,FMNL3,FRY,GAPT,LRRK2,MGST2,NOD1,OGFRL1,PCYOX1,Pira11,RDH12,SELL,SGK1,SLC14A1,SLC28A2,SMPDL3A,SP140,TMC7,TNFRSF21,TRIM36,ZDHHC14
TFAP2A	-1096	transcription regulator		-1179	3,33E-02	ALCAM,BCL2,CDH1,IGF2,KLF4,Ly6a (includes others),mir-148,PAG1,PPARD,PPARG,PSAP,RPL7
THRA	1161	ligand-dependent nuclear receptor		-1937	3,37E-02	APP,BMP4,CCL2,CDKN2D,CTSH,CXCL10,CYP7A1,FGFR3,LPL,mir-17,MMP7,Pln,PPARG,PROM1
UCP1	-1031	transporter	Activated	2412	3,37E-02	ALAS1,CD68,CTSV,CXCL10,GDF15,GPX3,IFIT1B,IFIT2,IL1B,NUPR1,OAS3,REEP6,Snhg12,SOAT2,SPI1,STAP2,TLR3,TLR7
miR-92a-1-5p (miRNAs w/seed GGUUGGG)		mature microRNA		-1224	3,38E-02	ALDH3B1,ARX,CALN1,CAPN6,CEACAM1,CEMIP,FCGR3A/FCGR3B,FMNL3,GALM,GPX3,HOXA7,IL10,IL1RN,IL7R,MAB21L2,MFSD2B,NANP,NFAM1,PALM,PPEF2,PRG3,PTPN18,RCN3,SCNN1A,STARD8,TAF1D
PDCD1	1309	phosphatase		-1342	3,39E-02	BCL2,CD80,FAR2,FAS,HLA-DMA,IL10,IL22
FHL2	-1254	transcription regulator			3,39E-02	BCL2L11,Chil3/Chil4,CXCL10,IL10,MPO,PDGFRB,SPP1
FANCC	-1236	other			3,45E-02	GDF15,GSAP,IFI44L,IL1B,MMP7,MYOF,OAS1,RND3,TBC1D9
FGF10	-1547	growth factor		0,388	3,47E-02	BMP4,CTSB,CTSH,IL10RB,NUMB,Saa3,SCD,TSPAN8
TAZ	-1036	enzyme			3,47E-02	ADRB2,AXL,CCL2,CDH2,FN1,IFI16,MYOF,ST6GALNAC5
HMGA1	1264	transcription regulator		-1072	3,51E-02	BCL2,CD19,CD80,CTSH,CYP7A1,DAB2,EPB41L4A,HCK,ID3,IL15,INSR,Ly6a (includes others),mir-29,MYO1F,Pou3f1,PPARG
miR-199a-5p (and other miRNAs w/seed CCAGUGU)		mature microRNA		-1050	3,52E-02	BPIFC,C3,CCSAP,CDH1,ERICH3,FN1,GCNT2,GJA5,ID3,ISG15,ITGA1,ITGA3,KCND3,KLF4,MMP7,PADI4,PPP1R2,RND1,RSAD2,RSPH4A,TST,ZBP1,ZNF616,ZNF627,ZNF705A
MTDH	1028	transcription regulator		-1109	3,56E-02	ANGPT1,BCL2,ME1,mir-15,mir-17,mir-19
C/EBP		group		0,555	3,56E-02	ADH1C,CSF1R,HSD11B1,ONECUT1,Saa3,UGT2B17
SUMO2	-1241	enzyme		0,128	3,56E-02	Bst2,CD38,CEACAM1,ISG15,RNASE4,TNFRSF21
miR-1231 (miRNAs w/seed UGUCUGG)		mature microRNA		0,816	3,56E-02	KIAA0513,KLK3,PTPN18,REEP1,RSPH4A,SLC35G1
CD2	-1151	transmembrane receptor		1342	3,56E-02	BCL2,CD80,FAS,HLA-DMA,IL10,SELL
NF2	1157	other		-1945	3,57E-02	CDH1,mir-10,mir-15,mir-183,mir-29
PRLR	1077	transmembrane receptor		-0,094	3,57E-02	AKR1C3,CSN2,Elf5,IGFBP5,SLC34A2
RC3H1	-1353	enzyme			3,57E-02	CCL1,IL1B,IL6ST,ITGAE,SPP1
BCR (complex)		complex		1193	3,59E-02	BCL2,BCL2A1,BCL2L11,CD80,FAS,HLA-DMA,IL10,KLF4,mir-8,MS4A6A,PTPN22,SELL,SLAMF7
CLEC10A	1313	other			3,60E-02	IL10,IL1B,MPO
IgG2a		complex			3,60E-02	BCL2,IL10,IL1B
AIMP1	-1044	cytokine			3,60E-02	CCL2,IL10,IL1B
SH3KBP1	1365	other			3,60E-02	BCL2A1,CDH1,FN1
mir-130	-1496	microRNA			3,60E-02	CEBPE,IRF8,KLF4
LNX2	1009	other			3,60E-02	BCL2,NUMB,TCF7L2
LIMA1	1487	other			3,60E-02	CDH1,MMP7,VCAN
CLCA2	-1198	ion channel			3,60E-02	CDH1,CDH2,FN1
MMP7	-2962	peptidase			3,60E-02	CSN2,FAS,FLT1
ITGA3	-2425	other			3,60E-02	CTSV,FN1,ITGA2
TNFSF9		cytokine			3,60E-02	CD14,TNFRSF1A,VCAM1
IRAK2	1356	kinase			3,60E-02	IFNA4,IL10,IL1B
RORC	-1724	ligand-dependent nuclear receptor			3,63E-02	ABCD2,CYP2A6 (includes others),CYP2C8,CYP39A1,CYP4A11,ELOVL3,ELOVL7,GADD45B,GSTA5,IL1B,IL22,KCNK5,Mt2,Mup1 (includes others),RORC,SLC16A10,Sult3a1/Sult3a2
MSTN	-1204	growth factor		1942	3,77E-02	CTSV,FN1,HIST1H4C,IGF2,IGFBP5,KLF10,mir-1
IRS1	-1269	enzyme		0,856	3,81E-02	CDH1,Ceacam10,CEBPD,FHL1,GAS5,GJB3,INSR,LPL,MPO,PPARG,RHOU,SIGLEC1,SPP1,TGFBI
IL12 (family)		group		-0,966	3,82E-02	BCL2,BCL2L11,CCR5,CD80,FCGR3A/FCGR3B,Gzmb,IL10,IL1B,IL22,IRF8,mir-155,RORC
PRKCE	1929	kinase		1007	3,82E-02	APP,BCL2,CDH1,FCGR1A,IL1B,IL6ST,PRKCE,VCAM1
GFI1	1585	transcription regulator		-0,117	3,82E-02	CEBPE,ELANE,GFI1B,IL10,IL1B,IL6R,IL7R,LYZ,mir-302,MMP7,SERPINA1,TNFRSF1A
miR-224-3p (and other miRNAs w/seed AAAUGGU)		mature microRNA		-0,707	3,82E-02	AQP12A/AQP12B,DOCK7,G0S2,HORMAD1,NOXRED1,PTGR1,SLC22A25,UBE2L6
Aldose Reductase		group		0,152	3,85E-02	IL10,IL1B,ITGAM,MSR1
TRA		transmembrane receptor			3,85E-02	BCL2,FAS,IL10,ITGAE
NFE2	1067	transcription regulator			3,85E-02	ERMAP,GP6,NQO1,SPTA1
ACKR1	-1535	G-protein coupled receptor			3,85E-02	CCL2,CXCR2,IFI16,VCAM1
IDO1	1352	enzyme		-1958	3,85E-02	CD80,FCGR1A,IL10,SLC7A11
SFTPD	-1021	other		0,000	3,85E-02	CCL2,CD14,IL10,IL1B
PTPN22	2374	phosphatase		0,064	3,85E-02	IL10,IL1B,ISG15,MRC1
SCGB1A1	1097	cytokine		-0,905	3,85E-02	C3,FN1,ITGB2,SELL
KMT2D	1194	transcription regulator		-0,416	3,87E-02	Acot1,ADGRA3,CA4,CKAP4,EBI3,FHL1,GK5,GRHL1,HOPX,KLF4,LAMB3,MIR17HG,PPARG,PTGR1,RAB38,REEP6,SLC38A6,SMO,SYDE2,Zfp948
TXNIP	1488	other		-1481	4,01E-02	Acot1,G0S2,IL1B,LPL,mir-204,mir-8
HIF1A	-1188	transcription regulator		0,169	4,03E-02	ATP7A,AXL,BCL2,CCR5,CDH1,CDH2,CEMIP,CYP4F3,EPOR,FHL1,FLT1,FN1,GADD45B,HP,IGF2,IGFBP5,IL10,IL15,IL1B,IL22,ITGA1,ITGB2,mir-155,mir-8,MMP7,NPM1,POLG,PROM1,RORC,SLC40A1,TLR6,VCAM1,ZDBF2
Creb		group		0,579	4,08E-02	ADCY8,BCL2,CAMP,CD14,CEBPD,CSF1R,CTSB,CTSV,CXCL10,FAS,GABRR2,GDA,GDPD3,Gimap9,GJA5,IFI16,IL10,IL1B,IL22,ITGAM,MED31,NF1,PLIN3,PPARG,Saa3,SLC7A11,Vmn2r32 (includes others),ZBP1
miR-1304-5p (miRNAs w/seed UUGAGGC)		mature microRNA		1941	4,08E-02	ACSM4,AKR1B1,B4GALT6,C11orf53,CAPRIN2,CD96,HSPBAP1,MID1,MPZ,NMUR2,PRR9,RAB39A,TMEM213
PTGER2	1707	G-protein coupled receptor		0,938	4,08E-02	APP,CDH1,CSF1R,CXCR2,IL10,IL1B,IL1R2,IL36G,SPP1,Stfa2/Stfa2l1,TIMP2,TNFAIP6
Fgf		group			4,11E-02	CDH1,GNL3,LPCAT1,Prl2c2 (includes others),VCAM1
miR-33-5p (and other miRNAs w/seed UGCAUUG)		mature microRNA		-0,447	4,11E-02	GTSF1L,PNMA1,RMI2,SLC25A25,ZNF616
mir-126		microRNA		-0,900	4,11E-02	CDH1,MMP7,SPI1,TYR,VCAM1
ASXL2	-1260	other		1342	4,11E-02	G0S2,HSD11B1,LPL,PPARG,SCD
BAX	-1031	transporter		0,130	4,11E-02	BCL2,BCL2L11,CTSB,CTSH,CTSS
PBX1	1057	transcription regulator			4,11E-02	CDH1,CYBB,HOXB2,TCF7L2,UGT2B17
miR-194-3p (and other miRNAs w/seed CAGUGGG)		mature microRNA	Inhibited	-2828	4,13E-02	C11orf53,CD177,CTSB,CYP4V2,GPR68,GUCA1A,MPST,NECTIN4,PAPPA,PGLYRP1,PPARD,SCAMP1,SLC22A4,SMIM24,SPI1,SYNGR1,TIFAB,TPST1
EPO	1273	cytokine		-0,530	4,14E-02	ABCA13,BCL2,BCL2L11,BMP4,CA1,EPOR,FAS,GDF15,GFI1B,HBA1/HBA2,HBG2,HK3,Ifi27l2a/Ifi27l2b,IGF2,IL18,KCNV2,MPO,N4BP2L1,NPM1,NUPR1,RAB4A,RPL7,SPP1,TIE1,ZNF711
SLC11A1	1049	transporter			4,17E-02	IL10,SLC40A1
IntegrinÎ±		group			4,17E-02	ITGAM,ITGB2
Tcf 1/3/4		group			4,17E-02	AHSG,APOH
SMPD3	-1106	enzyme			4,17E-02	APP,VCAM1
IL1RL2	2633	transmembrane receptor			4,17E-02	CXCL10,IL22
FA2H	-1312	enzyme			4,17E-02	INSR,SCD
FCGR3A/FCGR3B	3155	transmembrane receptor			4,17E-02	FCGR3A/FCGR3B,SELL
CLEC6A	1175	transmembrane receptor			4,17E-02	IL10,IL1B
AGO1	-1156	translation regulator			4,17E-02	BCL2L11,mir-8
G6PC3	-1196	phosphatase			4,17E-02	CYBA,CYBB
SULT2B1	-1046	enzyme			4,17E-02	BCL2,FAS
ALDH3A2	1138	enzyme			4,17E-02	GCLC,GSTA5
IgG2b		complex			4,17E-02	APP,IL1B
IL10RB	1781	transmembrane receptor			4,17E-02	IL10,SAA1
BCL11A	-1518	transcription regulator			4,17E-02	BCL2,HBG2
CBR3-AS1		other			4,17E-02	CDH1,CDH2
Pzp	-1245	other			4,17E-02	LPL,LRP1
FES	1115	kinase			4,17E-02	CSF3R,ITGAM
PRTN3	2098	peptidase			4,17E-02	CCL2,IL18
GPAM	1284	enzyme			4,17E-02	PLIN2,SCD
TSC22D1	-1099	transcription regulator			4,17E-02	FN1,IL1B
TIMP4	-1134	other			4,17E-02	BCL2,TIMP2
ATP6V0A2	-1111	transporter			4,17E-02	IL10,MRC1
HTR4	-1139	G-protein coupled receptor			4,17E-02	ANGPT1,VCAM1
PIGR	-1115	transporter			4,17E-02	CD80,IL10
HEPH	-1457	transporter			4,17E-02	CP,SLC40A1
ALCAM	1897	other			4,17E-02	BCL2,CDH1
VCAM1	3710	transmembrane receptor			4,17E-02	ABCG2,VCAM1
CXCL16	1234	cytokine			4,17E-02	CD38,FN1
MRC1	4865	transmembrane receptor			4,17E-02	ACOD1,CXCL10
Wfdc17	2752	other			4,17E-02	IL1B,MRC1
Cxcl3	1211	cytokine			4,17E-02	CEBPD,PPARG
miR-4426 (and other miRNAs w/seed AAGAUGG)		mature microRNA		-0,707	4,18E-02	DHDH,HSPA1A/HSPA1B,NOXRED1,TMEM273,TSPAN32,UBE2L6,UNC93A,ZNF616
IL6ST	2421	transmembrane receptor		-0,447	4,18E-02	CSF1R,HP,IL6R,LTF,Sprr2a1/Sprr2a2,TNFRSF1A,VCAM1
NFATC1	-1127	transcription regulator		-1254	4,33E-02	BCL2,CYBB,FAS,IL1B,IL22,NQO1,PAG1,RORC,SELL,SPP1,VCAM1
miR-3910 (miRNAs w/seed AAGGCAU)		mature microRNA		-1155	4,36E-02	CASC4,CCL2,ERICH6B,F11R,KCNT2,KLF4,PPP1R3B,SERTAD3,SLC50A1,SMPDL3A,TMEM218,TRIM36
ADCYAP1	-1011	other		-0,240	4,36E-02	ANGPT1,BCL2,CD80,CEBPD,CXCL10,Gbp8,GRK5,IL10,ITGAM,MREG,NQO1,P2RY2,PPP1R3B,Psg18 (includes others),SLC18A2,TGFBI
DDIT3	1079	transcription regulator		-0,694	4,36E-02	AVIL,BCL2,BCL2L11,CEBPD,CSN2,FN1,IL1B,ITGA2,ITGAM,MLF1,Nrg1,PPARG
mir-29	-1778	microRNA		-0,388	4,43E-02	BCL2,CDH1,CLDN1,EOMES,FN1,LPL,mir-29,OLR1,PDGFRB
LYN	1097	kinase		-0,152	4,43E-02	BCL2,BCL2A1,BCL2L11,C5AR1,CCL1,CD19,CD80,IL1B,TNFRSF14
STK40	1034	kinase			4,50E-02	CCL1,CCL2,CCR5,IL1B,PPARG,ST8SIA6
miR-4477a (miRNAs w/seed UAUUAAG)		mature microRNA		0,000	4,50E-02	BSPH1,DUS4L,PTGR1,RASGRP2,TSLP,WDR49
KLF1	-1477	transcription regulator		1498	4,50E-02	ADD2,ALAD,HBG2,KEL,KLF3,SLC22A4
SHARPIN	1213	other			4,56E-02	CXCL10,IL1B,ISG15
EIF4G2	-1079	translation regulator		-1000	4,56E-02	IGF2,KLF4,KLF5,MAP3K3
SOX5	-1368	transcription regulator			4,56E-02	FGFR3,IL10,RORC
HTATIP2	1080	transcription regulator			4,56E-02	ANGPT1,CDH1,CDH2,SPP1
STAR	-1110	transporter			4,56E-02	ABCG1,CLEC7A,SPP1
PROCR	1370	other		1268	4,56E-02	ANGPT1,GBP6,IRF8,PELI1
CCL3		cytokine		0,152	4,56E-02	CCL2,CCR5,IL1B,ITGAM
PLCG2	1464	enzyme			4,56E-02	BCL2,BCL2A1,IFIT2
IL-17f dimer		complex			4,56E-02	CCL2,IL10,IL1B
TRAF5	-1534	transporter			4,56E-02	CD80,FAS,IL10
TGIF1	1067	transcription regulator			4,56E-02	IL1B,SOAT2,STRA8
mir-127		microRNA			4,56E-02	IL10,IL1B,MRC1
CSK	-1016	kinase			4,56E-02	FGR,IL1B,ITGB2
HAVCR2	1094	other			4,56E-02	CCR5,CD80,IL1B
GAL	-1304	other			4,56E-02	BCL2,CSN2,SORT1
PIK3R2	1143	kinase			4,56E-02	CXCL10,IRF7,ISG15
DBI	1235	other			4,56E-02	ACSS2,PPARD,PPARG
FRS2	-1009	kinase			4,56E-02	BMP4,Ly6a (includes others),PROM1
RBP3	1153	transporter			4,56E-02	IL10,IL22,TNFRSF1A
IL2RB	1024	transmembrane receptor			4,56E-02	CCL2,Gzmb,IL10
MZF1	1045	transcription regulator			4,56E-02	AXL,CDH2,SELL
CYP2J2	1167	enzyme		-0,106	4,56E-02	BCL2,IL1B,PPARG,VCAM1
ADM2	-1208	other		-0,106	4,56E-02	IL10,MRC1,MTUS1,TNFRSF9
Cux1	1029	transcription regulator			4,56E-02	CSN2,CXCL10,LALBA
CCL3L3	-1253	cytokine			4,56E-02	CCL1,CXCL10,IL1B
miR-208a-5p (and other miRNAs w/seed AGCUUUU)		mature microRNA		0,000	4,57E-02	CCDC126,CTXN1,ME1,P2RY12,PSMA8,SNX10,ZDBF2,ZNF483
NRIP1	-1489	transcription regulator	Inhibited	-2383	4,57E-02	CYP2C8,IL1B,LDHB,PPP1R3B,SCD,SLC16A10,SLC25A20,TNFAIP6
ERBB4	-1206	kinase		-1270	4,58E-02	CCL2,CDH1,CSN2,GJB3,GPC1,HBA1/HBA2,IGF2,IGFBP5,LALBA,MXI1
CD5	1202	transmembrane receptor		-0,518	4,61E-02	BCL2,CD80,IL10,IL10RB,IL13RA1,RORC,TLR8
BACH2	-1542	transcription regulator		0,765	4,61E-02	BCL2,FAM20C,ID3,IL10,ITGAE,RORC,S100a2
RET	-1295	kinase		0,000	4,65E-02	CCL2,CLU,CTSB,CTSV,HSPA1A/HSPA1B,IL10,IL1B,IL22,KLK3,MMP7,REEP6,SELL
PAK1	1440	kinase			4,69E-02	BCL2,CDH1,FN1,ITGAM,ITGB2
FASLG	-1144	cytokine		-0,218	4,69E-02	CCL2,CDH1,FAS,IL10,IL1B
miR-483-5p (miRNAs w/seed AGACGGG)		mature microRNA		0,213	4,80E-02	ALCAM,ASB16,CDK15,CPNE5,GPX3,LMO1,MARCKSL1,MPZ,PLIN3
miR-122b-5p (miRNAs w/seed UUAGUGU)		mature microRNA		-0,333	4,80E-02	ADRB2,AP1S2,CXCL10,DRAM1,HORMAD1,KERA,NUP35,PRR9,TNFRSF1A
SFTPA1	-1233	transporter		0,107	4,80E-02	ADRB2,CXCL10,GPR68,HBA1/HBA2,HBG2,IL10,IL1B,MRC1,PLIN2
PRNP	1063	other		-0,443	4,80E-02	APP,BCL2,CCL2,DAB2,EPS8,HSPA1A/HSPA1B,IGF2,IL1B,LRP1
RAF1	1252	kinase		-0,238	4,83E-02	ACAT2,BCL2,BCL2L11,CLDN1,CTSH,FAS,ID3,IL10,IL1B,ITGA2,ITGAM,ITGB5,MGLL,NOP56,NQO1,PLD1,PRSS3,SCNN1A,Usp17la (includes others)
miR-103b (miRNAs w/seed CAUAGCC)		mature microRNA		-0,632	4,92E-02	CARD11,CDK15,EPX,GPR160,IL7R,PARM1,RAB20,SLC9A9,TMEM243,TMEM30B
POU2F2	1034	transcription regulator		0,812	4,92E-02	CCR5,GATM,IL10,PLEKHG1,SCD,SPI1,SPP1,SYDE2,TIMP2,TNFRSF21
KDM1A	-1112	enzyme		-0,579	4,96E-02	Bst2,CDH1,EOMES,GFI1B,HBG2,HSD11B1,NCL,PROM1,PTGR1,SCD,STEAP3
CRH	-1180	cytokine		-0,090	4,98E-02	BCL2,CAMP,IL10,IL18,IL1B,IL1RN,PRKCE,SGK1

## Sheet: RUNX1 R174L
RUNX1 R174L mutant
Upstream Regulator	Expr Fold Change	Molecule Type	Predicted Activation State	Activation z-score	p-value of overlap	Target molecules in dataset
GATA2	-1.144	transcription regulator		-0.099	5.98e-21	4930438A08Rik.ABCA13.ANGPT1.ARNT2.Bex6.CCL5.CD177.CD226.CD96.CES1.Cldn13.Clec4b2.CSTA.EDN1.ELANE.EPX.F13A1.FABP4.FCN1.GDA.Gm10408 (includes others).Gm5416.Gm9733.GP6.GPX3.GUCA2A.IGFBP7.Ighv1-61.ITGA2.KLK3.LTF.Ly6a (includes others).LYL1.LYPD6B.MCEMP1.MGST1.MPO.MRGPRX3.Pdzph1.Pga5.PRG3.Prl3d1 (includes others).Prss1 (includes others).PRSS3.Prss34.PRSS57.PRTN3.Retnlg.RHAG.RNASE12.SERPINB10.Serpinb9…
IL4	-1.418	cytokine		1.892	1.82e-14	ABCA2.ACOD1.ALAS1.ALOX12.BCL2.BCL3.CCL22.CCL24.CCL5.CCR5.CD14.CD38.CD80.Chil3/Chil4.CHST3.CLEC7A.CSF1R.CSF3R.CXCL10.CXCL3.CYSLTR1.DDAH1.DPP4.EOMES.F13A1.FABP4.FCGR3A/FCGR3B.FN1.GATM.GBE1.GJA1.HSD11B1.HSPA1A/HSPA1B.IFI16.IFNLR1.Iigp1.IL10.IL12RB2.IL13RA1.IL15.IL18.IL1A.IL1R2.IL1RL2.IL2RA.IL6ST.IL7R.INPP1.IPO4.IRF5.IRF8.ISG15.ITGA2.KLK3.LPL.LRP1.LTC4S.LY75.LYL1.MMP12.MRC1.MSR1.PLD1.POLG.Saa3.SELL.S…
IFNG	-1.19	cytokine	Activated	2.999	2.24e-14	ACOD1.Acot1.ADGRA1.AGTR1.AIF1.ALOX12.APP.ARNT2.ATP1B1.BCL2.BCL2A1.BCL3.CALB2.CARD6.Casp12.CAV1.CCL22.CCL5.CCR5.CD14.CD38.CD80.CDH1.CEACAM1.Chil3/Chil4.CHST3.CLEC7A.CSF1R.CTSS.CXCL10.CXCL3.Cxcl3.DDX60.Defb4.DMWD.DPP4.EBI3.EDN1.FBP1.FCGR1A.FCGR3A/FCGR3B.FCN1.FN1.GBP6.GCHFR.GJA1.GJA5.GSDMD.HCAR2.HLA-DQA1.HSPA1A/HSPA1B.IFI16.IFIT1.Iigp1.IL10.IL12RB2.IL15.IL18.IL1A.IL2RA.IL36G.IL7R.IRF5.IRF8.ISG15.KLF…
TNF	-1.162	cytokine	Activated	2.525	4.19e-13	ABCD2.ACOD1.ADRB2.AGTR1.AKR1B1.Aldh1a7.AMPD3.ANGPT1.APOC2.APP.BCL2.BCL2A1.BCL3.CARD6.Casp12.CAV1.CCL22.CCL24.CCL5.CCR5.CD14.CD38.CD80.CDH1.CLU.CSF1R.CTSS.CXCL10.CXCL3.Cxcl3.CXCR2.CYR61.Defb4.DGAT1.DPP4.EBI3.EDN1.ELOVL7.ERVFRD-1.ESR1.FABP4.FN1.GADD45B.GBP6.GCLC.GEM.GJA1.GPR84.Hamp/Hamp2.HID1.HP.HSD11B1.HSPA1A/HSPA1B.IFI16.IFIT1.IGFBP5.IL10.IL15.IL18.IL1A.IL1R2.IL1RL2.IL2RA.IL36G.IL7R.IRF5.IRF8.ISG…
STAT1	1.403	transcription regulator	Activated	2.924	3.21e-11	ACOD1.APOC2.AXL.C1S.CCL5.CD14.CEACAM1.Chil3/Chil4.CSF3R.CTSS.CXCL10.CXCL3.Cyp2d9 (includes others).DDX60.DPP4.EDN1.FCGR1A.GBP6.HLA-DQA1.IFI16.IFIT1.IL10.IL12RB2.IL15.IL18.IRF5.IRF8.ISG15.KLF4.Lce1l.OASL.RORC.Serpina3g (includes others).SLFN12L.SP110.STAT2.Tgtp1/Tgtp2.TLR8.TNFSF13B.Wfdc17
CEBPA	-1.245	transcription regulator	Activated	2.811	3.97e-11	ABCA3.AKR1B1.AKR1C3.BCL2.BCL2A1.CD14.CD19.CDH1.CSF1R.CSF3R.DGAT2.ELANE.FABP4.FCGR1A.GAL.GJA1.GPR84.Hamp/Hamp2.HP.HSD11B1.IL10.ISG15.ITGB5.KLF4.LIN28A.LPL.LTF.Ly6a (includes others).LYL1.mir-181.MMP13.MPO.Mup1 (includes others).OLR1.ONECUT1.PPARD.PRTN3.PTGS1.Saa3.SCD.SMPDL3A.SULT2A1.Sult2a2.THBD.VCAN
IL1B	1.216	cytokine	Activated	3.252	2.31e-10	ACOD1.ADAMTS3.ADRB2.AGTR1.AIF1.AKR1B1.AMPD3.ANGPT1.APOC2.APP.BCL2.BCL2A1.BCL3.CCL22.CCL24.CCL5.CCR5.CD14.CD80.CTSS.CXCL10.CXCL3.CYSLTR1.DPP4.EBI3.EDN1.ESR1.F13A1.FN1.GADD45B.GBP6.GCHFR.GCLC.GJA1.Hamp/Hamp2.HP.HSD11B1.HSPA1A/HSPA1B.IFI16.IFIT1.IGFBP5.IL10.IL15.IL18.IL1A.IL1R2.IL2RA.ISG15.LBP.mir-23.MMP12.MMP13.OLR1.PAPPA.PLD1.PTGS1.RORC.Saa3.SLC22A4.SLC7A11.ST18.Tgtp1/Tgtp2.THBD.TLR8.TNFSF13B.TREM…
CSF3	1.074	cytokine	Activated	2.443	2.8e-10	AGTR1.BCL2.CCL5.CD14.CD177.CSF3R.CXCL3.CXCR2.DES.EDN1.ELANE.FCGR1A.GADD45B.GJA1.HLA-DQA1.HOXA7.IL10.LBP.LTF.Ly6a (includes others).LYZ.MPO.PRTN3.RORC.SELL.TLR8.VCAM1
IL6	-1.384	cytokine	Activated	2.665	3.15e-10	ABCC5.ALAS1.ANGPT1.APP.BCL2.BCL3.CCL24.CCL5.CCR5.CD14.CD38.CD80.CDH1.CEACAM1.CES1.Chil3/Chil4.CLU.CSF3R.CXCL10.CXCL3.ELANE.EOMES.FCGR1A.FN1.GADD45B.GAL.Hamp/Hamp2.HP.IFI16.IFIT1.IGFBP5.IGHM.IL10.IL15.IL6ST.IL7R.KLK3.LBP.LIN28A.LPL.LRG1.LTF.LYZ.mir-103.MMP12.MMP13.MPO.MRVI1.MSR1.PROM1.PRTN3.RORC.Saa3.SLC40A1.SLC7A7.STOM.TLR1.TLR6.TLR8.VCAM1
STAT6	1.245	transcription regulator		-0.536	4.58e-10	Acot1.BCL2.BCL3.CCL22.CCL24.CCL5.CCR5.CD38.Chil3/Chil4.CTSS.CXCL10.CXCL3.DDAH1.FABP4.FCGR1A.FCGR3A/FCGR3B.GADD45B.IFI16.IL10.IL15.IL1A.IL2RA.IL6ST.INPP1.ISG15.Ly6a (includes others).MMP12.MMP13.PLD1.ST6GAL1.STAT2.TFEC.Tgtp1/Tgtp2.TLE1.TSLP.VCAM1
IFN alpha/beta		group		1.531	4.62e-10	AXL.CCL24.CCL5.CD80.CXCL10.IFI16.Ifi27l2a/Ifi27l2b.IL10.IL15.IRF8.Ly6a (includes others).MRC1.STAT2.Tgtp1/Tgtp2.TLR1.TNFSF13B.TREM3.Treml4
TLR9	1.429	transmembrane receptor	Activated	3.369	5.86e-10	ACOD1.ARRDC4.BCL2.CCL5.CD38.CD80.CXCL10.CXCL3.EBI3.EDN1.GADD45B.Hamp/Hamp2.IFI16.IFIT1.IL10.IL18.IL1A.IL2RA.ISG15.LYST.Oasl2.PROCR.Saa3.SMPDL3A.STAT2.Stfa2/Stfa2l1.TNFSF13B.TSLP.Wfdc17
IL13	-1.011	cytokine	Activated	2.685	9.93e-10	BCL2A1.BCL3.CCL22.CCL24.CCL5.CCR5.CD14.CD80.Chil3/Chil4.CLEC7A.CTSS.CXCL10.CXCL3.CXCR2.CYSLTR1.F13A1.FABP4.FCGR1A.FXYD4.GPNMB.GPX3.HSD11B1.IL10.IL13RA1.IL18.IL1R2.KRTAP3-3.MMP12.MMP13.MRC1.MS4A4A.RORC.RYK.SLC7A2.SLC7A7.Sprr2b.TFEC.TLR1.TNFSF13B.TSLP.VCAM1
TLR4	1.661	transmembrane receptor	Activated	2.615	1.35e-09	APP.BCL2.CCL5.CCR5.CD14.CD38.CD80.CXCL10.CXCL3.CXCR2.CYR61.DAB2.EBI3.EDN1.GJA1.HLA-DQA1.IFI16.Iigp1.IL10.IL15.IL18.IL1A.IL2RA.IRF8.ISG15.LTC4S.LYST.mir-103.OASL.RGCC.SLC7A11.SLFN12L.SMPDL3A.STAT2.TREM2.TREM3.TSLP.VCAM1.Wfdc17
STAT3	1.203	transcription regulator		-0.163	1.37e-09	BCL2.BCL3.CCL5.CCR5.CD226.CD80.CDH1.CEACAM1.CXCL10.CXCL3.CXCR2.DPP4.EDN1.EOMES.ESR1.FCGR1A.FN1.GBP6.GJA1.HP.IFI16.IFIT1.IGFBP5.IL10.IL2RA.IL6ST.IRF5.ISG15.KLF4.KLK3.LBP.LTF.LYZ.mir-181.mir-204.MMP12.MMP13.MXI1.NRP2.OASL.PROCR.PROM1.RORC.Serpina3g (includes others).SLC28A2.SLFN12L.SP110.STAT2.Tgtp1/Tgtp2.THBD.VCAN
TCL1A	1.183	transcription regulator	Activated	2	2.72e-09	ACOD1.CSF3R.CTSS.CXCL3.CXCR2.ELANE.GPNMB.IL1R2.LTF.Ly6a (includes others).MMP12.MMP13.MPEG1.MPO.MSR1.PRG3.Retnlg.SLC40A1.TREM2
IL10RA	-1.098	transmembrane receptor	Inhibited	-3.158	4.91e-09	ACOD1.APOC2.BCL2.CCL22.CCL5.CSF3R.CYR61.EDN1.F13A1.FN1.GBP6.GDA.GSDMC.HCAR2.HTR7.IFI16.Iigp1.IL1A.KLK3.LRG1.LTC4S.Ly6a (includes others).MMP25.Nrg1.OLR1.PROCR.Saa3.SELL.Serpina3g (includes others).SIRPB1.SLC7A11.SLCO2B1.Speer4a (includes others).TFEC.Tgtp1/Tgtp2.TREM3.Treml4
ACKR2	1.152	G-protein coupled receptor	Inhibited	-2.887	7.19e-09	ACOD1.CCL22.CCL5.CXCL10.DDX60.IFI16.Ifi27l2a/Ifi27l2b.Iigp1.IL1A.ISG15.OASL.Oasl2.STAT2
TGFB1	-1.005	growth factor		1.704	8.95e-09	Acot1.ADAMTS3.ADGRA1.ALOX12.ANGPT1.APOC2.APP.ARNT2.AXL.BCL2.BCL3.C1S.CALB2.CAV1.CCL5.CCR5.CD14.CD80.CDH1.CDK2AP1.CEACAM1.CEMIP.CHST3.CLU.CNN3.CRYGS.CSF1R.CTSS.CXCL10.CXCL3.CXCR2.CYR61.DAB2.DACH1.DES.EDN1.EOMES.ESRP2.F13A1.FCGR1A.FCGR3A/FCGR3B.FGFBP1.FN1.GADD45B.GAL.GATM.GCLC.GEM.GJA1.GSTA5.Hamp/Hamp2.HCAR2.HLA-DQA1.HNMT.HSPA1A/HSPA1B.IFI16.IGFBP5.IGFBP7.IGHM.IL10.IL15.IL18.IL1A.IL2RA.ITGA2.ITGA3.…
IL1		group	Activated	2.308	1.29e-08	ADRB2.APP.BCL2.CCL5.CEACAM1.CLEC7A.CSF1R.CXCL10.CXCL3.Defb4.EDN1.FN1.GJA1.HP.HSD11B1.IL10.IL1R2.IL2RA.LRP1.LYZ.MMP13.NGFR.NRP2.PLD1.PTGS1.RORC.Saa3.SELL.SULT2A1.THBD.VCAM1.VCAN
KRT17	-1.635	other		1.508	1.39e-08	CCL22.CCL24.CCL5.CCR5.CLEC7A.CXCL10.CXCL3.CXCR2.IL10.IL15.MMP13
mir-223		microRNA	Activated	3.411	1.51e-08	ABCA13.AMPD3.ASPRV1.Clec4b2.CRHBP.ELANE.FAM20C.GALC.IFI16.IL1A.LPL.Ly6a (includes others).MMP13.MMP25.MREG.Prss34.PRTN3.Serpina3g (includes others).SLC40A1.Stfa2/Stfa2l1.TGFBI.Tlr13
APP	2.071	other	Activated	2.258	1.62e-08	AIF1.APP.ATP1B1.AXL.BCL2.C1S.CAMK2D.Casp12.CCL5.CCR5.CDH1.Chil3/Chil4.CHRM4.CLU.CSF1R.CXCL10.CXCL3.CXCR2.DDAH1.EDN1.EOMES.ESR1.FCGR1A.FN1.GBP6.GPC1.H2-M2.HCAR2.HSPA1A/HSPA1B.IFI16.IGFBP5.IL10.IL18.IL1A.IL6ST.IRF5.ITGA2.ITGA3.KLK3.LBP.LDHB.LHFPL2.LRP1.Ly6a (includes others).Meis1.MMP12.MMP13.MPO.MRC1.MSR1.MXI1.NEUROG2.NF1.NGFR.NRP2.Oas1b.OLR1.PPARD.Prss1 (includes others).SLC7A11.SLIT2.ST6GAL1.TAG…
IL12 (complex)		complex		1.951	1.63e-08	BCL3.CCL22.CCL5.CCR5.CD226.CDH1.CEACAM1.CXCL10.EBI3.EOMES.GADD45B.GCNT2.GJA1.Gzmc.Iigp1.IL10.IL12RB2.IL15.IL18.IL2RA.IL7R.IRF8.ISG15.Ly6a (includes others).SELL.Tgtp1/Tgtp2
TBK1	1.107	kinase	Activated	2.671	2e-08	ACOD1.CCL5.CD80.CXCL10.CXCL3.EDN1.IFIT1.Iigp1.IL10.IL15.IL18.IL1A.ISG15.Oas1b.OASL.Oasl2.RGCC
MYD88	1.418	other	Activated	3.147	2.4e-08	ACOD1.BCL3.CCL5.CD14.CD38.CD80.CXCL10.CXCL3.CYR61.EBI3.FANCB.HP.IGFBP5.IL10.IL15.IL18.IL1A.IRF8.ISG15.mir-103.MRC1.MSR1.OASL.OLR1.Saa3.SLC7A2.TFEC.TNFSF13B.VCAM1
TLR2	-1.049	transmembrane receptor		0.984	2.67e-08	APP.CCL5.CCR5.CD80.Chil3/Chil4.CXCL10.CXCL3.Defb4.EBI3.FN1.GJA1.HLA-DQA1.IL10.IL15.IL18.IL2RA.mir-23.MMP13.MPO.SCD.SLC40A1.SLC7A11
IFNAR1	1.305	transmembrane receptor	Activated	2.197	3.16e-08	ACOD1.Apol11b (includes others).AXL.CCL24.CCL5.CXCL10.CXCL3.Cxcl3.F7.IFI16.IL10.IL15.IL18.IL1A.ISG15.Ly6a (includes others).OASL.Oasl2.SLFN12L.TNFSF13B.VCAM1
TLR3	1.307	transmembrane receptor	Activated	3.585	3.23e-08	ACOD1.Apol11b (includes others).ARRDC4.CCL5.CD38.CD80.CLU.CXCL10.CXCL3.EDN1.GADD45B.Hamp/Hamp2.IFI16.IFIT1.Iigp1.IL10.IL15.IL1A.IL1R2.ISG15.MBL2.OASL.Oasl2.PROCR.Saa3.Stfa2/Stfa2l1.TNFSF13B.TSLP
Interferon alpha		group	Activated	2.77	3.28e-08	AXL.BCL2.BCL2A1.BCL3.CCL22.CCL5.CCR5.CD38.CD80.CD81.CEACAM1.CXCL10.CXCL3.FCGR1A.HSPA1A/HSPA1B.IFI16.IFIT1.IFNLR1.IL10.IL12RB2.IL15.IL2RA.IL6ST.IL7R.IRF5.IRF8.ISG15.Oas1b.PHF11.SLFN12L.SP110.STAT2.Tgtp1/Tgtp2.TLR1.TLR8.TNFSF13B.UNC93B1.VCAM1
IL21	-1.116	cytokine		0.241	3.29e-08	BCL2.CCL24.CCL5.CD38.CXCL10.DPP4.EOMES.GBP6.IFI16.IFIT1.IL10.IL12RB2.IL2RA.IL7R.IRF5.ISG15.MMP12.OASL.RORC.SELL.Serpina3g (includes others).STAT2.Tgtp1/Tgtp2
NFATC2	-1.046	transcription regulator		1.761	4.12e-08	CCL22.CCL5.CCR5.CD80.CXCL10.CXCL3.DAB2.EBI3.EDN1.GPNMB.Iigp1.IL10.IL12RB2.IL15.IL18.IL1A.IL2RA.ISG15.NGFR.OASL.PLD1.PTPRS.RORC.SLFN12L.STAT2.TNFSF13B
CEBPE	1.458	transcription regulator	Activated	2.06	5.67e-08	BCL2.CD14.CSF1R.CSF3R.ELANE.EPX.F7.IL10.IL18.LTF.LYZ.Retnlg.SELL
JUN	-1.321	transcription regulator		1.305	8.78e-08	ALAS1.ALOX12.APP.AXL.BCL2A1.BCL3.CAV1.CD14.CDH1.CLU.CSF1R.CSTA.CXCL10.CXCL3.CYR61.EDN1.FABP4.FN1.GCLC.GJA1.GSTA5.IFI16.IGFBP7.IL10.IL1A.IL2RA.IL7R.LBP.LMO1.MMP12.MMP13.MSR1.MXI1.NCAM1.Prl3d1 (includes others).SCD.SULT2A1.Tpsab1.VAV3.VCAM1.XYLT1
SPI1	1.322	transcription regulator	Activated	4.45	1.2e-07	CCL22.CD14.CD19.CSF1R.CSF3R.CTSS.CXCL10.DAB2.ELANE.EPX.GPR84.IFIT1.IL10.IL18.IL1R2.IL2RA.IL7R.ISG15.KLF4.KLK3.LTF.LYZ.mir-23.MRC1.OASL.PRTN3.SP110.TFEC
IL10	-1.795	cytokine		-0.524	1.33e-07	ARNT2.BCL2.BCL2A1.BCL3.CCL22.CCL5.CCR5.CD14.CD80.CEACAM1.CLEC7A.CSF1R.CTSS.CXCL10.CXCL3.FCGR1A.FCGR3A/FCGR3B.Iigp1.IL10.IL12RB2.IL18.IL1A.IL1R2.IL6ST.IL7R.LY75.MRC1.MSR1.SELL.TLR8.TNFSF13B.VCAM1.VCAN
IL1A	5.954	cytokine	Activated	2.608	1.63e-07	APP.BCL2.BCL3.CCL5.CD80.CXCL10.CXCL3.CYR61.DPP4.Hamp/Hamp2.HSD11B1.IGFBP5.IL10.IL18.IL1A.IL1R2.IL2RA.IL36G.MMP12.MMP13.NR2F2.P2RY6.Saa3.TSLP.VCAM1
Immunoglobulin		complex		-1.571	2.35e-07	AIF1.APP.BCL2.BCL2A1.BCL3.CCL22.CCL5.CD80.CDH1.CSF1R.CXCL10.CXCL3.CXCR2.EBI3.FCGR1A.FCGR3A/FCGR3B.Gm10408 (includes others).Gzmc.IL10.IL18.IL1A.IL1R2.IL2RA.IL7R.IRF5.KLF4.Ly6a (includes others).MPO.NEB.RORC.SCD.SELL.SLC25A37.TLR8.VCAM1.VCAN
MRTFB	1.024	transcription regulator	Inhibited	-3.051	2.61e-07	CCL5.CD177.DMKN.ELANE.EPX.FCN1.GP6.LTF.MAPK13.PGLYRP1.PRG3.Prss34.PRSS57.PRTN3.Saa3.SERPINB10
IL33	1.15	cytokine	Activated	2.996	2.64e-07	APP.AXL.BCL2A1.BCL3.CCL5.CD80.CXCL10.CXCL3.Cxcl3.CXCR2.DGAT2.EBI3.EPX.GADD45B.GCHFR.HCAR2.IL10.IL15.IL1A.IL2RA.IRF5.MSR1.OR2W1.SLC7A11.Sprr2b.TFEC.TSLP
IFNB1	-1.099	cytokine	Activated	2.18	2.85e-07	ACOD1.Apol11b (includes others).AXL.BCL2.CARD6.CCL5.CCR5.CD14.CD38.CD80.CXCL10.CXCL3.EBI3.GBP6.Hamp/Hamp2.IFI16.Ifi27l2a/Ifi27l2b.IFIT1.IL10.IL18.ISG15.Oas1b.Oasl2.SIRPB1.STAT2.Tgtp1/Tgtp2.Tlr13.TLR8.ZDHHC14
IL27	-1.009	cytokine		1.958	3.88e-07	CCL5.CD14.CD38.CD80.CXCL10.EOMES.HLA-DQA1.IFNLR1.IL10.IL12RB2.IL18.IL1A.IL2RA.MRC1.RORC.STAT2.TNFSF13B.VCAM1
IFI16	2.035	transcription regulator	Activated	3.7	5.38e-07	CCL5.CD81.CSF3R.CXCL10.EDN1.ESR1.IFI16.IL7R.ISG15.LPL.MGST1.MPO.STAT2.VCAM1
NOTCH1	1.07	transcription regulator		-1.25	6.58e-07	ANGPT1.BCL2.CD14.CDH1.CSF1R.CYR61.DES.ELANE.IFI16.IL10.IL18.IL1A.IL2RA.IL7R.IRF8.Ly6a (includes others).MPO.NEUROG2.NGFR.NR2F2.RHOU.RORC.S100A1.TIE1.TREM3.TSLP.WASF1
TREM1	-1.17	transmembrane receptor		0.889	7.52e-07	ADRB2.ARRDC4.ATP1B1.BCL2.CCL5.CD14.CXCL10.CXCL3.EBI3.EDN1.ELOVL7.GADD45B.GEM.IL10.ISG15.LPL.OASL.PGLYRP1.PHLDA2.PLD1.RHOU.SLAMF7.THBD
CFTR	-1.263	ion channel		-0.213	7.61e-07	CCL5.CXCL3.Cyp2d9 (includes others).Cyp3a25 (includes others).CYP4V2.FABP2.GML.HSD17B2.LRG1.PGLYRP1.Saa3.SCD.SLC27A2.SLFN12L.SPINK4
Nr1h		group		-0.789	8.08e-07	ABCD2.ADAMTS3.APOC2.ARNT2.ATP1B1.BCL2.BCL3.CAV1.CCL5.CCR5.CXCL10.EDN1.IL10.IL15.LPL.Oas1b.PPP3R2.SCD.SLFN12L.SP110
BCL11B	1.064	transcription regulator		0.8	8.99e-07	BCL2.CHRM4.Gzmc.IL10.IL2RA.IL7R.RORC.Vmn1r171 (includes others).Vmn1r180 (includes others).Vmn1r51 (includes others).Vmn2r26 (includes others).Vmn2r32 (includes others).Vmn2r88 (includes others)
ZEB2	1.254	transcription regulator	Activated	2.022	9.55e-07	AXL.CDH1.Clec4b2.ELANE.ESRP2.FCN1.GATM.IL7R.MPO.PRTN3.SELL.VCAM1
CSF1	1.037	cytokine	Activated	2.272	9.65e-07	BCL2.CCL5.CCR5.CSF1R.CXCL3.FCGR3A/FCGR3B.FN1.GPR68.Iigp1.IL10.IL18.IL1A.IL6ST.IRF5.IRF8.ITGB5.MMP12.MPO.MRC1.MSR1.SIRPB1.SLFN12L.TLR1.TLR6.VCAM1
CCR2	1.278	G-protein coupled receptor		0.937	1.08e-06	APP.CCL22.CCL24.CCL5.CCR5.Chil3/Chil4.CXCL10.CXCL3.F13A1.FN1.IL10.IL18.IL1A.MMP13.TGFBI.TSLP.VCAN
mir-21		microRNA		-0.701	1.19e-06	AIF1.BCL2.CARD6.Casp12.CD19.CD226.CDH1.CLU.CSF3R.CXCL10.Cxcl3.DDAH1.FCGR1A.FN1.GBP6.IFI16.IGHM.Iigp1.IL12RB2.IL18.IL36G.SIRPB1.SLC25A37.STAT2.Tgtp1/Tgtp2.TLR1.TREM2.VCAM1
SATB1	-1.056	transcription regulator		0.831	1.22e-06	BCL2.BCL2A1.CDH1.CEACAM1.CSF3R.EBI3.FCGR1A.GADD45B.IL1R2.IL2RA.IL7R.IRF8.Meis1.RASGRP2.SELL.SLC27A2.TMEM117.TNFRSF8.TNFSF13B.TSLP.TSPAN17
RXRA	1.428	ligand-dependent nuclear receptor		1.014	1.26e-06	ABCB4.ABCD2.Acot1.APP.CCL22.CD38.CTSS.CXCL10.FABP2.FABP4.GCLC.IL10.IL1A.KNG1.LPL.LTF.LYZ.MMP12.MPO.OLR1.ONECUT1.PLD1.PPARD.RORC.SCD.SULT2A1.THBD.TSLP.VCAN
ADIPOQ	-1.1	other		-0.631	1.44e-06	BCL2.BCL3.CCL5.Chil3/Chil4.CMKLR1.CXCL10.CXCL3.DGAT1.FABP4.FADS6.FN1.IL10.LPL.MMP13.MSR1.PPARD.SCD.SIGLEC10.SLC27A2.VCAM1
PTGER4	1.229	G-protein coupled receptor		-0.78	1.61e-06	APOC2.APP.CXCL10.EDN1.GBP6.H2-M2.HCAR2.IFI16.IL10.IL18.LHFPL2.MMP13.MXI1.Oas1b.OLR1.ST6GAL1.TAGAP.Tgtp1/Tgtp2.TLR8.ZDHHC14
Ap1		complex		1.616	1.68e-06	BCL2A1.CCL5.EDN1.FABP4.FN1.IL10.IL1A.IL2RA.ITGA2.KLK3.LPL.MMP12.MMP13.MSR1.Pvr.TNFRSF8.TSLP.VCAM1.XYLT1
TICAM1	1.14	other	Activated	3.074	1.69e-06	ACOD1.Apol11b (includes others).BCL3.CCL5.CD38.CD80.CXCL10.CXCL3.IFI16.IL10.IL15.IL18.IL1A.ISG15.OASL.SLC7A2.TFEC.VCAM1
STAT5A	1.176	transcription regulator		-0.925	1.85e-06	AKR1C3.ANKRD22.BCL2.BCL2A1.CCL5.CCR5.CDH1.CEACAM1.CEMIP.EOMES.ESR1.FABP4.FGFBP1.GALC.GCHFR.Gzmc.GZMM.IL12RB2.IL2RA.IL6ST.IL7R.KLK3.Klrc2/Klrc3.OLR1.ONECUT1.SLC7A7.TGFBI.TSPAN13.ZP3
IRF9	1.268	transcription regulator		1.081	2.08e-06	CXCL10.IFIT1.IL18.IL1A.IRF5.IRF8.ISG15.STAT2.Tgtp1/Tgtp2
CARD9	1.315	other			2.08e-06	CCL5.CCR5.CLEC7A.CXCL10.Cxcl3.FCGR1A.IL10.IL1A.MPO
IRF3	1.286	transcription regulator	Activated	3.54	2.29e-06	CCL5.CXCL10.Cxcl3.DDX60.FCGR1A.FN1.Hamp/Hamp2.IFI16.Ifi27l2a/Ifi27l2b.IFIT1.IL10.IL15.IRF5.ISG15.OASL.Oasl2.PHF11.PPP2R3A.STAT2.TPST1.TSLP
IRF7	1.348	transcription regulator	Activated	3.276	2.37e-06	CCL5.CD80.CXCL10.FCGR1A.Hamp/Hamp2.IFI16.IFIT1.IL15.IRF5.IRF8.ISG15.Ly6a (includes others).OASL.Oasl2.PHF11.STAT2.TLR8.TNFSF13B.TPST1
IL17A	1.228	cytokine	Activated	2.49	2.52e-06	BCL2.BCL2A1.CCL22.CCL5.CD14.CXCL10.CXCL3.CYR61.Defb4.IL10.IL1A.ISG15.LPL.mir-154.mir-23.mir-666.MMP13.MPO.MRC1.Saa3.Tgtp1/Tgtp2.THBD.TSLP.VCAM1
FZD9	1.213	G-protein coupled receptor		1.782	2.59e-06	CCL5.CDH1.CXCL10.IFI16.Ifi27l2a/Ifi27l2b.ISG15.Oasl2
INSIG1	1.025	other	Inhibited	-3.147	2.98e-06	CCL22.CCL5.CCR5.CLEC7A.CXCL10.CXCL3.Cxcl3.FABP4.HLA-DQA1.IRF8.LPL.MRC1.OLR1.PLD1.PTGS1.SCD
CD40	1.175	transmembrane receptor		1.126	3.04e-06	AGTR1.BCL2.BCL2A1.CCL22.CCL5.CD38.CD80.CXCL10.CYSLTR1.IL10.IL13RA1.IL15.IL18.IL1A.IL2RA.KLF4.Ly6a (includes others).SELL.SLAMF7.THBD.TNFSF13B.VCAM1
TREX1	1.045	enzyme		-0.372	3.51e-06	CXCL10.IFI16.Ifi27l2a/Ifi27l2b.ISG15.Ly6a (includes others).OASL
LBP	2.519	transporter		1.387	3.51e-06	CD14.CXCL10.CXCL3.CXCR2.IFIT1.LBP
Ige		complex		1.943	3.54e-06	ALAS1.BCL2.BCL2A1.BCL3.CAV1.CCL22.CCL24.CCL5.CCR5.CD80.CEACAM1.CLEC7A.CXCL3.EBI3.EDN1.FCGR1A.GADD45B.H2-M2.IL10.IL15.IL1A.IL2RA.IL7R.NGFR.Nrg1.PIGZ.PPP1R3B.PTPRS.SCD.SLC37A2.TSLP.VCAM1
PRDM1	1.364	transcription regulator		-1.002	5.02e-06	BCL2A1.CABP5.CD19.CXCL3.Cyp2d9 (includes others).CYP4V2.ESR1.FAR2.FGR.GBE1.GPR84.GSTA5.HLA-DQA1.IGHM.IL10.IL1A.IL7R.IRF8.MMP25.MS4A4A.SELL.SLC25A37.SLCO2B1.TNFSF13B
TNFRSF1A	1.299	transmembrane receptor		1.789	5.48e-06	ABCC5.CCL5.CD38.Csn1s2a.CXCL10.CXCL3.IL10.IL15.IL1A.ITGB5.LBP.MMP13.MPO.RORC.Saa3.SELL.THBD.VCAM1
CAMP	1.573	other	Activated	2.066	5.64e-06	BCL2.CCL5.CD80.CSF3R.CXCL10.CXCL3.CXCR2.IL10.IL18.IL1A.IL1R2.IL1RL2.IL36G.TNFSF13B
CD14	2.048	transmembrane receptor		0.993	5.72e-06	BCL2A1.CCL5.CXCL10.CXCR2.IFIT1.IL10.IL13RA1.IL2RA.MSR1.VCAM1
AIRE	-1.31	transcription regulator		-0.469	5.74e-06	CCL22.CCL5.Csn1s2a.CXCL10.EOMES.FABP2.Gm14743 (includes others).KLK3.LTF.Mup1 (includes others).TLR1.TLR8
CXCR3	-1.258	G-protein coupled receptor		-1.067	6.25e-06	ATP1B2.BCL2.CXCL10.FN1.IL10.MPO.SLC26A3
GLI2	-1.082	transcription regulator			6.25e-06	BCL2.CCL22.CCL24.CCL5.CCR5.CDH1.CLEC7A.CLU.CSTA.CXCL10.CXCL3.CXCR2.IL10.IL15.MMP13
MSR1	2.851	transmembrane receptor		0.314	6.25e-06	ACOD1.CCL5.CXCL10.CXCL3.IFIT1.IL10.ISG15
GATA3	1.069	transcription regulator		-0.523	6.95e-06	Aldh1a7.BCL2.CCL5.CCR5.CDH1.CSF1R.EOMES.ESR1.FGF3.FN1.IL10.IL12RB2.IL2RA.IL7R.Lce3a (includes others).PPARD.Prl3d1 (includes others).PTGS1.RGCC.SLC27A2.VCAM1.VSIR
CEBPB	1.075	transcription regulator		1.794	7.39e-06	AKR1C3.BCL2.BCL2A1.CCL5.CCR5.CD14.CSF1R.CSF3R.CXCL3.Cyp2d9 (includes others).DAB2.DGAT2.DMWD.F7.FABP4.Hamp/Hamp2.HP.HSD11B1.IL10.IL1A.LBP.MBL2.MMP13.MSR1.Nrg1.PPARD.PRTN3.PTGS1.Saa3.SCD.SULT2A1.SYCP1.TLR8.VCAN
NFKB1	1.119	transcription regulator		1.922	7.97e-06	AKR1B1.APP.BCL2.BCL2A1.BCL3.CCL22.CCL5.CD80.Chil3/Chil4.CXCL10.CXCL3.CYR61.EBI3.GJA1.IGHM.IL10.IL18.IL2RA.ISG15.LTC4S.MMP13.MSR1.Saa3.TSLP.VCAM1
FOXA2	-1.381	transcription regulator		-0.849	8.28e-06	ABCA3.ABCB4.ALAS1.CCL22.CCL24.CCR5.CDH1.EPX.IGFBP5.LPL.LTC4S.LYZ.MTUS1.MUC6.NEUROG2.ONECUT1.RORC.Saa3.SCD.SLC6A15.ST18.UGT2B17
PPARG	1.602	ligand-dependent nuclear receptor		0.574	8.39e-06	ABCA3.ADRB2.ALOX12.BCL2.CAV1.CCL22.CCL5.CES1.CXCL3.Cxcl3.DGAT1.DGAT2.EDN1.FABP2.FABP4.FAM20C.FN1.HCAR2.HP.IGFBP7.IL10.IL2RA.IL36G.KLF4.LPL.MGST1.MPO.MRC1.NR2F2.OLR1.PLIN5.PPARD.RORC.SCD.TBC1D2.TSLP.VCAM1.XYLT1
NCSTN	1.045	peptidase	Inhibited	-2.333	8.53e-06	APP.CD14.CSF1R.ELANE.IRF8.Ly6a (includes others).MPO.S100A1.TREM3
IL18	2.675	cytokine	Activated	2.08	9.42e-06	BCL2.CCL5.CCR5.CD226.CXCL10.CXCL3.FCGR3A/FCGR3B.GADD45B.GJA1.IL10.IL12RB2.IL18.IL1A.IL2RA.MMP13.MPO.SELL.VCAM1
CSF3R	3.179	transmembrane receptor			1.06e-05	CD14.CSF3R.FCGR1A.LTF.LYZ.MPO
CD44	1.104	other	Activated	2.208	1.07e-05	ABCA2.ADRB2.BCL2.CCL5.CCR5.CDH1.CLEC7A.CLU.CTDSP1.FN1.IL10.IL1A.IL1R2.IL2RA.ITGA3.Ly6a (includes others).MMP12.MMP13.SELL.STAT2.TLR8.VCAM1
APOE	1.064	transporter		-0.668	1.08e-05	ABCA2.ALOX12.APP.CAV1.CCL22.CCL5.CCR5.CD80.CLU.CTDSP1.CTSS.CXCL3.CYR61.EDN1.ESR1.FCGR1A.GPX3.HSD11B1.HSPA1A/HSPA1B.Hspa1b.IL10.IL1A.ITGA3.LPL.LRP1.MSR1.PPARD.TREM2.VCAM1
HSPA5	-1.025	enzyme		0.855	1.11e-05	APP.BCL2.CCL5.CDH1.CLU.CXCL10.ESR1.IFIT1.ISG15.SCD
IL2	-1.193	cytokine		-0.196	1.12e-05	ABCB4.ARHGAP32.ARHGEF3.ARNT2.BCL2.BCL2A1.CARD6.CCL22.CCL5.CCR5.CD38.CD80.CDH1.CEACAM1.CMKLR1.CSF1R.CXCL10.CXCL3.CYSLTR1.DPP4.EDN1.EOMES.FCGR3A/FCGR3B.GADD45B.Gm10408 (includes others).Gzmc.HSPA1A/HSPA1B.IL10.IL12RB2.IL18.IL1A.IL1R2.IL2RA.IL7R.ITGA2.Ly6a (includes others).MMP25.NEB.PHLDA2.RGCC.RORC.SELL.Serpina3g (includes others).TNFRSF8.Usp17la (includes others)
CEBPD	1.557	transcription regulator		1.143	1.15e-05	BCL2A1.CD14.CLU.CSF1R.CSF3R.CXCL3.FABP4.HP.IGFBP5.IL10.MMP13.PRTN3.Saa3.TLR8
CCL2	1.547	cytokine	Activated	2.238	1.19e-05	BCL2.CCL5.CD80.CXCL10.CXCL3.FABP4.IL10.IL15.IL18.IL1A.LPL.SLC40A1.VCAM1
IRF2	1.108	transcription regulator		0.18	1.2e-05	BCL2.C1S.CD14.CEACAM1.CES1.CTSS.CXCL10.IL12RB2.IL6ST.IRF8.ISG15.LBP.PTGR1.SLCO2B1.VCAM1
IFNA2		cytokine		1.006	1.27e-05	BCL2.C1S.CAV1.CCL5.CEACAM1.CXCL10.DDX60.DPP4.GEM.IFI16.IFIT1.IL10.IL12RB2.IL2RA.IRF5.ISG15.LAPTM4B.PHF11.PLA2G1B.SLC18A2.SP110.VCAM1
Ccl2	1.107	cytokine		1.73	1.36e-05	CCL5.CD14.CXCL10.CXCL3.FABP4.IL10.KLF4.LPL.TIE1.VCAM1
VitaminD3-VDR-RXR		complex		0.24	1.36e-05	CCL5.CD14.CXCL10.HSD17B2.IGFBP5.KLF4.PPARD.SULT2A1.THBD.TRPV5
IRF1	1.1	transcription regulator	Activated	3.229	1.42e-05	BCL2.CCL5.CEACAM1.CTSS.CXCL10.CXCL3.IFIT1.IL10.IL12RB2.IL15.IL18.IRF5.ISG15.OASL.SELL.STAT2.TLR6.VCAM1
MRTFA	1.134	transcription regulator	Inhibited	-3.207	1.56e-05	ARHGEF11.CCL5.CD177.DMKN.ELANE.EPX.FCN1.GP6.LTF.MAPK13.PGLYRP1.PRG3.Prss34.PRSS57.PRTN3.Saa3.SERPINB10
RIPK2	1.28	kinase		1.681	1.58e-05	ACOD1.CARD6.CCL5.CXCL10.CXCL3.DGAT1.DGAT2.GPR84.PPARD.SCD.TSLP.VCAM1
NLRP3	-1.032	other		0.826	1.59e-05	BCL2.CCL5.CCR5.CDH1.CXCL10.FN1.GPR132.IL10.IL18.MAPK13.MRC1.MSR1.TNFSF13B
NFkB (complex)		complex	Activated	3.918	1.65e-05	APP.BCL2.BCL2A1.BCL3.CAMK2D.CCL22.CCL5.CD80.CDH1.CLU.Crisp1/Crisp3.CXCL10.CXCL3.CYR61.EDN1.EOMES.FCGR1A.FN1.GADD45B.GCLC.IL10.IL15.IL18.IL1A.IL2RA.IL7R.ISG15.LTC4S.MBL2.MMP13.NCAM1.OLR1.PLD1.Pvr.Saa3.SLC22A4.SLIT2.ST18.TFEC.TRPC6.TSLP.VCAM1.Wfdc17
IL12B	-1.409	cytokine		1.957	1.67e-05	CCL5.CCR5.CXCL10.Defb4.EOMES.IL10.IL1A.RORC.STAT2.VCAM1
RORC	-1.739	ligand-dependent nuclear receptor		1.067	1.69e-05	ABCD2.ATP1B1.CCL5.CXCL3.CYP39A1.Cyp3a25 (includes others).ELOVL7.GADD45B.GSTA5.IL1A.IL2RA.KCNK5.Mup1 (includes others).PROCR.RDH16.RORC.SLC7A2.SULT2A1.Sult3a1/Sult3a2
MET	-1.128	kinase		1.509	1.73e-05	BCL2.CDH1.DAB2.EDN1.FN1.GCLC.Hspa1b.IL15.IL18.ITGA3.KLF4.mir-103.mir-23.mir-30.MMP13
MAFB	1.408	transcription regulator		1.026	1.83e-05	CD2AP.CD38.CMKLR1.CRHBP.F13A1.FGF3.GATM.IL10.IL7R.LGMN.OLFML2B.SLC40A1.SLC9A9
NCOA2	-1.006	transcription regulator		1.175	1.95e-05	APOC2.CCL5.CXCL10.FABP4.GBE1.HCAR2.IL1A.ISG15.KLK3.LPL.LYZ.MMP13.OASL.PPP1R3B.Sult2a2
IL11	-1.256	cytokine		-1.51	2.03e-05	BCL2.BCL2A1.FABP4.IL10.IL15.IL18.IL6ST.LBP.MMP13.VCAM1
SOCS1	-1.086	other	Inhibited	-2.766	2.09e-05	ACOD1.BCL2.BCL2A1.Chil3/Chil4.CXCL10.GBP6.IFI16.IFIT1.Iigp1.IL15.ISG15.MMP12.MMP13.Oas1b.Oasl2.VCAM1
IFN Beta		group	Activated	2.617	2.19e-05	BCL2.CCL5.CD80.CXCL10.DPP4.FN1.IFI16.IFIT1.IL10.IL15.ISG15.Oas1b.OASL.STAT2.TSLP
RORA	1.096	ligand-dependent nuclear receptor		-1.023	2.69e-05	ABCD2.ATP1B1.CCL24.CCL5.CXCL10.CXCR2.CYP39A1.Cyp3a25 (includes others).ELOVL7.GADD45B.GSTA5.IL10.IL18.KCNK5.Mup1 (includes others).RDH16.RORC.Saa3.SCD.SULT2A1.Sult3a1/Sult3a2
CREB1	1.104	transcription regulator		0.112	2.7e-05	ADGRA1.ALAS1.ARFGEF3.BCL2.BPIFC.CALB2.CALN1.Chil3/Chil4.CRHBP.Crisp1/Crisp3.CYR61.EBI3.EDN1.FABP2.FN1.GADD45B.GAL.GDA.GEM.GPNMB.HSD11B1.IL10.IL2RA.KLF4.LAPTM4B.LMO1.LPL.Meis1.mir-154.mir-297.MMP13.MRC1.NF1.NRP2.PEG10.Pvr.SCD.SHTN1.SLC18A2.SMS.SPOCK3.TRPC6.Usp17la (includes others)
ERK1/2		group		1.706	2.71e-05	AKR1C3.BCL2.BCL2A1.CCL22.CCL5.CD80.CXCL10.CXCL3.EDN1.ESR1.FABP4.FN1.GJA1.IFIT1.IL10.IL1A.IL2RA.ITGA2.ITGA3.MMP12.MMP13.Nrg1.Saa3.TSLP.VCAM1.VCAN
Tgf beta		group		1.339	2.91e-05	BCL2.CCL5.CDH1.CLU.CSF1R.CXCL10.CXCL3.CYR61.DAB2.EDN1.FN1.GADD45B.GCLC.IGFBP5.IL10.IL1A.MMP13.PROM1.RORC.SLFN12L.TGFBI.TSLP.VCAM1
WNT3A	-1.586	cytokine		-0.525	2.95e-05	ANGPT1.APP.ATP1B1.BCL2.CACNA1G.CYR61.DVL2.EDN1.EOMES.FABP4.FN1.GPNMB.IGFBP5.KLF4.Meis1.MMP13.MPO.NCAM1.NGFR.PLD1.PXYLP1.RHOU.SLC7A2.VCAM1
IRF8	2.181	transcription regulator	Activated	2.028	3.2e-05	CCL5.CD14.CD80.CSF1R.CSF3R.CTSS.DAB2.IL15.IL18.IRF5.IRF8.ISG15.KLF4.MSR1.NF1.STAT2
STAT2	1.782	transcription regulator		1.777	3.39e-05	BCL2.CAV1.CCL5.CXCL10.GHDC.IFIT1.IL10.IRF5.ISG15
CORT	-1.021	other	Inhibited	-2.8	3.4e-05	CCL5.CCR5.CXCL10.CXCL3.IL10.IL15.IL18.IL1A
DNASE2	1.018	enzyme		-1.524	3.4e-05	CXCL10.GPNMB.Hamp/Hamp2.IL10.IL18.ISG15.Ly6a (includes others).Oasl2
S100A8	1.054	other		1.183	3.48e-05	BCL2.BCL3.C1S.CD80.CXCL10.CXCL3.IL10.IL1A.ISG15.MMP13.MYCT1.NGFR.OLR1.PRSS12.Saa3.SHC3.Spink2.VCAM1.VCAN
C3	1.305	peptidase	Activated	2.261	3.55e-05	APP.CCL5.CDH1.CXCL10.CXCL3.FN1.IL10.IL1A.SELL.THBD
TNFSF11	1.011	cytokine	Activated	3.655	3.61e-05	ACOD1.AIF1.BCL2.BCL2A1.CAV1.CCL5.CD14.CSF1R.CXCL3.DAB2.ESR1.FGR.GADD45B.GCLC.GPR68.IL10.IL13RA1.IL15.IL1A.IRF8.PLD1.Saa3.SLC7A7.TSPAN13.VCAM1
Il3	1.247	cytokine		-0.919	3.86e-05	BCL2.CD14.CSF1R.CSF3R.ELANE.LTF.Ly6a (includes others).LYZ.MMP13.MPO.PRTN3.Usp17la (includes others)
CYR61	-1.785	other		1.578	4.09e-05	CXCL10.CXCL3.CYR61.DVL2.ESR1.FN1.IL18.IL1A.IL6ST.ITGA2.ITGA3.TIE1.TLE1
TMEM173	-1.06	other		0.816	4.16e-05	CALB2.CCL5.CXCL10.IFI16.Ifi27l2a/Ifi27l2b.IL10.ISG15.OASL.Serpina3g (includes others)
CASP8	1.071	peptidase		-0.882	4.24e-05	CCL22.CCR5.CD14.CXCL10.IL18.IL1A.IL2RA.ISG15.MMP13.TSLP
NOS2	-1.138	enzyme		1.055	4.49e-05	APP.BCL2.BCL2A1.CD14.CD80.Chil3/Chil4.CSF3R.CXCL3.EDN1.FABP4.GJA1.IL10.ISG15.PTGS1.Saa3.SLC40A1.SLFN12L.Tgtp1/Tgtp2.TNFSF13B
IL6R	1.493	transmembrane receptor		0.352	4.54e-05	CCL5.CXCL10.CXCL3.FN1.GAL.HP.IGFBP5.IL10.IL6ST.MMP13.VCAM1
BCL6	1.009	transcription regulator		-1.581	4.66e-05	BCL2.BCL2A1.BCL3.CD19.CD80.CXCL10.CXCL3.EBI3.IL10.IL13RA1.IL18.IL1A.IL2RA.IL7R.IRF8.ITGA3.LDHB.Ly6a (includes others).MRC1.PFKM.RORC
Ifnar		group	Activated	2.567	5.25e-05	AXL.CCL22.CCL5.CXCL10.IFI16.IL15.IL18.IRF8.ISG15.OASL.STAT2.UNC93B1.VCAM1
VEGFA	1.532	growth factor		1.747	5.5e-05	ALAS1.ANGPT1.BCL2.BCL2A1.CAV1.CD80.CEACAM1.CTSS.CXCL10.CYR61.EDN1.EOMES.FABP4.FN1.GJA1.IGFBP5.IL10.ITGA2.MMP12.MMP13.NR2F2.PTGS1.THBD.TLR1.TRPC6.VCAM1
REL	1.093	transcription regulator		1.43	5.53e-05	APP.ARHGEF11.BCL2.BCL2A1.BCL3.CAMK2D.CD80.CDH1.CXCL10.ESR1.FN1.GADD45B.IGHM.Iigp1.IL18.IL2RA.IRF5.IRF8.PFKM.RORC.SLC22A15.TNFSF13B
TNFRSF1B	1.003	transmembrane receptor		-1.387	5.93e-05	CCR5.Chil3/Chil4.Csn1s2a.IL2RA.ITGB5.LBP.mir-30.mir-467.mir-486.mir-551.MMP13.MSR1.SELL
SLC9A3	-1.005	ion channel			6.35e-05	CCL5.ELANE.IRF8.Saa3.SLC26A3.Tgtp1/Tgtp2.UGT2B28
RELA	1.008	transcription regulator	Activated	2.685	6.52e-05	APP.BCL2.BCL2A1.BCL3.CAV1.CCL22.CCL5.CD14.CD80.CXCL10.CXCL3.EDN1.EOMES.FN1.IGHM.IL10.IL1A.IL2RA.IL7R.ISG15.LTC4S.OLR1.PLD1.RORC.Saa3.Serpina3g (includes others).Tlr13.TRPC6.TSLP.VCAM1
WNT5A	-1.121	cytokine		0.057	6.55e-05	BCL2.CD14.CD38.CD80.CDH1.DAB2.ESR1.FN1.IL10.IL15.IL1A.IRF8.Ly6a (includes others).MMP13.TLR1
Tnf (family)		group		0.638	6.55e-05	BCL2.CCL5.CCR5.CXCL10.CXCL3.GJA1.GJA5.HSD11B1.IL12RB2.IL1A.MMP13.Saa3.SELL.TNFSF13B.VCAM1
OSMR	-1.397	transmembrane receptor			7.01e-05	BCL2.BCL3.CXCL10.IL6ST.LRG1.MMP13.Oasl2.PHF11.SCD.Serpina3g (includes others)
IgG		complex		1.121	7.46e-05	APP.ATP1B1.CCL5.EDN1.FCGR1A.FGFBP1.FN1.GP6.IL10.IL12RB2.IL2RA.ISG15.Ly6a (includes others).MMP12.PHLDA2.SLAMF7.TSLP.VCAM1
SP1	1.095	transcription regulator	Activated	2.366	7.47e-05	ABCD2.AGTR1.ALOX12.BCL2.CAV1.CCL22.CCL5.CDH1.CEACAM1.CES1.CXCL10.CXCL3.Cyp2d9 (includes others).ELANE.ESR1.F7.FN1.GJA1.GP6.Hspa1b.IL10.IL12RB2.IL15.IL1A.ITGA2.ITGB5.KLF4.LPL.MRC1.NF1.NGFR.PPARD.PROCR.PROM1.PTGS1.RASGRP2.SELL.SLC22A4.SLC4A7.THBD
Jnk		group	Activated	2.879	8.62e-05	CCL22.CCL5.CD80.CDH1.CXCL3.EDN1.FABP4.FN1.GJA1.IL10.IL1A.IL2RA.MMP12.MMP13.MRC1.PPARD.Tpbpa/Tpbpb.VCAM1.VCAN
EZH2	1.025	transcription regulator		0.091	9.7e-05	ADRB2.BCL2.CCL5.CCR5.CDH1.CEMIP.CSF3R.CXCL10.EOMES.FANCB.FGF3.GPR68.HOXA7.Ifi27l2a/Ifi27l2b.IL10.IL12RB2.KLF4.KLK3.LYPD6B.mir-154.Mirg.NGFR.ONECUT1.PROM1.PRRT4.Rian.SLC7A11.SPOCK2.WASF1
AGT	-1.01	growth factor	Activated	2.059	9.79e-05	Aff2.AGTR1.ALOX12.ANGPT1.ARHGEF11.ATP1B1.BCL2.CAV1.CCL5.CTSS.CXCL10.CXCL3.Cyp2j11/Cyp2j8.DAB2.EDN1.FCGR1A.FN1.GJA1.GSTA5.HSPA1A/HSPA1B.Hspa1b.IGFBP5.IL15.IL18.IL6ST.ITGA2.ITGB5.MGST1.MSR1.OLR1.PTGS1.SELL.THBD.VCAM1
PARP1	-1.105	enzyme	Activated	2.952	9.85e-05	BCL2.CCL5.CDH1.CXCL10.CXCL3.GBP6.Iigp1.IL10.IL2RA.KLK3.PEG10.Tgtp1/Tgtp2.TLR1.VCAM1
ICAM1	1.112	transmembrane receptor		0.342	0.000104	CCL5.CD80.CXCL3.IL12RB2.IL1A.IL2RA.MPO.VCAM1
PTGS2	1.142	enzyme		1.944	0.000108	ANGPT1.BCL2.CCL5.CDH1.CLU.CXCL10.CXCL3.CXCR2.FABP4.FN1.IL10.LPL.MSR1.PTGS1.SELL
TIRAP	1.584	other		1.543	0.000111	CCL5.CXCL10.CXCL3.IL10.IL15.VCAM1
PTPN11	1.218	phosphatase	Activated	2.355	0.000112	ABCA3.CD14.CSF3R.ELANE.GP6.LTF.MMP12.MPO.NF1.PRTN3
growth factor		group			0.000113	APP.BCL2.CLU.IL7R.SELL
cytokine		group	Activated	2.065	0.00013	APP.BCL2.BCL3.CCL22.CCL5.CD80.CLU.CXCL3.CYR61.EDN1.IL2RA.Ly6a (includes others).MMP12.MMP13.VCAM1
LCN2	1.328	transporter		-0.155	0.00014	CCL22.CCL5.CDH1.Chil3/Chil4.CXCL10.CXCL3.ESR1.IL10.IL1A.MRC1.SCD
SMARCB1	-1.088	transcription regulator	Activated	2.424	0.000142	ATP1B1.CDH1.CEACAM1.Cyp2d9 (includes others).CYP39A1.Cyp3a25 (includes others).DACH1.FABP4.FBP1.FCGR1A.GJA1.HP.IFI16.IL1A.LBP.Mup1 (includes others).PGLYRP1.S100A1
IL12A	1.558	cytokine		1.114	0.000148	BCL2.CCL5.CXCL10.EBI3.IL10.IL12RB2.IL1A.STAT2.VCAM1
IFNL1		cytokine		1.818	0.00015	CD80.CXCL10.DDX60.IFIT1.IL10.ISG15.OASL.PHF11.SP110.STAT2
TLR7	1.358	transmembrane receptor	Activated	2.078	0.000157	BCL2A1.CCL5.CD38.CD80.CXCL10.CXCL3.GPR84.IFIT1.IL10.IL18.ISG15.STAT2
DICER1	-1.007	enzyme		-0.531	0.000159	CAMK2D.CD226.CDH1.CXCL10.CYR61.EOMES.IL10.IL2RA.IL7R.IRF8.ITGA2.mir-154.mir-181.mir-204.mir-23.mir-30.mir-551.MRGPRX3.NGFR.Pou3f1.PROCR.RGCC.SLC40A1.TRPC6
SRF	1.384	transcription regulator	Inhibited	-3.537	0.00016	BCL2.CCL5.CD177.CD19.Cyp2d9 (includes others).DES.DMKN.ELANE.EPX.FCN1.GDA.IGHM.IL15.LPL.LRP1.LTF.MAPK13.MGST1.PGLYRP1.PRG3.Prss34.PRSS57.PRTN3.PTGR1.Saa3.SERPINB10.VCAN.Vmn2r32 (includes others)
SMAD3	-1.108	transcription regulator	Activated	2.188	0.000168	BCL2.CDH1.CXCL10.CXCL3.DES.EDN1.ESR1.FN1.GADD45B.Hamp/Hamp2.HP.IL15.IL2RA.ITGB5.KLK3.Ly6a (includes others).MBOAT2.MMP12.MMP13.PPARD.Tpsab1
FCGR2B	1.069	transmembrane receptor		-0.156	0.000169	CCL5.CD80.CXCL10.IL10.IL1A
Cyp4a14	-1.058	enzyme		0	0.000173	CXCL10.CXCL3.CYP4A22.IL1A
IFN type 1		group	Activated	2.78	0.000186	BCL2.CCL5.CXCL10.IFI16.IFIT1.ISG15.OASL.STAT2
miR-626 (and other miRNAs w/seed GCUGUCU)		mature microRNA	Inhibited	-2.065	0.000196	APP.CALN1.CDHR3.DVL2.EBI3.FBXL5.GJA5.MAPK13.OR4C11.RAPGEF5.RUBCNL.SHTN1.SLC18A2.SMS.ST6GAL1.TIFAB.TNFSF13B.VCAN.XYLT1
MBD1	1.235	transcription regulator			0.000199	CDH1.DPP4.ESR1.HOXA7.IGHM.PROM1
PLAU	1.594	peptidase		1.795	0.000199	CCL5.CCR5.Chil3/Chil4.CXCL3.CYR61.FCGR1A.FN1.GJA1.ITGB5.MMP12
IL1R1	-1.356	transmembrane receptor		0.447	0.000204	ABCC5.APP.CCL5.CXCL10.CXCL3.IL10.IL18.IL1A.LBP
CXCR4	1.017	G-protein coupled receptor		1.173	0.000204	AXL.BCL2.CDH1.CXCL10.CXCR2.DPP4.IGFBP7.IL2RA.MMP13
NR1I2	1.091	ligand-dependent nuclear receptor		0.645	0.000206	ALAS1.Aldh1a7.APOC2.CES1.Cyp2d9 (includes others).CYP39A1.CYP4V2.GSTA5.Hamp/Hamp2.IL10.IL2RA.MGST1.Mup1 (includes others).SCD.SULT2A1.Sult2a2
TLR5	-1.069	transmembrane receptor		1.671	0.000212	CCL5.CD80.CXCL3.IL10.IL15.IL1A.TSLP
HMGA1	1.253	transcription regulator	Inhibited	-3.036	0.000224	BCL2.CAV1.CD19.CD80.CYR61.DAB2.ESR1.IGFBP7.IL15.IL2RA.Ly6a (includes others).PHLDA2.Pou3f1.SHC3.SLC27A2.ZFP57
N-cor		group		-0.485	0.000224	CCL5.CTSS.CXCL10.ESR1.FABP4.FAM20C.IL1A.MMP12.MMP13.OLR1.SCD.TBC1D2.XYLT1
RETNLB	-1.019	other	Activated	2.714	0.000231	CCL5.CCR5.FABP4.FN1.IL13RA1.MMP12.Mup1 (includes others).MYCT1.Saa3.STOM.Tlr13
HIF1A	-1.093	transcription regulator		0.806	0.000242	AXL.BCL2.CAV1.CCL5.CCR5.CDH1.CEMIP.Cxcl3.CYR61.EDN1.FN1.GADD45B.GJA1.Hamp/Hamp2.HP.IGFBP5.IL10.IL15.IL1A.MMP13.POLG.PROM1.QKI.RORC.SLC25A37.SLC40A1.SPACA9.TLR6.VCAM1
VIPR1	-1.27	G-protein coupled receptor		1.231	0.000245	CCL5.CD80.CXCL10.CXCL3.IL10
RNASE1	1.053	enzyme		0.651	0.000245	CCL22.CCL24.CCL5.CXCL10.IL2RA
SLC13A1	-1.113	transporter		1.732	0.000246	AKR1C3.Cyp3a25 (includes others).Defa3 (includes others).FABP2.HNMT.MRGPRX3.SCD.SPINK4.Sult2a2.Sult3a1/Sult3a2.Tgtp1/Tgtp2.Xlr3c (includes others)
RNASE2	1.158	enzyme		0.411	0.00026	CCL22.CCL24.CCL5.CXCL10.IL10.IL2RA
DYSF	1.097	other			0.000261	CTSS.CXCL10.FN1.HLA-DQA1.HSPA1A/HSPA1B.IFI16.LYZ.MMP12.MPEG1.MRC1.PSAP
PROC	-1.482	peptidase	Inhibited	-2.078	0.000266	ANGPT1.BCL2A1.CLU.CXCL3.MPO.PROCR.THBD.VCAM1
FOXO4	1.054	transcription regulator			0.000274	ANGPT1.CAV1.ELOVL7.FABP4.GADD45B.IGFBP7.NRP2.PTGS1.SCD.SELL.TIE1.VCAM1
NEK7	1.084	kinase		0	0.000301	CXCL10.EDN1.ISG15.RGCC
Ifn		group		1.742	0.000305	CD80.CXCL10.EDN1.IFI16.IFIT1.IL10.IL15.IRF8.ISG15.OASL.TLR1.TNFSF13B
NR3C1	-1.062	ligand-dependent nuclear receptor		0.078	0.000309	AMIGO2.APP.ARHGEF3.ATP1B1.BCL2.CARD6.CAV1.CCL5.CD38.CXCL10.CXCL3.CYR61.DGAT2.EDN1.FN1.GADD45B.GEM.GPX3.HCAR2.HSD11B1.IL10.IL15.IL18.IL1A.IL36G.IL7R.IP6K3.IRF8.ISG15.LYST.MLF1.MMP13.NGFR.NRXN1.OASL.OLR1.PHLDA2.PTGR1.STOM.Tgtp1/Tgtp2.THBD.TLR1.TNFRSF8.TSLP.VCAM1
EGF	1.011	growth factor		0.497	0.000309	ALOX12.ANGPT1.BCL2.CDH1.CLU.CSF1R.CYR61.DVL2.EDN1.ESR1.FN1.GJA1.IGFBP5.IL10.IL1R2.IL7R.ITGA2.KLK3.LALBA.LTF.mir-23.MMP12.MMP13.NCAM1.Nrg1.PFKM.PHLDA2.PPARD.PTGS1.Raet1d/Raet1e.SCD.SLC4A7.VCAM1.VCAN
F2RL1	-1.064	G-protein coupled receptor		1.165	0.00032	CAV1.CYR61.GBP6.Iigp1.IL10.IL1A.IRF8.mir-23.TSLP
IRAK1	1.334	kinase		0.411	0.000321	CCL5.CXCL10.IL10.IL15.RORC.STAT2.VCAM1
PF4	1.059	cytokine	Activated	2.425	0.000335	CCL22.CXCL3.IL1A.KLF4.LY75.THBD
GRN	1.088	growth factor		-1.067	0.000345	ANGPT1.APP.BCL2.IL10.MMP13
miR-146a-5p (and other miRNAs w/seed GAGAACU)		mature microRNA		-0.726	0.00036	CCL5.CXCL3.HSPA1A/HSPA1B.IL10.IL12RB2.IL1RL2.IL36G.IRF5.LALBA.LBP.LTF.PGLYRP1.PRR9.TLR1.ZNF253.ZNF676
ERBB3	1.081	kinase		-0.711	0.000368	CDH1.CLU.FN1.GJB3.HP.IGFBP5.MXI1.PTGS1.SLC4A7.SPINK4.Tpsab1
TET2	1.085	enzyme	Activated	2.309	0.000374	AFF3.BCL3.FBXL5.FCN1.FN1.FXYD4.Gm11346.IFI16.ITGA2.MMP13.MUC6.Spink2.Tpsab1.XYLT1
IL15	2.149	cytokine		-1.245	0.000384	BCL2.CAMK2D.CCL5.CD226.CD38.CD80.CDH1.CDK2AP1.CEACAM1.CMKLR1.CXCL10.DPP4.EDN1.EOMES.FBP1.FCGR3A/FCGR3B.GPC1.Gzmc.IFIT1.IL10.IL12RB2.IL2RA.IL7R.ITGB5.NCAM1.PLD1.PPARD.PSAP.SELL.VCAM1
TWIST1	-1.005	transcription regulator		1.909	0.000389	AXL.BCL2.CDH1.CLU.ESR1.FN1.GPC1.IGFBP5.ITGB5.LALBA.LRG1.NCAM1.PROM1.SPOCK2.TGFBI.VCAN
HMOX1	1.181	enzyme		-0.883	0.000414	ANGPT1.BCL2.CD14.CXCL10.CXCL3.IL10.LIN28A.MSR1.PROCR.RORC.THBD.VCAM1
FOXO1	1.06	transcription regulator	Activated	2.329	0.00042	AFF3.ALAS1.ANGPT1.BCL2.BCL2A1.CAV1.CXCL10.ELOVL7.EOMES.FABP2.FABP4.FN1.GADD45B.IGFBP7.IL15.IL18.IL7R.IRF5.ITGA3.KLF4.KLK3.LPL.MRPS14.MXI1.NRP2.PTGS1.SCD.SELL.SLC25A37.STAT2.TIE1.VCAM1
TRAF3	1.023	enzyme		-0.028	0.000432	CCL5.CD80.CXCL10.EBI3.IL10.ISG15.MPEG1.PDE8A.Serpina3g (includes others).ST8SIA6
RXRB	1.139	ligand-dependent nuclear receptor		-1	0.000432	CCL22.CTSS.CXCL10.FABP4.IL10.IL1A.LYZ.MMP12.TSLP.VCAN
S100A4	1.137	other		1.915	0.00047	CCL24.CCL5.CDH1.CXCL3.FN1.MMP13.VCAM1
TNK1	1.045	kinase		1.067	0.000472	APP.IFI16.IL10.Oas1b.TLR8
ERBB2	-1.256	kinase		0.518	0.000479	ALAS1.Aldh1a7.BCL2.BCL3.CCL5.CDH1.CES1.CLU.CSF1R.CXCL10.CXCL3.DGAT1.EDN1.Elf5.ESR1.FN1.GBE1.GBP6.GJA1.GPC1.GPX3.HP.HSPA1A/HSPA1B.IGFBP5.IL1A.IL6ST.ITGA2.KLF4.LPCAT1.MAPK13.MMP12.MMP13.MRC1.MXI1.Nrg1.PDE8A.PHLDA2.PHYH.PROM1.PRSS3.PTGS1.QKI.RAB34.SLC4A7.SPINK4.TGFBI.THBD.VCAN
STAT5B	-1.066	transcription regulator		-0.885	0.000484	ABCD2.Acot1.Adh6-ps1.AKR1C3.BCL2.CDH1.Cyp2d9 (includes others).CYP39A1.CYP4A22.DGAT2.ESR1.Fbxw21 (includes others).GADD45B.Hamp/Hamp2.IL2RA.Mup1 (includes others).NRP2.PROM1.SCD.SULT2A1.Sult2a2.Sult3a1/Sult3a2.TREM3.UGT2B28
CREBBP	1.036	transcription regulator		0	0.000487	ALAS1.ANGPT1.ARHGEF3.BCL2.CAMK2D.CARD6.CCL5.CCR5.CD80.CDH1.CNN3.CXCL10.CYR61.ELANE.EOMES.FABP4.HSD11B1.IL10.IL2RA.IL7R.ISG15.KLK3.LPL.MPO.SLC18A2.SLC7A11.ST6GAL1.STOM.VCAM1
PRKCA	-1.168	kinase	Activated	2.395	0.000504	APP.CAV1.CSTA.CXCL3.FN1.HSPA1A/HSPA1B.IFIT1.LPL.PEG10.PHLDA2.PLD1.VCAM1
TNFSF12	1.495	cytokine		1.893	0.000504	CCL24.CCL5.CCR5.CXCL10.CXCL3.IL1R2.mir-103.mir-23.MMP12.MMP13.TSLP.VCAM1
NRAS	1.064	enzyme			0.000516	BCL2.CCL5.CEACAM1.FN1.GJA1.IFI16.IFIT1.IGHM.Iigp1.IL13RA1.ISG15.ITGA2.LBP.MMP13.MSR1.NCAM1.P3H4.Tgtp1/Tgtp2
miR-4760-3p (miRNAs w/seed AAUUCAU)		mature microRNA		-0.816	0.000534	CAV1.CD2AP.DDAH1.FXYD4.OR6C1.TFEC
BTK	1.013	kinase		-0.457	0.000555	BCL2A1.CD38.CXCL10.CXCL3.ELANE.IFIT1.IL10.IL18.IL1A.IL2RA.ISG15.MPO
PTPRC	1.096	phosphatase		0.129	0.000563	APP.BCL2A1.CCL5.CXCR2.IGHM.IL10.VCAM1
EBI3	1.85	cytokine		0.374	0.000591	CCL24.CD80.EOMES.HLA-DQA1.IL10.IL12RB2.RORC.STAT2
APC	1.206	enzyme		0.662	0.000619	CDH1.CLU.CXCL3.CXCR2.DPP4.EDN1.FABP2.IGFBP5.IL10.KLF4.LPL.mir-181.PPARD.PTGS1
LITAF	1.023	transcription regulator			0.000648	CCL5.IL10.IL1A
SLC11A1	1.131	transporter			0.000648	Hamp/Hamp2.IL10.SLC40A1
RNF216	1.519	enzyme			0.000648	CXCL10.IFIT1.ISG15
BCL2A1	3.885	other			0.000648	BCL2.BCL2A1.Ly6a (includes others)
MRC1	5.144	transmembrane receptor			0.000648	ACOD1.CCL5.CXCL10
SERPINE2	-1.149	other			0.000671	CCL22.CCL5.CXCL10.CXCL3.IL10.IL1A.TSLP
GNB2	1.233	enzyme			0.000671	CD80.Crisp1/Crisp3.CXCL3.DGAT1.IL1R2.MXI1.THBD
NOD2	1.211	other		1.463	0.000714	ACOD1.BCL2A1.CCL5.CXCL10.CXCL3.GPR84.IL10.IL18.IL1A
KITLG	1.013	growth factor		0.785	0.000724	AIF1.AXL.BCL2.CCL22.CD14.CSF3R.CXCL3.ELANE.GJA1.Ifi27l2a/Ifi27l2b.IGHM.IL10.IL18.IL1A.LTC4S.LTF.MPO.PRTN3.RHAG.RPL7
CBX5	1.03	transcription regulator		-1.155	0.000735	AKR1C3.ANKRD22.CEACAM1.CEMIP.FGFBP1.GALC.GCHFR.KLK3.OLR1.SLC7A7.TGFBI.TSPAN13
IL17R		complex		1.091	0.000738	CCL5.CXCL10.CXCL3.MMP13
IKBKE	1.422	kinase		0.676	0.000788	ACOD1.BCL2.CCL5.CXCL10.IFI16.IFIT1.IL1A.MMP13
GNB1	1.075	enzyme			0.000793	CD80.Crisp1/Crisp3.CXCL3.DGAT1.IL1R2.MXI1.THBD
ACOX1	-1.046	enzyme		-0.737	0.000803	Cyp2d9 (includes others).Cyp3a25 (includes others).DPP4.FABP2.FABP4.GSDMC.HLA-DQA1.HSD11B1.LPL.MBL2.Mup1 (includes others).Saa3.SLC22A25.SLC27A2.SLCO2B1
TRIM24	-1.193	transcription regulator		-1.732	0.000805	CXCL10.DDX60.Ifi27l2a/Ifi27l2b.Iigp1.ISG15.Ly6a (includes others).OASL.PHF11.STAT2.TGFBI.Tgtp1/Tgtp2.TRPV5
Collagen type I		complex	Activated	2.375	0.000808	APP.CCL5.CDH1.F13A1.FN1.ITGA2.ITGA3.MMP12.MMP13
ERK		group		0.484	0.000814	AXL.BCL2.CAV1.CDH1.CLU.CXCL10.EDN1.ESR1.FABP4.FN1.GCLC.IL10.INPP1.MMP13.PPARD.RORC.SELL.SLC4A7.VCAN
IRAK4	1.304	kinase		1.664	0.000815	APP.CD80.CXCL10.IL10.IRF5.OLR1
IL15RA	1.552	transmembrane receptor		-0.298	0.000828	BCL2.CD226.EDN1.IL10.IL2RA
CXCR2	1.756	G-protein coupled receptor		-0.218	0.000828	CCL22.CXCL10.CXCL3.FABP4.IL10
IKK (complex)		complex		1.461	0.000828	BCL2.CCL5.CXCL10.EOMES.VCAM1
NfkB-RelA		complex		0.425	0.000828	BCL2.CCL5.CXCL3.IL10.VCAM1
F2R	-1.244	G-protein coupled receptor		0.201	0.000847	ANGPT1.CDH1.CXCL3.CYR61.ESR1.FBP1.FN1.GJA1.IGFBP7.LDHB.VCAM1
NR1H2	1.243	ligand-dependent nuclear receptor		-1.878	0.000847	ABCA2.CCL5.CDH1.Chil3/Chil4.CXCL10.HSD11B1.LPL.MRC1.Saa3.SCD.SULT2A1
C5	-1.088	cytokine		0.782	0.00088	BCL2.CCL5.CXCL10.CXCL3.FCGR1A.FN1.IL10.IL1A.MBL2.MPO.ST6GAL1.VCAM1
CXCL12	-1.017	cytokine		1.89	0.000893	AIF1.AKR1C3.AXL.BCL2.BCL3.CCL5.CD14.CDH1.CXCL10.DPP4.FN1.IGFBP7.IL1A.IL2RA.Ly6a (includes others).MMP13.PPEF2
WISP2	-1.213	growth factor	Inhibited	-2.138	0.000905	CDH1.ESR1.FABP4.FN1.IGFBP7.KLF4.LPL.PROCR
NCOR2	1.38	transcription regulator			0.000905	BCL2.CD80.CTSS.IL1A.MMP12.RORC.TSLP.UGT2B17
NKX2-3	-1.204	transcription regulator		-1.841	0.000912	CD38.DDX60.EDN1.FAR2.GCA.HSD17B2.IL7R.KLF4.LGMN.MAMDC2.PLD1.PRSS12.SLC40A1.SP110.STAT2.TRPC6.UNC93B1.VCAM1
IGF1R	1.009	transmembrane receptor		-0.578	0.000912	APP.BCL2.CCL5.CD38.CDH1.CLU.DES.EDN1.Elf5.ESR1.IGFBP5.mir-154.mir-297.mir-341.mir-467.PHLDA2.PROM1.TGFBI
TGM2	1.261	enzyme	Activated	2.652	0.000912	BCL2A1.CCL22.CCL24.CEACAM1.CXCL10.DDX60.FN1.GCA.GJA1.IFIT1.OASL.PTGS1.RTKN2.SELL.SLAMF7.SLC27A2.SLC7A2.SP110
KLF4	2.452	transcription regulator		1.502	0.000915	ADRB2.CD14.CDH1.Chil3/Chil4.CSF1R.FN1.IL10.KLF4.MRC1.NF1.PROM1.SLC4A7.THBD.VCAM1
SAMSN1	-1.144	other	Activated	3.317	0.000933	CXCL10.DAB2.EDN1.Iigp1.IL15.IL18.ISG15.OASL.RGCC.SLFN12L.STAT2
IKBKB	1.033	kinase	Activated	3.154	0.000938	ACOD1.AMPD3.BCL2.CCL5.CDH1.CLU.CSF1R.CXCL10.CXCL3.EDN1.IFI16.IGFBP7.IL10.IL1A.ISG15.ITGB5.MMP13.Saa3.TSLP.VCAM1.VCAN
CSF2	-1.355	cytokine		1.898	0.00094	BCL2.BCL2A1.BCL3.CARD6.CCR5.CD14.CD38.CD80.CDH1.CEACAM1.Chil3/Chil4.CLEC7A.CSF1R.CXCL10.EDN1.FCGR1A.HCAR2.IFNLR1.IL10.IL15.IL1A.IL2RA.IRF5.ITGB5.LY75.MPO.MRC1.PLD1.Saa3.SLAMF7.TLR1
miR-466d-5p (and other miRNAs w/seed GUGUGUG)		mature microRNA		0.408	0.00094	ACOD1.ADGRA1.BCL2.CALB2.CD177.CHST3.CNTNAP5.CRHBP.CYP4V2.DES.DOCK1.ELFN1.F7.FKBP1B.GIMAP1.IFNLR1.LRP2BP.MBL2.MPEG1.NCAM1.NGFR.NRXN1.OLR1.PIK3C2A.SCRG1.SLCO4C1.SPOCK2.SRGAP2.SSX4/SSX4B.ST18.UBLCP1.ZDHHC15
EDN1	2.238	cytokine		1.365	0.000952	ARHGEF11.BCL2.BCL2A1.CDH1.CYR61.EDN1.FN1.GJA1.IL18.ITGA2.MMP13.OLR1.PTGS1.SELL.TRPC6.VCAM1.VCAN
IL22	-1.3	cytokine		0.125	0.000961	BCL2.CCL22.CCL5.CXCL10.CXCL3.Defb4.HP.IL10.IL1A.LBP.PTGS1.TSLP
NR3C2	1.276	ligand-dependent nuclear receptor		0.456	0.000961	ATP1B1.BCL2.BCL2A1.CNN3.DES.FKBP1B.FN1.GPX3.LYST.MLF1.NRXN1.PROCR
PDGF BB		complex		1.321	0.000971	ADRB2.BCL3.CSF1R.CYR61.DAB2.DGAT1.EDN1.FN1.GDA.GEM.GJA1.GJA5.LBP.MGST1.MMP12.OLR1.PPARD.Pvr.SCD.SLC7A7.SYNE1.THBD.VCAM1.VCAN
ID1	1.086	transcription regulator		1.026	0.00103	CEACAM1.FABP4.FN1.IFI16.Ly6a (includes others).MMP13.Prl3d1 (includes others).PROM1.SCD
NR1H3	-1.172	ligand-dependent nuclear receptor		-0.806	0.00105	ABCA2.ADRB2.APOC2.CCL24.CCL5.CXCL10.FBP1.GPX3.GSTA5.HSD11B1.LPL.SCD
VEGFD	1.363	growth factor		0.169	0.00107	ADAM33.BCL2.IL18.MMP12
RGCC	2.168	other		0.849	0.00107	CDH1.FN1.RORC.SCD
PROCR	2.405	other		1.528	0.00107	ANGPT1.CCL22.GBP6.Iigp1.IRF8
RARRES3		enzyme		1.954	0.00107	CCL5.CXCL10.IFIT1.ISG15
miR-3667-3p (miRNAs w/seed CCUUCCU)		mature microRNA		0.229	0.00109	CCL5.CCR5.CXCL10.FCGR1A.FCGR3A/FCGR3B.FKBP1B.FXYD4.GNG11.GPR68.IGFBP5.IL2RA.KNG1.MS4A7.NRXN1.RANGRF.SPIN2A/SPIN2B.TMEM106A.TSPAN13.ZFP57
IFNA1/IFNA13		cytokine		1.483	0.00109	CD80.CXCL10.GEM.IFIT1.ISG15.STAT2.Tgtp1/Tgtp2
PRKAG3	-1.645	other			0.00112	ALAS1.ATP1B1.CES1.GBE1.GJA1.GPX3.IGFBP5.IL15.KLF4.RGCC.RHOU.RORC.SLC40A1.SLC7A2.SMS.Zfp932
VCAN	1.885	other		1.362	0.00114	ATRN.C1S.CLU.EBI3.FN1.IFIT1.IRF8.ITGA3.LBP.OLFML2B.ST6GAL1.THBD.VCAM1.VCAN
ADORA2B	-1.241	G-protein coupled receptor	Activated	2.213	0.0012	BCL2.CXCL3.IL10.KLF4.MMP12.MRC1
DUSP1	1.289	phosphatase		-0.327	0.00124	BCL2.CXCL10.CXCL3.IFIT1.IL10.IL12RB2.IL1A.LTF.MRC1.OLR1.THBD.VCAM1
SOX18	-1.125	transcription regulator			0.00126	BCL2.IL6ST.VCAM1
DEPTOR	1.182	other			0.00126	CCL5.CXCL10.VCAM1
IRF3 dimer		complex			0.00126	CCL5.IL10.ISG15
MAVS	1.179	other	Activated	2.583	0.00127	CCL5.CXCL10.IFIT1.ISG15.OASL.Oasl2.STAT2
MAP3K7		kinase		1.516	0.00129	CCL5.CD14.CXCL10.IFIT1.ITGB5.MMP13.OASL.Saa3.TNFSF13B
SMARCA4	1.112	transcription regulator		-0.579	0.00133	ARRDC4.BCL2.BCL2A1.C6orf141.CALB2.CD19.CDH1.CTSS.DES.FABP4.FBP1.FCHSD2.FN1.GADD45B.GCHFR.GCLC.GPR68.HNMT.HOXA7.IFI16.IFIT1.IGFBP5.IGFBP7.IL7R.INPP1.ITGA3.KLK3.MAPK13.MC5R.mir-30.NR2F2.NRP2.PHLDA2.SLC40A1.TMEM117.TREM2.TSPAN13
FLT3LG	-1.101	cytokine		-0.218	0.00134	CCR5.CD19.CD80.CXCL3.IL10.IL2RA.IL7R.MPO
SAA1	-1.445	transporter		0.314	0.00135	BCL2.Chil3/Chil4.CXCL10.IL10.MRC1
VIP	-1.24	other	Inhibited	-2.572	0.00135	CCL5.CD80.CXCL10.CXCL3.Defa3 (includes others).IL10.IL2RA.LYZ.TLR1.TLR6.TLR8
CISH	-1.067	other			0.00135	CSF3R.CXCL10.EOMES.Gzmc.IL2RA
NCF1	1.299	enzyme			0.00135	CCL5.CD14.EDN1.IL12RB2.THBD
MAPK14	1.076	kinase	Activated	2.335	0.00136	BCL2.CCL5.CD80.CDH1.CXCL10.DAB2.FGFBP1.FN1.GJA1.HSPA12B.IL10.IL18.MMP13.NGFR.SLFN12L.VCAM1
NFKBIA	1.44	transcription regulator		1.111	0.00139	ACOD1.AGTR1.AMPD3.AXL.BCL2.BCL2A1.BCL3.CCL5.CD80.CDH1.CLU.CXCL10.CXCL3.EOMES.FN1.GADD45B.GPX3.IFI16.IL10.IL15.IL1A.IL2RA.IL7R.ISG15.ITGA2.ITGA3.LIN28A.MMP13.Saa3.VCAM1
MYB	1.056	transcription regulator		0.632	0.00141	BCL2.CDH1.CNN3.ELANE.FN1.IGFBP5.IL7R.KLF4.PRTN3.RGCC.RYK.SLC27A2.TFEC
SP3	1.072	transcription regulator	Activated	2.183	0.00146	ABCD2.ALOX12.CD2AP.CEACAM1.CES1.ESR1.IL10.IL12RB2.IL1A.ITGA2.ITGB5.KLF4.LPL.PROCR.PTGS1.RASGRP2.SLC4A7.XYLT1
GPX1	1.126	enzyme		-1.459	0.00147	BCL2.CD14.CXCL10.CXCL3.GPX3.Hspa1b.VCAM1
IFNLR1	1.762	transmembrane receptor			0.00147	CCL5.CXCL10.CXCL3.Cxcl3.IL1A.ISG15.OASL
THY1	-1.367	other			0.0015	AXL.CDH1.CLU.MMP13
SGPL1	1.359	enzyme		0	0.0015	APP.BCL2.IFIT1.mir-486
DGAT1	1.751	enzyme		0.749	0.0015	DGAT1.DGAT2.LPL.PPARD
Iga		complex			0.0015	CD80.CXCL10.FCGR1A.IL10
Pro-inflammatory Cytokine		group		0.896	0.00152	AKR1B1.CLU.GCLC.HP.OLR1.S100A1.TSLP.VCAM1
MAPK1	1.059	kinase		-1.179	0.00158	ATP1B1.BCL2.C1S.CAV1.CCL5.CSTA.DAB2.ESR1.FN1.IFI16.IFIT1.IGFBP7.IL2RA.ISG15.MAPK13.MMP13.OASL.PHF11.PLD1.PRSS12.QKI.Serpina3g (includes others).SLC4A7.SP110.STAT2
DOCK8	-1.04	other	Activated	3	0.0016	CXCL10.DAB2.EDN1.Iigp1.IL15.IL18.ISG15.SLFN12L.STAT2
CD40LG	1.257	cytokine		1.089	0.0016	AXL.BCL2.BCL2A1.CCL22.CCL5.CCR5.CD38.CD80.Chil3/Chil4.CLU.CXCL10.EBI3.HLA-DQA1.HSPA1A/HSPA1B.IFIT1.IL10.IL13RA1.IL15.IL1A.IL2RA.IL7R.ISG15.LYL1.SELL.TREM2.VCAM1
IRF4	1.075	transcription regulator		-1.379	0.00163	CTSS.CXCL10.CXCL3.EOMES.IL10.IL7R.IRF5.ISG15.PHF11.PROCR.RORC.STAT2.TNFRSF8.TNFSF13B
Vegf		group		0.717	0.00167	BCL2.BCL2A1.CDH1.CXCL10.CXCR2.CYR61.EDN1.FABP4.FN1.FXYD4.GEM.HID1.HTR7.IL18.IL1A.IL6ST.ITGA2.LY75.MMP13.NR2F2.OR7C2.PDE7B.PHLDA2.PPARD.RGCC.SLC7A2.SLCO2B1.TAAR5.THBD.TMC7.TPST1.VAV3.VCAM1
CNTFR	-1.044	transmembrane receptor			0.00168	GJA1.IL1A
FOXO3	-1.014	transcription regulator		0.46	0.00168	Acot1.ANGPT1.BCL2.CAV1.CDH1.CXCL10.CYR61.ELOVL7.ESR1.FABP4.FN1.GADD45B.GCLC.IGFBP7.IL10.MMP13.MXI1.NRP2.PTGS1.SELL.SLC40A1.SLIT2.TIE1.VCAM1
ECE1	1.064	peptidase			0.00168	APP.EDN1
DCTN4	1.126	other			0.00168	CCL5.CXCL10
IGLL1/IGLL5	1.21	other			0.00168	IGHM.IL2RA
Ly6a (includes others)	4.023	other			0.00168	APP.IGHM
MAP2K7	1.28	kinase		0.927	0.00169	CCL5.CSTA.CXCL10.FN1.GJA1
PPP2CA	-1.1	phosphatase		1.134	0.0017	CXCL10.CXCL3.HCAR2.IL10.IL1A.Oas1b.Saa3
BCL2L1	1.155	other		-1.331	0.00172	BCL2.CD19.CXCL3.FN1.ITGA3.Ly6a (includes others).mir-181.NEUROG2
TFRC	1.021	transporter	Inhibited	-2.828	0.00173	ANKRD22.F13A1.FAM20C.GPX3.LY75.MCEMP1.MMP12.MS4A6A.PLD4.PRTN3
FFAR3	1.035	G-protein coupled receptor	Activated	2.345	0.00173	B4GALT2.CCL22.CD80.CXCL10.FCGR1A.GBP6.IL1A.SCN1B.Tlr13.TLR8
OSM	-1.362	cytokine		0.783	0.00181	ABCC5.ADAMTS3.AKR1C3.AMPD3.BCL2.BCL3.C1S.CALB2.CCL24.CCL5.CDH1.CXCL10.CXCL3.FN1.GCA.GPNMB.Hamp/Hamp2.HP.HSD11B1.IL10.IL13RA1.IL15.IL18.IL1R2.IL6ST.LBP.LMO1.LRG1.MMP13.MRC1.QKI.RYK.SYNE1.VCAM1
PRL	1.008	cytokine		1.482	0.00181	AKR1C3.APP.BCL2.CAV1.CDH1.CLU.CNN3.CTSS.CXCL10.DES.ESR1.FN1.GPNMB.IFIT1.IGFBP5.IL2RA.ISG15.MGST1.SP110.STAT2.TNFSF13B
STAT4	1.264	transcription regulator		1.894	0.00187	BCL2.BCL3.CCR5.CXCL10.CXCL3.GBE1.GCNT2.GJA1.Hspa1b.IL10.IL12RB2.IL2RA.ISG15.LRP1.MBOAT2.MGARP.RGCC.SMPDL3A.VSIR
miR-7152-5p (miRNAs w/seed UUCCUGU)		mature microRNA		-0.711	0.0019	ARRDC4.BCL2A1.CXCL10.EPPIN-WFDC6.FCGR3A/FCGR3B.ITGA3.OR6C1.RUBCNL.SPIN2A/SPIN2B.TAAR5
PI3K (family)		group		0.411	0.00191	BCL2.CDH1.CXCL10.ESR1.GCLC.IFIT1.IL10.ISG15.MMP12.PTGS1.SLC4A7
TNFSF13B	-1.785	cytokine		-1.048	0.00193	BCL2.BCL2A1.CD80.CTSS.HLA-DQA1.IL10.IL15.SELL
LEF1	-1.162	transcription regulator		1.115	0.00193	BCL2.CACNA1G.CDH1.ELANE.FN1.IL7R.MMP13.NCAM1
CTLA4	1.108	transmembrane receptor		0.068	0.00193	CD80.CXCL10.EBI3.FAR2.IL10.IL12RB2.IL2RA.ZFP57
PRKCE	1.562	kinase		0.869	0.00193	APP.BCL2.CAV1.CDH1.FCGR1A.IL2RA.IL6ST.VCAM1
MAPK7	-1.045	kinase		1.941	0.00195	ADRB2.BCL2A1.CXCL3.EDN1.IL1A.KLF4.THBD
IL32		cytokine		-0.462	0.00195	BCL2.CXCL3.IL10.IL1A.MMP13.PRTN3.THBD
SFTPA1	1.121	transporter		0	0.00197	ADRB2.CXCL10.CXCL3.CYR61.GPR68.IL10.IL1A.IL2RA.MRC1
MAPK9	1.345	kinase		1.387	0.002	BCL2.CAV1.CCL5.EDN1.EOMES.GADD45B.IFI16.Iigp1.IL12RB2.IL18.LPL.MMP12.SCD.SLFN12L
TNIP1	1.24	other			0.00201	CXCL3.Defb4.Lce3c.Saa3.Sprr2b.Stfa2/Stfa2l1
BCL3	1.849	transcription regulator	Inhibited	-2.364	0.00201	CCL5.CD80.CXCL10.CXCL3.IGHM.IL10
CG		complex		1.646	0.00205	AKR1C3.Aldh1a7.BCL2.CDH1.CLU.CXCL10.CXCL3.FABP4.GAL.GBP6.GJA1.GPC1.HLA-DQA1.HSD11B1.IL10.IL1R2.ITGB5.KLF4.mir-30.Oasl2.PAPPA.PTGS1.Saa3.SULT2A1.TSPAN13.VCAN
ID2	-1.025	transcription regulator		1.311	0.00207	BCL2.BCL3.CCL5.CCR5.CD19.CDH1.EOMES.GADD45B.IFI16.IL10.IL7R.IRF5.IRF8.NGFR.PIK3R5.SELL.VCAM1
HOXA10	-1.093	transcription regulator		0	0.00208	CSF3R.CSTA.DPP4.FN1.GJA1.HLA-DQA1.IGFBP5.LTF.LYZ.Meis1.NCAM1.PROM1.SCD.ST6GAL1.THBD.TNFSF13B
MIF	1.173	cytokine		0.946	0.00208	CCR5.CXCL3.DGAT1.DGAT2.IL10.IL15.IL2RA.IL6ST.IL7R.MMP13.VCAM1
NODAL	-1.436	growth factor		-0.447	0.00209	CCL5.CD80.CXCL10.IL10.MRC1
HAND1	1.079	transcription regulator		-0.447	0.00209	ANGPT1.EDN1.FABP4.Prl3d1 (includes others).TIE1
KDM6B	1.298	enzyme		1.98	0.00209	CCL5.FN1.NGFR.OASL.Oasl2
CXCL10	2.056	cytokine			0.00209	CCL5.CXCL10.CXCR2.IL1A.ITGA2
Focal adhesion kinase		group		-0.692	0.00209	BCL2.KLK3.MMP13.SELL.VCAM1
GPAT3	1.65	enzyme			0.00213	DGAT1.DGAT2.LPL
IFNA10		cytokine			0.00213	CXCL10.IFIT1.ISG15
IFNA21		cytokine			0.00213	CXCL10.IFIT1.ISG15
IFNA5		cytokine			0.00213	CXCL10.IFIT1.ISG15
IFNA7		cytokine			0.00213	CXCL10.IFIT1.ISG15
ANG		enzyme			0.00213	BCL2.CCL5.CXCL10
IFNA8		cytokine			0.00213	CXCL10.IFIT1.ISG15
IFNA14		cytokine			0.00213	CXCL10.IFIT1.ISG15
IFNA6		cytokine			0.00213	CXCL10.IFIT1.ISG15
IFNA16		cytokine			0.00213	CXCL10.IFIT1.ISG15
AGER	-1.291	transmembrane receptor		0.023	0.00217	APP.BCL2.CXCL3.IFIT1.IL10.LPL.MMP12.VCAM1
NFATC3	-1.02	transcription regulator			0.00217	ABCA3.AIF1.BCL2.EDN1.GJA1.IL10.IL2RA.mir-23
IL7	-1.215	cytokine		-1.071	0.00218	BCL2.CD19.CEACAM1.CXCL3.DPP4.FN1.IGHM.IL2RA.IL7R.Ly6a (includes others).MMP13.RORC.SELL
Rock		group		-0.277	0.00223	APP.CDH1.DES.FABP4.FN1.NGFR.VCAM1
IL12 (family)		group		-0.026	0.00226	BCL2.BCL3.CCL5.CCR5.CD80.FCGR3A/FCGR3B.IL10.IL12RB2.IL2RA.IRF8.RORC
P38 MAPK		group	Activated	2.241	0.00227	ANGPT1.BCL2.BCL2A1.CAV1.CCL5.CD80.CXCL10.CXCL3.DES.EDN1.FABP4.FN1.GCLC.GJA1.HP.IGFBP5.IL10.IL1A.IL2RA.KLF4.MMP12.MMP13.NGFR.VCAM1
MEOX2	-1.376	transcription regulator		-1.044	0.00236	ANGPT1.CXCL3.EDN1.ITGB5.LRP1.VCAM1
JAG2	-1.012	growth factor		-0.97	0.00236	CCL24.CCL5.CXCL3.IL13RA1.IL1A.MMP12
TLR7/8		group		-0.186	0.00236	BCL2.BCL2A1.EDN1.GEM.IL10.SLC7A11
MYC	-1.22	transcription regulator		-1.613	0.00241	ABCA2.ANGPT1.APP.AXL.BCL2.BCL2A1.CAV1.CD19.CDH1.CLU.Crisp1/Crisp3.CSF1R.CTDSP1.CXCL10.EBI3.EDN1.ELANE.FABP4.FN1.GADD45B.GCLC.GJA1.Gm884.GPC1.Hspa1b.IFI16.IFIT1.IL10.ITGA3.KLF4.LDHB.LGMN.Ly6a (includes others).LYZ.mir-23.mir-30.MRC1.MYCT1.NCAM1.OASL.PEG10.PFKM.PPARD.PROM1.RPL7.RTN2.SCPEP1.SLC22A4.SMS.Tgtp1/Tgtp2.TLE1.TNFRSF8.TNFSF13B.VCAM1
SASH1	1.63	other	Activated	3	0.00241	CXCL10.EDN1.Iigp1.IL15.IL18.ISG15.OASL.SLFN12L.STAT2
PRKD1	1.17	kinase		1.798	0.00253	CCL5.CXCL10.CXCL3.IL10.IL2RA.LPL.VCAM1
FCGR2A	-1.119	transmembrane receptor		1.154	0.00255	CCL22.CCL5.CXCL3.FCGR3A/FCGR3B.IL10
TAB1	1.096	enzyme		-1.387	0.00255	CCL5.CXCL10.IFIT1.MMP13.TNFSF13B
TNFSF14	1.274	cytokine		1.997	0.00255	CCL5.CDH1.CXCL10.CXCL3.VCAM1
CX3CR1	1.329	G-protein coupled receptor		-0.277	0.00255	APP.CD14.CXCL3.IL1A.MSR1
MAC		complex		0.447	0.00255	AKR1C3.BCL2.FN1.MMP13.RGCC
GLI1	1.42	transcription regulator		0.003	0.00263	BCL2.BCL2A1.CAV1.CDH1.CLU.IGFBP7.IL1R2.IL2RA.KLF4.MAN1C1.NR2F2.PCOLCE2.PHLDA2.RAB34.SYNE1.TNFSF13B
TRAF2	1.022	enzyme		0	0.00266	CCL5.CD80.CXCL10.CXCL3.EBI3.MPEG1.PDE8A.Serpina3g (includes others).ST8SIA6
CD70	-1.286	cytokine			0.00268	BCL2A1.CXCL10.IL2RA.SELL
NOD1	1.226	other			0.00268	CARD6.CCL5.Defb4.IL1A
GAB1	1.643	kinase		0	0.00268	ANGPT1.CCL5.Chil3/Chil4.CXCL10
JUND	-1.091	transcription regulator			0.00271	AGTR1.ALAS1.BCL3.CCL5.CLU.CSTA.IL10.MMP13
Histone h3		group			0.00272	ABCD2.BCL2.CACNA1G.CAV1.CCL5.CDH1.CEACAM1.CSF1R.CXCL10.EOMES.ERMAP.ESR1.FABP4.FGF3.HOXA7.Ifi27l2a/Ifi27l2b.IL10.IL1A.IL2RA.Meis1.MTUS1.OPN1LW.PIGZ.PRRT4.PTGR1.SCD.SPINK4.STOM.WASF1
WWTR1	-1.191	transcription regulator		0.128	0.00275	CXCL3.CYR61.FN1.GJA1.IL1A.VCAM1
miR-598-5p (miRNAs w/seed CGGUGAU)		mature microRNA		-0.816	0.00275	ASPDH.FGR.GCHFR.IPCEF1.LALBA.PEG10
GATA1	-1.25	transcription regulator		-0.507	0.00284	ABCA2.AFF3.ALOX12.BCL2.CCL5.CCR5.CNN3.GP6.IL6ST.IL7R.IRF8.LYL1.LYZ.MAMDC2.Meis1.mir-486.RANGRF.SLC50A1.SP140.SPOCK2.ST18.Usp17la (includes others)
CD3		complex		0.218	0.00301	ALAS1.BCL2.BCL2A1.CCL22.CCL5.CCR5.CD226.CD80.CDK2AP1.CEACAM1.CXCL10.DPP4.EBI3.EOMES.HSPA1A/HSPA1B.IFIT1.IGFBP5.IL10.IL12RB2.IL1A.IL2RA.IL7R.IRF8.ITGB5.LRP1.Ly6a (includes others).MSR1.PSAP.RORC.RYK.SERPINB10.SMS.SPINK4.STOM.TFEC.TNFRSF8.TPST1
miR-6813-3p (miRNAs w/seed ACCUUGG)		mature microRNA	Activated	2.121	0.00301	ANGPT1.BCL2.CALN1.GBE1.IL12RB2.PPP2R3A.STYXL1.TAS1R1
IL5	1.013	cytokine		1.407	0.00302	ATP1B1.BCL2.BCL3.CCL22.CCR5.CD80.CEACAM1.Crisp1/Crisp3.CSF3R.CXCR2.CYSLTR1.DRC1.IGHM.IL10.IL13RA1.IL1R2.IL2RA.RASGRP2.Serpina3g (includes others).TLR1.TNFRSF8
AGTR2	-1.233	G-protein coupled receptor		-0.742	0.00309	AGTR1.BCL2.DES.KNG1.OLR1
NOTCH4	-1.047	transcription regulator		-1.342	0.00309	ANGPT1.DES.IL10.IL2RA.TIE1
EGFR	-1.076	kinase		-0.79	0.00315	BCL2.CAV1.CCL5.CDH1.Chil3/Chil4.CXCL10.ESR1.F7.GJA1.GPC1.HOXA7.HP.IGFBP5.ITGA2.ITGB5.mir-30.MMP13.MXI1.PROM1.PTGS1.QTRT2.SLC4A7.SLC7A11.Tpsab1.TPST1.VCAN
SUMO3	1.134	other		-0.391	0.00319	APP.CAV1.CD38.CEACAM1.CXCL10.ISG15
Hsp70		group		-0.686	0.00319	BCL2.CD14.CXCL3.IL15.KLK3.VCAM1
PLG	-1.303	peptidase	Activated	2.007	0.00321	CAV1.CLEC7A.CYR61.DOCK1.EDN1.IL1A.MMP12.MRC1.MXI1
SPIB	1.015	transcription regulator		-0.333	0.00321	CCR5.Cd209d.CD80.GEM.HSPA1A/HSPA1B.Hspa1b.IL2RA.KLK3.P2RY6
CD5	1.604	transmembrane receptor		-0.518	0.00325	BCL2.BCL3.CD80.IL10.IL13RA1.RORC.TLR8
Pkc(s)		group		0.316	0.00328	APP.BCL2.CCR5.CYR61.DES.EDN1.FABP4.FGFBP1.FN1.GADD45B.HOXA7.IL10.MMP13.MSR1.S100A1.VCAM1
Ptgs2os2	-1.851	other			0.00331	CCL5.CXCL10.Saa3
FUT8	-1.405	enzyme			0.00331	IGHM.MMP12.MMP13
PKP2	-1.114	other			0.00331	FN1.GJA1.IL1A
PCBP2	1.049	other			0.00331	CSF3R.CYR61.STAT2
CD180	1.521	other			0.00331	BCL2A1.CD80.IL10
THBD	1.853	transmembrane receptor			0.00331	CXCL3.IL18.THBD
KLF2	1.169	transcription regulator		0.697	0.00334	BCL3.CAV1.CCL5.CCR5.EDN1.FABP4.FGR.ITGB5.LBP.LTC4S.SELL.THBD.TNFRSF8.VCAM1
RUNX1	1.216	transcription regulator		1.117	0.00334	ALOX12.CSF1R.IL10.IL2RA.IL7R.ITGA2.LMO1.Ly6a (includes others).MMP13.MPO.NCAM1.NR2F2.RGCC.RORC.SLC22A4
Alpha catenin		group		-1.893	0.00335	ADAM33.BCL3.CXCL10.IGFBP7.IL36G.IL6ST.KLK3.LYZ.MMP12.MMP13.Saa3.VCAM1
SIGIRR	1.024	transmembrane receptor		-1.067	0.00346	CXCL3.IL10.IL18.IL1A
CXCL2	1.034	cytokine		1.97	0.00346	CCL5.CXCL10.CXCL3.CXCR2
PTK2B	1.111	kinase		0.762	0.00346	CDH1.IGHM.IL10.MMP13
CD81	1.857	other			0.00346	CD19.CD80.IL2RA.VCAM1
Smad2/3-Smad4		complex		-1	0.00346	BCL2.IGFBP5.ITGB5.MMP13
TCR		complex		-1.026	0.00355	ALOX12.BCL2.BCL2A1.BCL3.CCL22.CCL5.CCR5.CD38.CDH1.CXCL10.EOMES.GADD45B.Gzmc.IFIT1.IL10.IL12RB2.IL2RA.IL7R.ISG15.KCNK5.LDHB.OASL.RPL7.SELL.TNFSF13B
AHR	1.005	ligand-dependent nuclear receptor		-0.57	0.00356	Adh6-ps1.APP.CCL5.CD14.CD38.CDH1.CXCL10.EDN1.ESR1.FABP4.FN1.GSTA5.HECTD2.HP.IGHM.IL10.LBP.LTC4S.LYST.RDH16.RORC.Saa3.SCD.TGFBI
NFKBIB	1.081	transcription regulator		-0.849	0.00366	BCL2A1.CARD6.Casp12.CCL5.CD80.Saa3.VCAM1
CUX1		transcription regulator		-1.949	0.00366	ARHGAP32.CCL5.CDH1.CXCL10.ELANE.LTF.NCAM1
JAK3	1.085	kinase		-0.022	0.00368	BCL2.IGHM.IL10.IL2RA.IL7R.RORC
PLK2	-1.409	kinase	Activated	2.236	0.00369	CXCL10.EDN1.Iigp1.IL15.RGCC
IFNE	-1.086	cytokine		1	0.00369	CD80.CXCL10.HSD11B1.IL10.SLC7A2
INPP5D	1.066	phosphatase		0.152	0.00369	CD80.Chil3/Chil4.IGHM.IL10.IL2RA
VAV3	1.891	cytokine			0.00369	BCL2.BCL2A1.CAV1.KLK3.Scgb2b27 (includes others)
caspase		group		0	0.00369	APP.BCL2.CD14.IL1A.IL2RA
Map3k7	-1.026	kinase	Activated	2.039	0.00371	CCL5.CXCL10.CXCL3.EDN1.IL10.IL15.ISG15.SCD
IRF5	1.824	transcription regulator	Activated	2.781	0.00371	CXCL10.IFIT1.IRF5.ISG15.OASL.Oasl2.SP110.STAT2
CTNNB1	1.049	transcription regulator		1.09	0.00378	ABCD2.APP.BCL2.CACNA1G.CDH1.CEACAM1.CLU.Csn1s2a.Cyp2d9 (includes others).CYR61.DES.DGAT2.EDN1.EOMES.F13A1.FABP4.FGFBP1.FN1.GADD45B.GALC.GJA1.HSD17B2.IGFBP5.IGHM.IL10.IL2RA.IRF8.KLK3.LPL.MMP13.MPEG1.MUC6.Mup1 (includes others).NCAM1.NGFR.NRP2.Oog1 (includes others).PHLDA2.PSAP.Saa3.SCD.SLC38A5.SMS.VCAM1.VCAN.ZP3
CBFB	-1.17	transcription regulator		1.195	0.00385	CCR5.CSF1R.FABP4.IL2RA.KCNK5.KLK3.LGMN.MMP13.MPO
TGFBR1	1.162	kinase		0.726	0.00385	CDH1.EDN1.FGF3.FN1.Hamp/Hamp2.ITGB5.KLF4.MMP13.TGFBI
SOD1	-1.01	enzyme		-1.195	0.00409	1500011B03Rik.APP.BCL2.CACNB4.Casp12.CD14.CLU.CSF1R.GCLC.GPX3.GSTA5.IL10.IL15.LPL.P2RY6.PTGR1.SCN1B.SLC40A1.VCAM1
ETS2	-1.18	transcription regulator	Activated	2.4	0.0041	CSF1R.IL2RA.LYZ.MMP13.MSR1.TFEC.TIE1.Tlr13
TYROBP	1.018	transmembrane receptor			0.0041	IL13RA1.IL18.IRF8.LHFPL2.SIRPB1.TMEM106A.TREM2
TBX21	1.129	transcription regulator		0.316	0.0041	CCR5.CD38.EOMES.IL12RB2.IL6ST.IL7R.RORC.SELL
GNA15	-1.531	enzyme			0.00418	CXCL3.DAB2.GDA.IL10.LBP.MGST1.OLR1.Pvr.SYNE1.THBD.VCAN
RPTOR	1.359	other		-1.26	0.00421	CD80.CDH1.Chil3/Chil4.CSF1R.FCGR1A.IL10.IRF8.LY75.MRC1
Ifn gamma		complex	Activated	2.005	0.00421	CCL5.CXCL10.EDN1.ESR1.FN1.IGFBP5.IL10.IRF8.Ly6a (includes others)
TGFBR2	-1.091	kinase		-0.618	0.00429	ALOX12.CD14.CDH1.CLU.FN1.GADD45B.GAL.GATM.GJA1.HSD11B1.IL10.IL1A.IL1R2.MMP12.MMP13.THBD
FAS	1.179	transmembrane receptor	Activated	2.618	0.00432	BCL2.BCL2A1.CCL5.CD80.CXCL10.CXCL3.CXCR2.GPNMB.IFIT1.IL10.IL13RA1.IL18.IL1A.LY75.MMP13.PGLYRP1.PHLDA2.PLD1.RAPGEF5.RASGRP2.THBD.TLR8.VCAM1.ZP3
LIPG	1.454	enzyme		-0.762	0.00438	BCL2.IL10.LPL.MSR1
S100A9	1.174	other		1.999	0.00449	BCL3.C1S.CXCL10.CXCL3.ISG15.MMP13.MYCT1.NGFR.OLR1.PRSS12.SHC3.Spink2.VCAM1.VCAN
LEP	-1.548	growth factor		1.098	0.00452	APP.BCL2.BCL2A1.CAV1.CCL5.CD14.CDH1.Chil3/Chil4.CXCL10.Cyp2d9 (includes others).CYR61.DGAT1.EDN1.ESR1.FABP4.GAL.GCLC.IL10.IL1R2.LPL.LTC4S.MMP12.MMP13.RORC.Saa3.SCD.Tgtp1/Tgtp2.VCAM1
TRAF3IP2	-1.197	other		-0.4	0.00452	CCL24.CCL5.CXCL10.CXCL3.IL18.ISG15.Saa3.VCAM1
CXCL8		cytokine		0.045	0.00452	BCL2.CXCL3.CXCR2.IL2RA.KLK3.PRTN3.SELL.VCAM1
mir-10	-1.457	microRNA		-1.412	0.00459	CD80.CDH1.CYR61.DGAT1.GJA1.KLF4.LIN28A.NF1.PROM1
NOTCH3	-1.025	transcription regulator		0.6	0.00459	BCL2.CDH1.DES.FN1.IL10.MSR1.PROM1
JAK1	-1.017	kinase			0.00459	BCL3.CD14.IL10.IL6ST.LRG1.Oasl2.STAT2
MUC1		other		1.412	0.00459	CDH1.GCLC.IL10.MGST1.MMP13.MRC1.OASL
HSP90AA1	-1.118	enzyme			0.00481	CDH1.FN1.GJA1
MGAT3	-1.109	enzyme			0.00481	CDH1.ITGA2.ITGA3
CD36	1.276	transmembrane receptor		-0.391	0.00481	DGAT1.IL10.LPL.LRP1.MMP13.SCD
Cebp		complex			0.00481	CSF3R.IL10.SULT2A1
KLK3	-2.209	peptidase			0.00491	KLK3.KNG1
ZSCAN10	-1.266	transcription regulator			0.00491	Alyref.Tcstv1
mir-431	-1.14	microRNA			0.00491	FN1.VCAN
UXT	-1.097	transcription regulator			0.00491	IL2RA.KLK3
IRS		group			0.00491	DGAT1.DGAT2
TUSC7		other			0.00491	mir-204.mir-23
ELF3	-1.311	transcription regulator		1.076	0.00516	ANGPT1.FN1.KLK3.LYZ.MMP13
IL23A	-1.174	cytokine		0.2	0.00516	CXCL10.Defb4.HP.IL10.RORC
KEAP1	1.113	transcription regulator		1.951	0.00516	BCL2.GBE1.GCLC.IL18.VCAM1
LGALS3	1.237	other		0.707	0.00543	Chil3/Chil4.CXCL3.FN1.IGFBP5.IL10.MGST1.MSR1.PRSS3.VCAM1
FZD8	-1.038	G-protein coupled receptor		-0.063	0.00544	CDH1.FN1.IGFBP5.VCAN
ITGA6	-1.003	transmembrane receptor		0.422	0.00544	BCL2.DVL2.ITGA2.ITGA3
PARP9	1.19	enzyme	Activated	2	0.00544	HLA-DQA1.IFIT1.ISG15.SP110
Lymphotoxin		complex		1.98	0.00544	CCL5.CXCL10.IL1A.VCAM1
KCNE3	1.043	ion channel			0.00546	AKR1C3.HEPHL1.HSPA1A/HSPA1B.IGHM.KCNK5.KLF4.Olfr877.RDH16
RNA polymerase II		complex			0.00546	ALAS1.BCL2.CCL5.CD14.CD80.CDH1.ERMAP.ESR1.FABP4.GADD45B.HLA-DQA1.HOXA7.HSPA1A/HSPA1B.IL2RA.Meis1.OASL.RORC.SLC27A2
POU2AF1	1.019	transcription regulator		1.982	0.00547	Aldh1a7.CCR5.Crisp1/Crisp3.IGHM.MS4A6A.PTPRS
ITGB2	1.293	transmembrane receptor		-1.633	0.00547	BCL2A1.CXCL10.CXCL3.FN1.GADD45B.VCAM1
PTPRJ	1.119	phosphatase	Activated	2.646	0.0057	CXCL3.EDN1.Iigp1.IL18.IL1A.OASL.SLFN12L
JUNB	1.013	transcription regulator		0.126	0.00592	AGTR1.BCL3.CAV1.CLU.CXCL3.FN1.IL10.MMP13.Raet1d/Raet1e.SCD.TNFRSF8
TG	1.055	other			0.00603	ABCD2.ANGPT1.IL10.IL18.IL1R2
DDX58	1.132	enzyme	Activated	2.196	0.00603	CXCL10.IFIT1.IRF8.ISG15.KLF4
OSCAR	1.319	other		-0.447	0.00603	BCL2.CCL24.CXCL3.IL1A.TLR8
LTBR	1.134	transmembrane receptor		1.342	0.00619	CD80.CLU.GDA.LYZ.TNFSF13B.VCAM1
ESR2	-1.304	ligand-dependent nuclear receptor		0.554	0.00647	ARNT2.ARRDC4.BCL2.CAV1.CDH1.CES1.DDAH1.EDN1.ESR1.Fbxw21 (includes others).GCLC.GJB3.GSTA5.IP6K3.ITGA2.KLF4.KLK3.LPL.LRP11.MBL2.Oog1 (includes others).RORC.RTN2.ST8SIA6.TNFSF13B.TSPAN13.VAV3
PAWR	-1.299	transcription regulator			0.00666	APP.BCL2.IL2RA
PDK2	-1.022	kinase			0.00666	Chil3/Chil4.IL10.IRF8
TNFRSF13C	-1.009	transmembrane receptor			0.00666	BCL2A1.IL10.TNFSF13B
HOXA1	1.002	transcription regulator			0.00666	DAB2.FGF3.Ly6a (includes others)
Traj18	1.028	other			0.00666	CCL5.CD80.CXCL3
RNASEH2B	1.097	enzyme			0.00666	CCL5.CXCL10.ISG15
CHRM3	1.149	G-protein coupled receptor			0.00666	CYR61.ITGA2.ITGA3
NLRC4	1.695	other			0.00666	CXCL3.GPR132.IL18
Shc		group			0.00666	BCL2.FABP4.LPL
RNA polymerase iii		complex			0.00666	mir-154.mir-181.mir-506
mir-135	-1.249	microRNA		-0.762	0.00668	CDH1.EDN1.KLF4.MMP13
SFTPD	-1.205	other		0.277	0.00668	CD14.CXCL3.IL10.MMP12
NFKBIZ	1.109	transcription regulator		-0.106	0.00668	CXCL3.Defb4.IL10.IL36G
IDO1	1.183	enzyme		-1.958	0.00668	CD80.FCGR1A.IL10.SLC7A11
WLS	1.355	other	Inhibited	-2	0.00668	CCL22.CXCR2.FGF3.IL36G
CD200	1.57	other			0.00668	CD80.CLEC7A.IL10.MRC1
HRG		other		1	0.00668	CCL24.FCGR1A.FCGR3A/FCGR3B.HLA-DQA1
NKX2-1	-1.507	transcription regulator			0.00672	BCL2A1.CD14.CLU.DPP4.GJB3.LRG1.LYZ.MREG.MTUS1.PGLYRP1.PLA2G1B.POLG.QKI.Saa3.SCD
LIF	-1.416	cytokine		0.971	0.00672	CDH1.CSF1R.CXCL10.FBP1.FN1.GAL.IFI16.IL2RA.IL6ST.KNG1.LBP.LPL.MMP13.PLD1.RHOU.ZFP57
miR-378a-3p (and other miRNAs w/seed CUGGACU)		mature microRNA		-0.905	0.00676	ACOD1.APOC2.ARHGAP32.CD226.FCGR1A.GSDMC.IL6ST.IPO4.KBTBD7.RSPH4A.TSPAN17
ADCYAP1	1.037	other		-1.335	0.00679	ANGPT1.BCL2.CCL5.CD80.CXCL10.CXCL3.IL10.MREG.PPP1R3B.Psg18 (includes others).SLC18A2.ST18.TGFBI
AKT1	-1.106	kinase		0.007	0.00692	BCL2.BCL2A1.CCL5.CDH1.CLU.CXCL10.ESR1.GATM.GCLC.Gm14743 (includes others).IGFBP5.IL10.IL2RA.MSR1.Ott (includes others).PTGS1.SCD.SLC4A7.VCAN
ABCB6	-1.622	transporter		0.873	0.00698	Cyp2d9 (includes others).Cyp2j11/Cyp2j8.CYP39A1.Cyp3a25 (includes others).Cyp4f16/Cyp4f37.SLC25A37
Irgm1	1.494	other	Inhibited	-2.449	0.00698	CCL5.CXCL10.IFI16.Ifi27l2a/Ifi27l2b.Iigp1.OASL
NFKB2	-1.13	transcription regulator			0.00699	AKR1B1.BCL2.CCL5.CTSS.HLA-DQA1.SELL.VCAM1
MAP3K14	1.055	kinase	Activated	2.621	0.00699	CCL5.IL10.IL15.IL1A.IL1R2.IL7R.VCAM1
IL17RA	1.167	transmembrane receptor		1	0.00699	CSF3R.CXCL3.CXCR2.IL1A.MMP13
ABCG1	1.456	transporter		-0.32	0.00699	CCR5.CXCL3.IL10.IL12RB2.IL13RA1
SAA		group		1.111	0.00699	Chil3/Chil4.IL10.MMP13.MRC1.VCAM1
PPP3R1		phosphatase		1.067	0.00699	ABCA13.ABCA3.ADRB2.LYZ.SCD
SREBF1	1.005	transcription regulator	Activated	2.721	0.00712	ABCD2.ALOX12.BCL2.CD14.Chil3/Chil4.CXCL10.FABP4.FN1.GPNMB.GPX3.HSPA1A/HSPA1B.IGHM.IL10.IL1A.IL1R2.LPL.SCD.SLC22A4
PRNP	1.09	other		-0.129	0.00714	APP.BCL2.CCL5.DAB2.GJA1.HSPA1A/HSPA1B.LRP1.TLE1
SPP1	1.566	cytokine		0.822	0.00718	ANGPT1.BCL2.CCL5.CDH1.CXCL3.CYP39A1.FN1.IL10.IL1A.ITGA2.ITGA3.ITGB5.MMP13
NR1I3	-1.087	ligand-dependent nuclear receptor		0.87	0.00744	ALAS1.Aldh1a7.CYP39A1.GADD45B.GSTA5.LRG1.SCD.SULT2A1.UGT2B17.UGT2B28
RASSF1	-1.026	other		1.775	0.00746	AMIGO2.BCL2.CAV1.CLU.DAB2.DACH1.ESR1.KLF4.MTUS1
Smad2/3		group	Inhibited	-2.415	0.00772	EOMES.mir-154.mir-181.mir-341.mir-423.mir-467.RORC
Gm-csf		group		1.192	0.00784	BCL2.BCL3.CD14.CD80.IL10.MRC1
CYP27B1	-1.404	enzyme		-1.41	0.00806	CD14.IL10.IL15.IL18.TRPV5
IL27RA	1.218	transmembrane receptor		-1.715	0.00806	CCR5.CD80.EBI3.IL10.IL2RA
NfkB1-RelA		complex		1.963	0.00808	CCL5.IL15.MMP13.VCAM1
HMGA2		enzyme			0.00808	BCL2A1.IL15.IL2RA.LPL
miR-6785-3p (miRNAs w/seed CAUCGCC)		mature microRNA		0	0.00846	FABP2.GDA.GPR132.HP.SGSH.SLC6A15.SPACA9.STYXL1
PTF1A	1.099	transcription regulator		0.816	0.00849	CALB2.ELANE.IPCEF1.Pou3f1.PRSS3.UNCX.Xlr3c (includes others)
EGLN1	1.248	enzyme	Activated	2.236	0.00849	EDN1.Hamp/Hamp2.IL1A.IL1RL2.MMP13.SELL.VCAM1
miR-4765 (miRNAs w/seed GAGUGAU)		mature microRNA		-0.378	0.00849	CEACAM1.GPX3.HNMT.KLK3.KNG1.PEG10.RCAN2
TCF3	-1.134	transcription regulator		-0.314	0.0086	CDH1.DOCK1.ELANE.GADD45B.HSD11B1.IFI16.IGHM.IL2RA.IL7R.KLF4.Ly6a (includes others).PRSS3.PSAP.PTGS1.RASGRP2.RORC.SCN4A.SELL.Serpina3g (includes others).SLAMF7.VSIR.ZP3
Pdgf (complex)		complex		0.426	0.00867	BCL2.CAV1.CXCL3.EDN1.FN1.GJA1.NCAM1.THBD.VCAM1
PPARA	-1.044	ligand-dependent nuclear receptor		0.446	0.00885	ABCB4.ABCD2.Acot1.Acot6.ADTRP.APOC2.APP.BCL2.C1S.CEACAM1.EDN1.FABP2.FABP4.HLA-DQA1.IL10.LPL.MBL2.MGST1.mir-103.mir-30.Mup1 (includes others).PLIN5.PPARD.PTGR1.SCD.SLC27A2.SULT2A1.VCAM1
NFKBID	-1.373	transcription regulator			0.00889	CD38.CDH1.IL10
TNNI3	-1.338	transporter			0.00889	CCL5.CCR5.CXCL3
VCP	-1.076	enzyme			0.00889	BCL2.CCL5.TNFSF13B
LECT2	1.081	other			0.00889	CXCL10.CXCL3.IL10
LOXL2	1.142	enzyme			0.00889	CDH1.ESR1.FN1
CGAS	1.212	enzyme			0.00889	CCL5.CXCL10.ISG15
SH3KBP1	1.223	other			0.00889	BCL2A1.CDH1.FN1
ZBTB7B	-1.18	transcription regulator			0.00924	EOMES.IL10.IL2RA.KLF4.RORC
CALR	-1.094	transcription regulator		1.199	0.00924	CXCL3.FN1.GJA1.GJA5.LPL
CSF1R	2.285	kinase		1.432	0.00924	CSF1R.IL1A.MRC1.MSR1.VCAM1
LDLR	1.042	transporter		-0.943	0.00933	GJA1.GJA5.IL10.IL1A.LPL.LRP1.MSR1.SCD.VCAM1
CD79A	-1.61	transmembrane receptor			0.00956	IGHM.IL2RA
CD59	-1.201	other			0.00956	BCL2.IL2RA
NPLOC4	-1.118	other			0.00956	CCL5.TNFSF13B
CCR4	-1.109	G-protein coupled receptor			0.00956	CCL22.CXCL3
USP4	-1.063	peptidase			0.00956	CDH1.RORC
WIPF1	-1.003	other			0.00956	CD81.GP6
HJV	1.014	other			0.00956	Hamp/Hamp2.SLC40A1
UFD1	1.127	peptidase			0.00956	CCL5.TNFSF13B
MCOLN2	1.128	ion channel			0.00956	CCL5.CXCL3
LY86	1.173	other			0.00956	CD14.CD80
ATRX	1.19	transcription regulator			0.00956	AFF3.EPPIN-WFDC6
AKAP12	1.515	transporter			0.00956	ANGPT1.CDH1
Inflammasome (Nalp3. Asc. Casp1)		complex			0.00956	IL18.SCD
CLEC2A		other			0.00956	CCL5.CXCL10
CCL7		cytokine			0.00956	IL10.VCAM1
CD69	-1.29	transmembrane receptor			0.00966	CCL24.CCL5.IL2RA.RORC
HSPD1	-1.025	enzyme		0.849	0.00966	CXCL3.IL10.IL15.VCAM1
SSTR2	1.07	G-protein coupled receptor		0	0.00966	BCL2.CDH1.LPL.SLC18A2
CD9	1.08	other			0.00966	CALB2.DPP4.ITGA2.ITGA3
AIP	1.219	transcription regulator			0.00977	ADGRL4.CMKLR1.CYSLTR1.GNG11.PDE7B.PDE8A
PDCD1	1.283	phosphatase		-1	0.00977	BCL2.CD80.FAR2.IL10.IL2RA.ZFP57
Hbb-b2	1.455	other	Activated	2	0.00977	CCR5.CLEC7A.CXCL10.CXCR2.FN1.Hamp/Hamp2
SRC (family)		group		0.179	0.00977	FGR.FN1.IL10.PROM1.SLC4A7.VCAM1
EPAS1	1.232	transcription regulator		1.129	0.00993	AXL.BCL2.CAV1.CCR5.CEMIP.EDN1.FABP2.FN1.GJA1.IGFBP5.MMP13.MYO7A.SLC40A1
SYK	1.102	kinase		1.167	0.00995	BCL2.CCL5.CXCL10.EDN1.IL10.RGCC.TAGAP.TNFSF13B
miR-499-5p (and other miRNAs w/seed UAAGACU)		mature microRNA		-1.414	0.00995	CD38.DEPDC1B.LGMN.MAMDC2.PHLDA2.SCRG1.STOM.VAV3
HMGB1		transcription regulator		1.474	0.0102	CD80.CXCL3.IFIT1.IL10.IL1A.MRC1.VCAM1
ICOS	-1.443	transmembrane receptor		-1.503	0.0105	EOMES.IL10.IL1A.IL2RA.RORC
SERPINA1	-1.353	other		-0.923	0.0105	ELANE.FABP4.IL10.IL1A.MMP13
IGFBP3	-1.151	other		0.651	0.0105	BCL2.CCL5.CD38.MMP13.VCAM1
ADAM17	1.039	peptidase		1.982	0.0105	FN1.IL6ST.MMP13.SELL.TSLP
miR-199a-3p (and other miRNAs w/seed CAGUAGU)		mature microRNA		-0.543	0.0108	ADAMTS3.CD2AP.CNIH2.DEPDC1B.FCGR3A/FCGR3B.FN1.HSDL1.MS4A7.QKI.SCD.SSX4/SSX4B.VCAN
CAT	1.103	enzyme		-1.633	0.0109	BCL2A1.CAV1.FN1.GCLC.IL2RA.VCAM1
miR-6511a-5p (and other miRNAs w/seed AGGCAGA)		mature microRNA		0.277	0.011	CAV1.CCL22.CYP4A22.IPO4.LAPTM4B.LY6G5B.PIGZ.PLA2G1B.RHOU.RPL7.SIRPB1.TAS1R1.TSPAN11
estrogen receptor		group		0	0.0112	AXL.BCL2.CALB2.CAV1.CDH1.EDN1.FN1.GAL.GJB3.GSTA5.HSPA1A/HSPA1B.IL1A.ITGA3.LTF.mir-181.mir-23.SELL
IRAK3	-1.348	kinase		0.132	0.0114	BCL2A1.CXCL3.GPR84.IRF5
IL36A	-1.02	cytokine			0.0114	CXCL10.CXCL3.Defb4.IL36G
HNRNPA2B1	1.004	other			0.0114	CDH1.CEMIP.ELOVL7.FN1.GJA1.HNMT.PAPPA.PEG10.PRSS3.STOM.TLE1.VCAN
TNFRSF4	1.419	transmembrane receptor		-0.068	0.0114	BCL2.BCL2A1.CXCL10.IL10
LTF	1.766	peptidase			0.0114	CCL5.CXCL3.IL10.MMP13
calpain		complex			0.0114	APP.CCL5.GJA1.IL2RA
Ciap		group		0.762	0.0114	BCL2.CCL5.IL10.IL1A
PRF1	-1.443	transporter			0.0115	CXCL10.IL10.IL18
CHRNA1	-1.102	transmembrane receptor			0.0115	CD80.CDH1.IL10
Cux1	1.066	transcription regulator			0.0115	CCL5.CXCL10.LALBA
PRDM8	1.142	transcription regulator			0.0115	CALB2.NRP2.PAQR3
SCAVENGER receptor CLASS A		group			0.0115	CCL5.CD80.IL10
IL-17f dimer		complex			0.0115	CCL5.IL10.IL1A
CD38	2.119	enzyme		-0.093	0.0116	ATP1B1.CCL22.Crisp1/Crisp3.DRC1.FN1.GBE1.IL1R2.IL2RA.NCAM1.RASGRP2.SELL.Serpina3g (includes others).VCAM1
IL7R	2.29	transmembrane receptor		-0.968	0.0116	ARHGAP32.BCL2.CD19.DPP4.IGHM.IL2RA.SELL.VCAM1
VDR	-1.057	transcription regulator		0.646	0.0117	AGTR1.CD14.CDH1.CXCL10.IL18.IL1A.PLD1.SULT2A1.THBD.TRPV5.TSLP
TFEB	-1.072	transcription regulator		1.287	0.0119	CCL5.CDH1.PSAP.SCPEP1.SGSH
IRF6	1.094	transcription regulator		0.762	0.0119	CD14.IL10.IL18.KLF4.SLC7A2
TNFAIP3	1.143	enzyme		-1.732	0.0119	BCL2.CXCL10.IL10.IL1A.VCAM1
IFNGR1	1.441	transmembrane receptor		1.732	0.0119	CCL5.CD38.CXCL10.CXCL3.IL1A
IFIH1	1.446	enzyme		1.687	0.0119	CCL5.CXCL10.IFIT1.ISG15.Ly6a (includes others)
OLR1	1.969	transmembrane receptor		1.969	0.0119	CXCR2.FN1.IL10.OLR1.VCAM1
Secretase gamma		complex		-0.294	0.0119	APP.CDH1.IL10.IL2RA.RORC
TNFRSF8	-2.505	transmembrane receptor		0.97	0.012	CCL22.GCLC.IFI16.IL10.PFKM.TNFRSF8
ZBTB16	-1.232	transcription regulator		-1.046	0.0121	CD14.CD81.CXCL10.F13A1.IL1A.IL2RA.IL6ST.IL7R.Ly6a (includes others).RORC.SELL.TLR6
miR-5135 (and other miRNAs w/seed GGUCUAG)		mature microRNA		-1.667	0.0123	ACOD1.CD80.CYP39A1.GBE1.LHFPL2.LRP11.RASGRP2.RDH12.TAS1R1
TP73	1.281	transcription regulator	Inhibited	-2.069	0.0126	BCL2.CDH1.CLEC7A.CNN3.CXCL3.CYR61.EDN1.FKBP1B.GPNMB.HSPA1A/HSPA1B.IGFBP5.IRF5.LRG1.LYZ.MMP13.NCAM1.Olfr775/Olfr776.PROCR.SCRG1.Spink2.TAS1R1.TREM2.Wfdc17
BMP6	-1.248	growth factor		0.292	0.0132	CYP39A1.Hamp/Hamp2.IL1A.KLF4.MBL2.Meis1.MMP13.PCOLCE2.Tgtp1/Tgtp2
FGFR2	1.138	kinase		0.711	0.0132	BCL2.CDH1.DAB2.FN1.GJA1.IL10.IL1A.NEUROG2.Pga5.TFEC.VCAM1
LDL		complex		1.817	0.0132	AXL.BCL2.BCL2A1.CCL5.CD80.CXCL10.CXCL3.FABP4.FCGR1A.GCLC.GJA5.IL1A.LRP1.MMP12.MSR1.OLR1.VCAM1
RETN	-1.177	other		1.605	0.0133	CXCL3.EDN1.FABP4.LPL.SCD.VCAM1
ACKR3	-1.221	G-protein coupled receptor			0.0134	AKR1C3.AXL.BCL2.IGFBP7
TRPV4	-1.05	ion channel	Activated	2	0.0134	CCL5.CXCL10.Saa3.VCAM1
IFNL3	1.082	cytokine		1.188	0.0134	IFNLR1.IL15.IL2RA.Oas1b
NPM1	-1.232	transcription regulator			0.0135	CXCL3.HOXA7.IL6ST.LTF.mir-204
LGR4	-1.023	transmembrane receptor			0.0135	CD14.CXCL10.ESR1.IL1A.RDH16
MTOR	1.008	kinase		0.286	0.0137	AKR1B1.AVIL.BCL2.CDH1.EOMES.FABP4.FN1.Hamp/Hamp2.HSD11B1.IFI16.IL10.IL1A.KLK3.NCAM1.PPARD.RORC.SELL.SLC26A3.ST6GAL1.VCAM1
IL1RN	1.534	cytokine	Inhibited	-2.058	0.0141	CTSS.CXCL3.GSDMD.HSD11B1.IGFBP5.IL10.IL1A.OASL.STAT2
NFE2L2	-1.025	transcription regulator		-0.453	0.0142	ABCB4.ALAS1.ARHGEF3.BCL2.CCL5.CDH1.CXCL10.CXCL3.CYP4A22.FABP4.FN1.GBE1.GCLC.GPX3.GSTA5.IL10.IL1A.IL36G.KLK3.LPL.MGST1.SLC7A11.UGT2B28.VCAM1.Xlr3c (includes others)
miR-143-3p (and other miRNAs w/seed GAGAUGA)		mature microRNA		-0.412	0.0142	BCL2.CD177.DDAH1.GATM.IGFBP5.IL18.IL36G.PEG10.PLA2G1B.SELL
miR-379-5p (and other miRNAs w/seed GGUAGAC)		mature microRNA		0.378	0.0144	ABCB4.AKR1C3.BEX4.C18orf63.GPX3.GSDMD.RPL7
CCR6	-1.274	G-protein coupled receptor			0.0145	CXCL10.IL10.MMP12
EPHA2	1.056	kinase			0.0145	BCL2.SLIT2.VCAM1
BRAF	1.255	kinase			0.0145	CD80.CDH1.CSF1R.IL1A.mir-154.mir-181.NEUROG2.NGFR
SPHK2	1.272	kinase			0.0145	APP.CCL5.FGR
C1q		complex			0.0145	CD80.IL10.VCAM1
IGHE		other			0.0145	CCL22.CCL5.IL10
LGALS1	-1.042	other		0.615	0.0146	FN1.IGHM.IL10.IL2RA.MMP12.MMP13
MAPKAPK2	1.071	kinase		1.709	0.0146	CXCL10.Iigp1.IL10.IL18.MSR1.VCAM1
RGS10	1.214	other			0.0146	CXCL10.IL10.IL18.IL1A.IL1R2.IL6ST
IFNA4	-1.616	cytokine	Activated	2.193	0.0151	CXCL10.IFIT1.ISG15.Ly6a (includes others).OASL
HBEGF	-1.022	growth factor		0	0.0151	BCL2.CDH1.CSF1R.GJA1.LALBA
IL23		complex		-0.777	0.0151	BCL2.IL10.IL2RA.RORC.TSLP
C/EBP		group		1.067	0.0151	CSF1R.HSD11B1.ONECUT1.Saa3.UGT2B17
PHLDA2	-1.744	other			0.0155	Prl3d1 (includes others).Tpbpa/Tpbpb
ADAM8	-1.393	peptidase			0.0155	CCL5.CXCL10
Pzp	-1.27	other			0.0155	LPL.LRP1
SMPD3	-1.206	enzyme			0.0155	APP.VCAM1
ATP6V0A2	-1.064	transporter			0.0155	IL10.MRC1
FCER2	-1.058	transmembrane receptor			0.0155	BCL2.IL2RA
HTR4	-1.056	G-protein coupled receptor			0.0155	ANGPT1.VCAM1
PIGR	-1.055	transporter			0.0155	CD80.IL10
TCIM	-1.007	other			0.0155	IL1A.VCAM1
TLN1	1.033	other			0.0155	BCL2.IL2RA
ALDH3A2	1.056	enzyme			0.0155	GCLC.GSTA5
ELMO1	1.09	other			0.0155	EDN1.IL10
ELF2	1.265	transcription regulator			0.0155	KLK3.TIE1
SLC39A8	1.287	transporter			0.0155	MMP12.MMP13
ADAM9	1.408	peptidase			0.0155	ITGA3.SLIT2
CXCL16	1.444	cytokine			0.0155	CD38.FN1
ALCAM	1.688	other			0.0155	BCL2.CDH1
FCGR3A/FCGR3B	2.442	transmembrane receptor			0.0155	FCGR3A/FCGR3B.SELL
MIR320		group			0.0155	EDN1.FN1
MST1	-1.362	growth factor		-1	0.0156	IL15.IL18.IRF8.MSR1
ERBB4	-1.254	kinase		-0.647	0.0156	CDH1.GJA1.GJB3.GPC1.IGFBP5.LALBA.MXI1.SPINK4
CNOT7	1.185	transcription regulator			0.0156	CSTA.ISG15.SLC7A11.SP110
BCL2L11	1.407	other		-1.165	0.0156	ADRB2.BCL2.CCL5.IL10
Hsp27		group			0.0156	BCL2.CD14.CSF1R.IL10
miR-583 (miRNAs w/seed AAAGAGG)		mature microRNA		0.378	0.0156	C1S.C6orf141.LGMN.MLF1.MXI1.SCRG1.SIRPB1
FOS	1.179	transcription regulator		1.348	0.0159	AGTR1.AKR1C3.ALAS1.CAMK2D.CCL5.CD14.CDH1.CLU.CSTA.DOCK1.EDN1.FABP4.FN1.GJA1.GSTA5.IGFBP5.IL10.IL1A.IL36G.LPL.MGST1.MMP13.Nrg1.PLD1.Prl3d1 (includes others).QKI.SCD.TGFBI.TSLP.VAV3.VCAM1.XYLT1
miR-4666b (miRNAs w/seed UGCAUGU)		mature microRNA		-0.508	0.0159	CYSLTR1.EDN1.HSD11B1.IL7R.NANP.PRSS57.QKI.RSPH4A.SELL.SPIN2A/SPIN2B
MOG	-1.013	other		0.718	0.0161	CCL5.CCR5.CD80.CXCL10.IL10.VCAM1
SYVN1	1.108	transporter		1.36	0.0164	APP.AXL.DAB2.IL7R.ITGA3.LDHB.OLR1.RAB34.SLC4A7.SLC7A2.STOM
TXN	-1.03	enzyme		0.655	0.0169	BCL2.CD38.ESR1.IL1A.SELL
NOTCH2	1.06	transcription regulator			0.0169	BCL2.CDH1.DES.IL10.IL7R
Collagen type II		complex		-0.447	0.0169	CCL24.CXCL3.CXCR2.IL1A.TLR8
TFAP2A	-1.127	transcription regulator		0	0.0171	BCL2.CDH1.ESR1.GEM.KLF4.Ly6a (includes others).PPARD.PSAP.RPL7
F2	-1.324	peptidase	Activated	2.375	0.0173	AKR1B1.ANGPT1.BCL3.CLU.CXCL10.CXCL3.CYR61.EDN1.F7.FN1.GP6.IGFBP5.PROCR.SLIT2.THBD.TSPAN32.VCAM1
MSC	-1.251	transcription regulator		0.816	0.0176	AMPD3.CD19.DDX60.FABP4.IFIT1.SELL
LMNB1	-1.133	other			0.0176	ELOVL7.GJA1.MGST1.PAPPA.SCD.TGFBI
PTEN	-1.076	phosphatase		-0.893	0.0176	AKR1C3.ANGPT1.BCL2.BCL3.CCL5.CD80.CDH1.CNN3.CXCL10.EDN1.ESR1.FABP4.GJA5.GPX3.HSPA1A/HSPA1B.IGFBP5.IL10.ISG15.LALBA.MAN1C1.MRC1.Naip1 (includes others).NR2F2.PTGS1.SCD.SELL.SLCO2B1.STOM.TMEM106A.UNC93B1.VAV3.VCAM1
CTCF	-1.032	transcription regulator			0.0176	APP.CDH1.HLA-DQA1.LYZ.MUC6.RORC
Akt		group		1.526	0.0176	ANGPT1.BCL2.BCL2A1.CDH1.CXCL10.ESR1.FABP4.FN1.IL10.IL7R.LPL.MMP12.NRP2.PPARD.PTGS1.SLC4A7.VCAM1.VCAN
GALNT6	-1.466	enzyme			0.0179	CDH1.DPP4.FN1
IL1RL1	-1.197	transmembrane receptor			0.0179	CXCL10.CXCL3.TLR1
PTPRE	-1.188	phosphatase			0.0179	CXCL3.IL18.SLFN12L
CDC73	-1.115	other			0.0179	APP.CDH1.Meis1
PLK4	-1.082	kinase	Activated	2	0.0179	CXCL10.EDN1.Iigp1.IL15
ATP2A2	-1.057	transporter			0.0179	APP.DGAT2.SCD
KMT2A	1.12	transcription regulator		1.633	0.0179	ABCD2.BCL2.HOXA7.Meis1.MYCT1.PIGZ.PROM1.SIGLEC10
USP18	1.171	peptidase			0.0179	CCL5.CXCL10.IL15.ISG15
TNFRSF13B	1.195	transmembrane receptor			0.0179	BCL2.CD19.IGHM
FGF2	1.329	growth factor		-0.272	0.0179	AKR1B1.ANGPT1.BCL2.CAV1.CDH1.CHRM4.CYR61.FABP4.FGF3.FN1.GJA1.GPNMB.IGFBP5.ITGA3.LALBA.Meis1.MMP13.NF1.NGFR.SCD.VCAM1.ZFP57
MAML1	1.414	transcription regulator			0.0179	CDH1.IL1A.IL7R
GC-GCR dimer		complex			0.0179	ADRB2.IL10.IL1R2
miR-222-5p (miRNAs w/seed UCAGUAG)		mature microRNA		-1.414	0.0179	CD2AP.DEPDC1B.HSDL1.MBL2.MRGPRX3.SCD.SLFN12L.TFEC
ADORA3		G-protein coupled receptor			0.0179	CCL5.CXCL3.IL10
LGALS9		other			0.0179	CCR5.FCGR3A/FCGR3B.IL10
AGTR1	-2.028	G-protein coupled receptor			0.0188	EDN1.FN1.GSTA5.MGST1.OLR1
EPHB6	-1.19	kinase		0.374	0.0188	IL10.mir-103.mir-23.mir-30.mir-506
NEDD9	1.047	other		1.982	0.0188	APP.CDH1.ITGA2.LRP1.PPP1R3B
PAF1	1.117	other	Activated	2	0.0188	CCL5.ISG15.KLF4.Meis1.OASL
LPL	2.683	enzyme		-1.109	0.0188	BCL2.FABP4.LPL.MSR1.VCAM1
GATA4	1.171	transcription regulator		-0.225	0.019	AGTR1.BCL2.DAB2.DES.EDN1.FGF3.GJA1.GJA5.IFI16.IRF8.PTGS1.TGFBI
mir-155	-1.04	microRNA		-0.883	0.0193	AGTR1.BCL2.CCL5.CXCL10.DOCK1.EDN1.IL10.IL13RA1.IRF8
miR-647 (miRNAs w/seed UGGCUGC)		mature microRNA		-1.667	0.0193	APOC2.CALN1.CLEC7A.KRTCAP3.MYCT1.NR2F2.OR52E8.PHYH.XYLT1
HGF	-1.214	growth factor		-0.309	0.0194	ABCB4.BCL2.BCL2A1.CAV1.CCL5.CDH1.CYR61.DES.EDN1.FN1.GEM.HTR7.IL10.IL6ST.IRF8.ISG15.ITGA2.LGMN.LY75.MMP13.Nrg1.OR7C2.PHLDA2.PPARD.PTGS1.TAAR5.THBD.VCAM1
DPP4	-3.139	peptidase		-0.665	0.0205	CDH1.FABP4.IL10.LRP1
ADAMTS12	-1.487	peptidase		-1.982	0.0205	ACOD1.Chil3/Chil4.CXCL10.MMP13
Ins1	-1.27	other		-0.032	0.0205	Acot1.ALAS1.CCL5.Cyp2d9 (includes others).DGAT2.EDN1.FABP4.HP.IGFBP5.IL10.IL6ST.LDHB.LPL.LRP1.MMP13.PPARD.Saa3.SCD.SLC28A2
CIITA	-1.114	transcription regulator			0.0205	GCNT2.HLA-DQA1.IL10.SLC26A3
Tcf7	-1.004	transcription regulator			0.0205	BCL2.EOMES.IL2RA.IL7R
PTGER2	1.163	G-protein coupled receptor		1.549	0.0205	APP.CDH1.CSF1R.CXCR2.IL10.IL1A.IL1R2.IL36G.Stfa2/Stfa2l1
LTB4R	1.224	G-protein coupled receptor		0	0.0205	CLEC7A.CXCL3.IL10.MRC1
ZFP36	1.431	transcription regulator		-0.594	0.0205	CTSS.CXCL3.IL10.IL1A.LTF.MPO.THBD.VCAM1
CLU	2.34	other		0.831	0.0205	APP.BCL2.CDH1.CLU
FABP4	3.217	transporter	Activated	2	0.0205	FABP4.IL1A.MSR1.PPARD
Rxr		group			0.0205	ABCD2.ALAS1.BCL2.CTSS.IL1A.KNG1.LTF.MMP13.SULT2A1
KCNK9	-1.141	ion channel		0.447	0.0209	Cldn13.GADD45B.GAL.HP.RHAG
FLI1	-1.022	transcription regulator			0.0209	APOC2.CCL5.CSF1R.CXCL10.GP6.IL2RA
CCR5	1.848	G-protein coupled receptor	Activated	2.206	0.0209	CCL5.CCR5.CXCL10.CXCL3.IL10
mir-29	-1.483	microRNA		0.647	0.0212	BCL2.CDH1.EOMES.FN1.IL2RA.LPL.OLR1
LYN	-1.003	kinase			0.0212	BCL2.BCL2A1.BCL3.CCL5.CD19.CD80.IL1A
mir-199	-1.187	microRNA			0.0217	AXL.BCL2.EDN1
PDK4	-1.169	kinase			0.0217	Chil3/Chil4.IL10.IRF8
CSNK2A1	1.01	kinase			0.0217	CDH1.FN1.ITGA3
FABP5	1.086	transporter			0.0217	FABP4.Oas1b.RORC
TBX3	1.13	transcription regulator			0.0217	CDH1.GJA1.GJA5
CRKL	1.139	kinase			0.0217	CXCL10.Iigp1.IL15
IL17a dimer		complex			0.0217	CCL5.IL10.IL1A
hemoglobin		complex			0.0217	EDN1.MGST1.SLC40A1
NCOR1	1.052	transcription regulator			0.0219	BCL3.CDH1.CSF3R.HP.KLK3.LYZ.TSLP.UGT2B17
miR-4755-5p (and other miRNAs w/seed UUCCCUU)		mature microRNA		0	0.0222	ANGPT1.CD226.FAM160A2.HCAR2.HSD17B2.IGFBP5.MCEMP1.MYCT1.PRR9.UGT2B28
P2RY1	-1.333	G-protein coupled receptor			0.0226	FN1.VCAM1
XCL1	-1.304	cytokine			0.0226	IL10.IL2RA
EFNB1	-1.244	kinase			0.0226	BCL2.IL7R
ERFE	-1.212	other			0.0226	FABP4.Hamp/Hamp2
Hrg	-1.21	other			0.0226	CCL22.IL10
SCGB3A2	-1.174	other			0.0226	CTSS.MMP12
Ifna4	-1.158	other			0.0226	ISG15.SIRPB1
RNF17	-1.127	other			0.0226	MPO.MXI1
GSN	-1.019	other			0.0226	BCL2.MMP13
ERF	1.091	transcription regulator			0.0226	CDH1.Tpbpa/Tpbpb
CTSE	1.135	peptidase			0.0226	CD80.IL18
CASP4	1.217	peptidase			0.0226	IL18.IL1A
CTSZ	1.22	peptidase			0.0226	CD80.IL10
LY9	1.321	other			0.0226	CD19.CD81
PRSS8	1.383	peptidase			0.0226	IL1A.TSLP
DGAT2	3.174	enzyme			0.0226	DGAT2.SCD
collagen		group			0.0226	IL10.MMP13
U1 snRNP		complex			0.0226	CCL5.SLAMF7
FOXC2	1.076	transcription regulator	Activated	2.22	0.0228	ADRB2.CDH1.FABP4.FN1.ITGB5.LPL
EGR2	-1.245	transcription regulator		-1.543	0.0229	BCL2.CSF1R.Gzmc.IL10.IL1A.IL1R2.IL7R.Pou3f1.RORC.S100A1.SCD.TNFRSF8
RAS		group	Activated	2.078	0.023	BCL2.CAV1.CSF3R.CXCL10.EDN1.FN1.MMP13.PLD1.PPARD
HDAC6	-1.304	transcription regulator		0.312	0.0231	BCL2.CDH1.ESR1.IL10.TGFBI
IL25	-1.215	cytokine		-0.579	0.0231	CCL24.CCL5.IL10.IL2RA.TSLP
CHUK	-1.039	kinase	Activated	2.506	0.0232	ACOD1.AMPD3.CCL5.CLU.CXCL10.CXCL3.IFI16.IL10.IL1A.ISG15.Saa3.TNFSF13B.VCAM1
RC3H1	-1.103	enzyme			0.0233	CCL24.CCL5.IL1A.IL6ST
PRLR	1.054	transmembrane receptor		0.092	0.0233	AKR1C3.Elf5.ESR1.IGFBP5
TANK	1.073	other		1	0.0233	CXCL3.IFIT1.IL1A.RGCC
PRMT1	1.127	enzyme			0.0233	ALOX12.CXCL3.GCLC.Meis1
NPC2	1.228	transporter		0	0.0233	AKR1C3.IL18.PTGS1.STAT2
CYLD	1.252	transcription regulator		0	0.0233	CD80.IL10.IL2RA.IL7R
ABCB4	2.394	transporter			0.0233	ABCB4.ABCD2.CXCL10.MMP13
PXR ligand-PXR-Retinoic acid-RXRÎ±		complex		1.236	0.0233	ALAS1.Aldh1a7.SCD.SULT2A1
miR-6818-5p (miRNAs w/seed UGUGUGA)		mature microRNA		1.508	0.0233	ADGRA1.BCL2.C4orf46.F7.H2AFY2.MGST1.NRXN1.SCRG1.UBLCP1.UGT2B17.ZDHHC15
INSR	1.308	kinase	Inhibited	-2.186	0.0241	BCL2A1.DES.EDN1.FABP4.FBP1.H2-M2.Iigp1.IL10.ITGB5.LTC4S.LYZ.mir-154.mir-297.mir-341.mir-467.MMP12.MPEG1.MXI1.OLR1.PHLDA2.PLA2G1B.RTN2.SCD.VCAM1
WT1	-1.285	transcription regulator		-0.135	0.0242	BCL2.BCL2A1.CD2AP.CDH1.CSF1R.CXCL10.ESR1.IL10.IRF8.MGST1.MMP13.PDE8A.ST6GAL1
PPP3CA	-1.011	phosphatase			0.0245	ALOX12.APP.BCL2.FN1.MGST1.PLD1.PSAP
TAZ	1.055	enzyme			0.0247	ADRB2.AXL.CAV1.CYR61.FN1.IFI16
SMARCA2	1.136	transcription regulator		-1.706	0.0247	BCL2.CDH1.DES.IGFBP5.KLK3.TUFT1
ETS1	1.019	transcription regulator		1.595	0.0252	APOC2.CAV1.CD14.CSF1R.FN1.HSPA1A/HSPA1B.IL10.IL2RA.IL7R.MMP13.MSR1.PEG10.PHLDA2.SELL
A2M	-1.414	transporter		-0.391	0.0254	BCL2.CDH1.GADD45B.LRP1.SLC40A1
BSG	-1.03	transporter	Activated	2.177	0.0254	CDH1.CXCL3.IL18.IL1A.IL2RA
APOA1	1.051	transporter		-1.312	0.0254	APP.CAV1.MPO.TSLP.VCAM1
ASXL1	1.227	transcription regulator		-1	0.0254	HOXA7.HSD11B1.LPL.LRP2BP.SCD
miR-2682-5p (and other miRNAs w/seed AGGCAGU)		mature microRNA		-0.905	0.0257	CALN1.CAV1.CCL22.FKBP1B.MARVELD2.MPEG1.RDH12.RPL7.TGFBI.TUFT1.XYLT1
miR-3097-5p (and other miRNAs w/seed ACAGGUG)		mature microRNA		0.302	0.0257	ASPRV1.CYP4A22.EBI3.GML.IL10.ILDR1.P3H4.SLAMF7.STK26.TLE1.TMEM106A
PHB2	-1.114	transcription regulator			0.0259	GJA1.IL6ST.RORC
XRCC6	-1.021	enzyme			0.0259	CCL5.IFIT1.KLK3
CARD11	-1.008	kinase			0.0259	CCL5.IL10.IL2RA
CXCL3	1.892	cytokine			0.0259	CCL5.CXCL10.CXCL3
ELF5		transcription regulator			0.0259	ESR1.KLK3.UGT2B17
IRS1	1.628	enzyme		0.625	0.026	CDH1.Ceacam10.DVL2.FABP4.GJA1.GJB3.LPL.MPO.RHOU.TGFBI
LEPR	-1.23	transmembrane receptor		-0.447	0.0262	BCL2.FN1.GADD45B.IL1R2.LGMN.LPL.mir-30.MMP12.MMP13.Mup1 (includes others).PPARD.STAT2
MMP9	1.499	peptidase		-1	0.0262	CCL22.CDH1.GJA1.IL10.IL1A.MMP12.MMP13
ASXL2	-1.165	other		1	0.0264	HSD11B1.LPL.LRP2BP.SCD
TNFRSF9	1.215	transmembrane receptor		0.152	0.0264	BCL2.BCL2A1.CD14.CD80
MMP14	1.247	peptidase		-1.982	0.0264	CCL5.IL10.LRP1.Saa3
miR-224-3p (and other miRNAs w/seed AAAUGGU)		mature microRNA		0.816	0.0267	CYR61.DOCK7.GEM.PTGR1.RSL24D1.SLC22A25
LIPE	-1.006	enzyme			0.0273	ANGPT1.EDN1.FABP4.GJA1.HLA-DQA1.HSPA1A/HSPA1B.LYL1.MSR1.PDE8A.SCD
EGR3	-1.597	transcription regulator		-0.728	0.0279	IL2RA.NF1.NGFR.RORC.SLIT2
SPHK1	-1.353	kinase		0.277	0.0279	APP.CCL22.CCL5.FN1.IL10
IDH1	-1.005	enzyme			0.0279	CDH1.FABP4.FBP1.FN1.LPL
mir-27	1.137	microRNA		-0.359	0.0279	EDN1.ESR1.IL10.NF1.PSAP
TSC22D3	1.26	transcription regulator		-0.257	0.0279	BCL2.CCL5.CD80.IL10.IL2RA
PDLIM2	1.104	other		1.463	0.028	BCL2.CDH1.CEMIP.DMRT3.FBP1.GHDC.RTN2.SLC40A1
miR-3136-5p (and other miRNAs w/seed UGACUGA)		mature microRNA		-0.707	0.028	AKR1C3.ANKRD22.IL6ST.LRP2BP.MSR1.OR4C11.SPIN2A/SPIN2B.STYXL1
NR4A2	-1.12	ligand-dependent nuclear receptor		-1.131	0.0281	CD80.FABP2.FABP4.IL10.IL2RA.MMP13.SLC18A2
MAP3K8	1.183	kinase		1.043	0.0282	C130026I21Rik (includes others).CCR5.CXCL3.GCA.Gm8221.GPR160.HP.IL10.IL18.IL1A.SLFN12L
PRKAA2	-1.02	kinase		-1.168	0.0287	ALAS1.CD302.CDH1.DDAH1.DLGAP2.FABP4.FN1.Ly6a (includes others).MGST1
ID3	1.277	transcription regulator		-0.277	0.0294	BCL2.BCL3.CCL5.CCR5.EOMES.GADD45B.IFI16.IL10.IL7R.IRF5.IRF8.PIK3R5.SELL.VCAM1
GJA1	-1.919	transporter			0.0296	CDH1.GJA1.IL10.IL2RA
GAB2	1.04	other			0.0296	ANGPT1.APP.BCL2.CDH1
MEN1	1.122	transcription regulator			0.0296	CDH1.HOXA7.Meis1.RORC
PAK1	1.125	kinase			0.0296	BCL2.CDH1.FN1.PFKM
NDRG1	1.149	kinase		0.692	0.0296	BCL2.CDH1.CXCL3.IL1A
ALOX15	1.472	enzyme		1.188	0.0296	BCL2.FN1.PPARD.VCAM1
TSLP	1.934	cytokine			0.0296	CD80.IL10.IL2RA.SELL
IL36B	-1.124	cytokine			0.0305	CD80.CXCL10.IL18
NBEAL2	-1.007	other			0.0305	CXCL10.CXCL3.IRF8
PHLPP1	1.011	enzyme			0.0305	CXCL3.IL15.IL18
BAG1	1.034	other			0.0305	BCL2.Hspa1b.KLK3
KLF13	1.139	transcription regulator			0.0305	ALAS1.CCL5.IL10
KLK5	1.207	peptidase			0.0305	Defb4.IL18.TSLP
AGPAT2	1.313	enzyme			0.0305	FABP4.PLD4.SCD
Cyp2c23	1.328	enzyme			0.0305	IL36G.MS4A7.Stfa2/Stfa2l1
cyclooxygenase		group			0.0305	Chil3/Chil4.IL10.MRC1
IL37		cytokine			0.0305	CXCL10.CXCL3.IL1A
ARHGAP21	-1.024	other	Activated	2.236	0.0306	CXCL10.Iigp1.IL15.IL18.SLFN12L
ZNF106	1.028	other		-1.342	0.0306	CXCL10.GPNMB.Ifi27l2a/Ifi27l2b.LYZ.Pramel4 (includes others)
TRAF6	1.082	enzyme		1.982	0.0306	CD80.IL10.IL15.IRF5.MMP13
miR-147 (and other miRNAs w/seed UGUGCGG)		mature microRNA		0.447	0.0306	ARRDC4.F7.GIMAP1.IP6K3.RAB26
CD19	-1.789	transmembrane receptor			0.0308	IL10.IL18
Klrk1	-1.468	transmembrane receptor			0.0308	CCL5.IL10
CD83	-1.424	transmembrane receptor			0.0308	CD80.IL10
PDZK1	-1.383	transporter			0.0308	SLC7A2.VCAM1
IL23R	-1.263	transmembrane receptor			0.0308	IL10.RORC
UTS2R	-1.244	G-protein coupled receptor			0.0308	MSR1.PPARD
CDKN2B	-1.171	transcription regulator			0.0308	BCL2.CD80
NPAS2	-1.148	transcription regulator			0.0308	ALAS1.F7
RBPJL	-1.138	transcription regulator			0.0308	ELANE.PRSS3
RIPK3	-1.138	kinase			0.0308	IL18.IL1A
CSNK2A2	-1.117	kinase			0.0308	CDH1.ESR1
HGS	-1.046	other			0.0308	CDH1.ESR1
ATG16L1	-1.035	enzyme			0.0308	IL18.IL1A
Mcpt4	-1.033	peptidase			0.0308	BCL2.FN1
RAP1B	-1.007	enzyme			0.0308	CCL5.FN1
CR2	1.006	transmembrane receptor			0.0308	BCL2.CD19
DKK3	1.034	cytokine			0.0308	ANGPT1.SIGLEC10
LILRB4	1.038	other			0.0308	CXCL10.IL1A
GALNT3	1.079	enzyme			0.0308	CDH1.FN1
MCAM	1.158	other			0.0308	CDH1.FN1
LGALS3BP	1.178	transmembrane receptor			0.0308	FN1.MMP13
TSPO	1.258	transmembrane receptor			0.0308	BCL2.VCAM1
LGALS8	1.281	other			0.0308	CCL5.CXCL3
PRCP	1.368	peptidase			0.0308	KLF4.THBD
GRK5	1.593	kinase			0.0308	APP.BCL2
CXCR1	1.617	G-protein coupled receptor			0.0308	APP.BCL2
TEAD		group			0.0308	CYR61.FN1
LILRA2		other			0.0308	IL10.MRC1
Collagen type III		complex			0.0308	CDH1.ITGA2
miR-552-5p (miRNAs w/seed UUUAACC)		mature microRNA			0.0308	DEPDC1B.IGFBP7
MAPK8	1.352	kinase		0.152	0.0309	BCL2.CCL5.CDH1.CSTA.DGAT1.EOMES.IL10.IL2RA.MMP13.MSR1.PPARD
miR-550a-5p (and other miRNAs w/seed GUGCCUG)		mature microRNA		0.277	0.031	ASPRV1.CD302.CMKLR1.DDAH1.DPEP2.IL6ST.ITGA2.ITGA3.KNG1.MUC6.PLD1.TIFAB.TIGD5
mir-15	1.477	microRNA		1.627	0.0311	APP.BCL2.CCL5.HSPA1A/HSPA1B.IFIT1.ISG15
miR-3664-5p (miRNAs w/seed ACUCUGU)		mature microRNA		-1.633	0.0311	CCL22.OR4C11.PROM1.RHAG.RTKN2.TSPAN11
PRKCD	1.137	kinase		1.423	0.0315	BCL2.BCL2A1.CCL5.IL10.MMP12.MMP13.PROM1.VCAM1
VHL	1.323	transcription regulator		0.526	0.0316	AIF1.BCL2.CAV1.CDH1.DAB2.FN1.GBE1.MXI1.SLC40A1.VCAM1
Mek		group		1.213	0.0317	AXL.CDH1.CLU.CSF1R.CXCL10.ESR1.FGFBP1.GDA.IL10.IL15.MMP13.NEUROG2.PHLDA2.ST6GAL1
Tlr		group		0.638	0.032	CCL5.CD80.CXCL10.CXCL3.CXCR2.IL10.TNFSF13B
Hmgn3	-1.698	other			0.0331	H2-M2.KNG1.Mup1 (includes others).Scgb2b27 (includes others)
HOXC8	-1.185	transcription regulator		0.218	0.0331	APP.CXCL10.IL1R2.Ly6a (includes others)
RPSA	-1.04	translation regulator	Inhibited	-2	0.0331	CCL5.CXCL3.IL1A.ISG15
SQSTM1	-1.208	transcription regulator		0.277	0.0334	EDN1.GCLC.IL15.IL18.RGCC
MYBL2	-1.079	transcription regulator		-0.865	0.0334	BCL2.CLU.IGFBP5.MPO.TFEC
ZMPSTE24	1.046	peptidase			0.0334	CCL22.CXCL3.CXCR2.GADD45B.IGFBP5
ZEB1	1.06	transcription regulator		0.081	0.0334	ABCA3.CDH1.ESRP2.LPCAT1.NRP2
Ngf		group		-0.44	0.0334	APP.BCL2.CLU.NCAM1.NGFR
CRH	1.056	cytokine		0.973	0.0335	BCL2.EDN1.IL10.IL18.IL2RA.SULT2A1
BCR (complex)		complex		0.549	0.0336	BCL2.BCL2A1.CD80.IL10.IL2RA.KLF4.MS4A6A.SELL.SLAMF7
PPARD	-1.775	ligand-dependent nuclear receptor		-0.17	0.0341	BCL2.CLEC7A.FABP4.FBP1.FN1.GSTA5.IL10.LDHB.LPL.MPEG1.PPARD.SCD.SLC27A2.Vmn2r88 (includes others)
MAP2K1/2		group		0.038	0.0341	CDH1.CXCL3.GCLC.GJA1.IL10.IL2RA.mir-204
miR-133a-5p (and other miRNAs w/seed CUGGUAA)		mature microRNA		0.378	0.0341	C3orf62.CALN1.CXCL3.DDAH1.HSD11B1.PLD1.ZSCAN5B
IGF1	1.461	growth factor		-0.683	0.0346	AKR1B1.APP.BCL2.BCL2A1.CCL5.CDH1.CLU.CYR61.EDN1.ESR1.FABP4.FN1.HSD11B1.IGFBP5.IL10.IL18.ITGA3.ITGB5.LPL.Ly6a (includes others).MMP13.MXI1.NCAM1.SCD.TGFBI.VCAM1
SOX4	-1.178	transcription regulator		-0.466	0.0348	1700048O20Rik.Acot1.BCL2.Crisp1/Crisp3.EOMES.FN1.Gm5662 (includes others).Ly6a (includes others).LYZ.NCAM1.PXYLP1.SELL.ST6GAL1
miR-9-5p (and other miRNAs w/seed CUUUGGU)		mature microRNA		-0.036	0.0352	CALB2.CDH1.IPO4.LDLRAP1.LYST.ONECUT1.RAB34.RANBP17.SLC50A1.TGFBI.VAV3
miR-9718 (and other miRNAs w/seed UGCUGAC)		mature microRNA	Inhibited	-2.828	0.0353	CD80.GPX3.LAPTM4B.RDH12.RTKN2.RUBCNL.SLAMF7.SLIT2
BMP7	-1.583	growth factor		-1.534	0.0354	CDH1.EDN1.FN1.GJA1.IGFBP5.KLF4.Meis1.MMP13.NCAM1
NFIL3	-1.225	transcription regulator			0.0355	EOMES.IL10.SCD
CYP2E1	-1.108	enzyme			0.0355	CD14.GCLC.MGST1
ITGAL	1.177	transmembrane receptor			0.0355	CD80.IL10.IL12RB2
CBX7	1.226	other			0.0355	CDH1.CTSS.PAPPA
CYB5R4	1.244	enzyme			0.0355	GCLC.LPL.SCD
TREM2	2.501	transmembrane receptor			0.0355	APP.IL1A.IRF8
TFEC	2.748	transcription regulator			0.0355	CSF3R.F13A1.KLK3
Fibrinogen		complex			0.0355	BCL3.CXCL3.FCGR3A/FCGR3B
IgG1		complex			0.0355	BCL2.CD14.CD80
MBD2	1.015	transcription regulator			0.036	CDH1.DPP4.ELANE.ESR1.IGHM.PROM1
miR-7702 (miRNAs w/seed UUAGACU)		mature microRNA		-1.633	0.036	ADRB2.CYP39A1.LHFPL2.RHAG.SERPINB10.TSPAN13
GPER1	1.035	G-protein coupled receptor		-1.4	0.0363	CYR61.EDN1.ESR1.LTF.TUFT1
miR-8053 (miRNAs w/seed GGCGAUU)		mature microRNA		1.342	0.0363	CALN1.IL12RB2.IPCEF1.RORC.SLC18A2
IKBKG	-1.39	kinase	Activated	2.574	0.0364	ACOD1.AMPD3.CCL5.CLU.CXCL10.Defa3 (includes others).IFI16.IL1A.ISG15.Saa3
miR-3622b-5p (miRNAs w/seed GGCAUGG)		mature microRNA		-1.732	0.0366	CD96.CLEC7A.DNAJC5G.LIN28A.MYCT1.PDE7B.PXYLP1.RDH12.RDH16.TAGAP.TMEM217.TSPAN11
miR-92a-1-5p (miRNAs w/seed GGUUGGG)		mature microRNA		-0.791	0.0367	ALDH3B1.CALN1.CEACAM1.CEMIP.EDN1.FCGR3A/FCGR3B.GPX3.HOXA7.IL10.IL7R.KNG1.LIN28A.NANP.PPEF2.PPP3R2.PRG3.SLC38A5
PRKG1	-1.346	kinase			0.0368	BCL2.FN1.MPO.VCAM1
CRP	-1.116	other		-0.694	0.0368	CCL5.IL10.LPL.SELL
RUNX3	1.041	transcription regulator		-0.333	0.0372	ABCC5.CHST3.CYR61.EOMES.IL18.IL6ST.ITGB5.PAPPA.SLIT2
miR-4268 (miRNAs w/seed GCUCCUC)		mature microRNA		0.333	0.0372	AGTR1.CES1.CYR61.DNAJC5G.GUCA2A.IL6ST.KCTD17.LGMN.ZC3H8
TGFB2	1.276	growth factor		0.464	0.0373	DES.EDN1.FN1.ITGB5.LTC4S.SCD.SELL.VCAN
miR-642a-3p (and other miRNAs w/seed GACACAU)		mature microRNA		0.707	0.0373	ADGRL4.AVIL.BEX4.CXCL3.MBL2.OR5T2.PLD1.STYXL1
RAF1	1.326	kinase		0.427	0.0375	BCL2.CSTA.CXCL3.ESR1.FGFBP1.IL10.ITGA2.ITGB5.MMP13.PHLDA2.PLD1.PRSS3.Usp17la (includes others)
F3	1.19	transmembrane receptor		-0.322	0.0386	ANGPT1.CYR61.GJA1.IL10.ITGA2.VCAM1
Hsp90		group		1.951	0.0386	AXL.CLU.ESR1.FN1.GJA1.HSPA1A/HSPA1B
NGF	1.182	growth factor		0.479	0.039	APP.BCL2.CD80.CDH1.GAL.ITGA2.LRP1.NGFR.SLC40A1
miR-590-3p (miRNAs w/seed AAUUUUA)		mature microRNA		0.447	0.0394	CD2AP.QKI.SCRG1.TFEC.ZNF253
miR-4637 (miRNAs w/seed ACUAACU)		mature microRNA		-0.447	0.0394	CLEC7A.MLF1.PLD1.RHAG.TSPAN13
IL12RB2	-1.866	transmembrane receptor			0.04	IL18.VCAM1
MIA	-1.424	other			0.04	CDH1.FN1
WNT5B	-1.251	other			0.04	FN1.VCAN
RUNX1T1	-1.224	transcription regulator			0.04	CSF1R.ELANE
TNFRSF17	-1.222	transmembrane receptor			0.04	BCL2.CD80
Hmga2	-1.139	enzyme			0.04	IL15.IL2RA
NR1H4	-1.074	ligand-dependent nuclear receptor		-0.141	0.04	ABCB4.ADRB2.APOC2.DDAH1.EDN1.FABP2.KLF4.KNG1.PTGS1.SULT2A1.THBD
LASP1	-1.06	transporter			0.04	CDH1.MARVELD2
PDE4B	-1.058	enzyme			0.04	CCL5.CXCL10
MED14	-1.056	transcription regulator			0.04	IRF8.ISG15
HRH3	-1.023	G-protein coupled receptor			0.04	CXCL10.CXCL3
UNC5B	1.011	transmembrane receptor			0.04	CCL22.IL10
PPT1	1.018	enzyme			0.04	CXCL10.CXCL3
TBL1X	1.021	transcription regulator			0.04	KLK3.MMP12
TBL1XR1	1.025	transcription regulator			0.04	HP.MMP12
MEDAG	1.057	other			0.04	FABP2.LPL
TFR2	1.089	transporter			0.04	Hamp/Hamp2.SLC40A1
ARF6	1.095	transporter			0.04	CCL5.ISG15
MALT1	1.17	peptidase			0.04	IL10.IL2RA
FBXO42	1.238	other			0.04	CCL5.VCAM1
SERPINB2	1.354	other			0.04	BCL2.CD14
MAOA	1.449	enzyme			0.04	BCL2.SLC18A2
MTF1	1.453	transcription regulator			0.04	MMP12.MMP13
TPSAB1/TPSB2	1.463	peptidase			0.04	FN1.MMP13
VSIR	2.11	other			0.04	CXCL10.VSIR
TLR2/3/4/9		group			0.04	CD80.TREM2
IFNL4		cytokine			0.04	CXCL10.ISG15
farnesyl transferase		complex			0.04	GJA1.MPO
S100A7		other			0.04	IL1A.MMP13
GABP		complex			0.04	ELANE.IL7R
MARK2	1.119	kinase	Activated	2	0.0408	CXCL3.Iigp1.IL15.IL18
NOSTRIN	1.21	transcription regulator		-1.177	0.0408	BCL2.CAV1.CCL5.FN1
miR-4453 (and other miRNAs w/seed AGCUUGG)		mature microRNA		0	0.0408	CLEC7A.CNN3.CYTL1.TMEM117
GABPB1	-1.108	transcription regulator			0.0409	Cyp2d9 (includes others).ELANE.IL7R
NONO	-1.054	transcription regulator			0.0409	PDE11A.PDE7B.PDE8A
ACKR1	1.071	G-protein coupled receptor			0.0409	CXCR2.IFI16.VCAM1
WWOX	1.103	enzyme			0.0409	BCL2.ESR1.ITGA3
PTPN22	1.583	phosphatase			0.0409	IL10.ISG15.MRC1
TRA		transmembrane receptor			0.0409	BCL2.IL10.IL2RA
FGF1	-1.297	growth factor	Inhibited	-2.135	0.041	CDH1.CYR61.EDN1.FGF3.GCLC.PXYLP1.RHOU.SLC7A2.VCAM1
Psg18 (includes others)	-2.114	other			0.0411	IL10
Spaca6	-1.834	other			0.0411	mir-486
PRSS3	-1.765	peptidase			0.0411	PSAP
SHC3	-1.718	kinase			0.0411	APP
SLC39A6	-1.693	transporter			0.0411	CDH1
USP50	-1.351	other			0.0411	IL18
EMP2	-1.298	other			0.0411	CAV1
APBA2	-1.297	transporter			0.0411	APP
PFN2	-1.296	enzyme			0.0411	SLC40A1
RRAD	-1.292	enzyme			0.0411	LPL
FBXL2	-1.291	enzyme			0.0411	APP
JAGN1	-1.29	other			0.0411	CSF3R
CP	-1.285	enzyme			0.0411	SLC40A1
NECAB3	-1.281	other			0.0411	APP
METAP2	-1.279	peptidase			0.0411	BCL2
SOS1	-1.258	other			0.0411	SELL
NGB	-1.233	transporter			0.0411	APP
SNAI3	-1.231	transcription regulator			0.0411	CDH1
WASF3	-1.221	other			0.0411	CDH1
STMN2	-1.218	other			0.0411	APP
CALHM1	-1.209	ion channel			0.0411	APP
LOXL3	-1.209	enzyme			0.0411	CDH1
FOXQ1	-1.2	transcription regulator			0.0411	DACH1
ECE2	-1.2	peptidase			0.0411	APP
BACE2	-1.193	peptidase			0.0411	APP
CLPP	-1.187	peptidase			0.0411	ALAS1
RBP2	-1.184	transporter			0.0411	CDH1
USP20	-1.179	peptidase			0.0411	VCAM1
SECISBP2	-1.161	translation regulator			0.0411	GPX3
ARNTL2	-1.156	transcription regulator			0.0411	THBD
RRAS2	-1.155	enzyme			0.0411	CDH1
PHF5A	-1.153	transcription regulator			0.0411	GJA1
ARCN1	-1.134	other			0.0411	APP
BRINP1	-1.131	peptidase			0.0411	ESR1
COL5A1	-1.129	other			0.0411	FN1
SORCS1	-1.124	transporter			0.0411	APP
EXOC8	-1.122	other			0.0411	CDH1
CD84	-1.12	other			0.0411	IL18
ABI2	-1.109	other			0.0411	WASF1
KRT1	-1.098	other			0.0411	IL18
ANXA13	-1.094	other			0.0411	CD80
VPS36	-1.093	other			0.0411	ESR1
PIBF1	-1.088	other			0.0411	IL10
WDR1	-1.081	other			0.0411	IL18
ALX4	-1.071	transcription regulator			0.0411	NCAM1
PAK3	-1.069	kinase			0.0411	APP
IL5RA	-1.056	transmembrane receptor			0.0411	Usp17la (includes others)
PDCD6IP	-1.055	other			0.0411	ESR1
RGN	-1.052	enzyme			0.0411	BCL2
GPR87	-1.052	G-protein coupled receptor			0.0411	PROM1
SYT11	-1.051	transporter			0.0411	IL10
RPL19	-1.046	other			0.0411	CXCL10
ANTXR1	-1.039	transmembrane receptor			0.0411	HSPA1A/HSPA1B
STK24	-1.039	kinase			0.0411	CDH1
NCKAP1	-1.039	other			0.0411	WASF1
KLC1	-1.025	other			0.0411	APP
PLOD1	-1.024	enzyme			0.0411	GJA1
N4BP2L2	-1.022	transcription regulator			0.0411	ELANE
PTGR2	-1.021	enzyme			0.0411	FABP4
HDLBP	-1.02	transporter			0.0411	CSF1R
RIT1	-1.019	enzyme			0.0411	BCL2
SOS2	-1.015	other			0.0411	SELL
NAPA	-1.005	transporter			0.0411	BCL2
TADA2B	-1.004	peptidase			0.0411	CD19
PRPF4	-1.002	other			0.0411	CCL5
SLC11A2	1.008	transporter			0.0411	APP
CLPX	1.009	enzyme			0.0411	ALAS1
F8	1.029	other			0.0411	IL2RA
ENTPD7	1.058	enzyme			0.0411	APP
RGMB	1.066	other			0.0411	CDH1
MKI67	1.068	other			0.0411	CDH1
TPD52	1.075	other			0.0411	BCL2
CSGALNACT1	1.076	enzyme			0.0411	IL10
HOOK3	1.08	other			0.0411	MSR1
COL3A1	1.096	other			0.0411	FN1
PICALM	1.107	other			0.0411	APP
RBBP9	1.121	other			0.0411	CDH1
NTHL1	1.122	enzyme			0.0411	IL10
TONSL	1.124	transcription regulator			0.0411	CCL5
FBXL20	1.129	enzyme			0.0411	APP
QPCT	1.137	enzyme			0.0411	APP
DACT1	1.142	other			0.0411	DVL2
ITM2C	1.15	other			0.0411	APP
ZDHHC21	1.16	enzyme			0.0411	APP
CACNG8	1.184	ion channel			0.0411	CNIH2
SYNJ1	1.195	phosphatase			0.0411	APP
CAV2	1.215	other			0.0411	CAV1
Abcb1b	1.234	transporter			0.0411	APP
WBP2	1.247	transcription regulator			0.0411	ESR1
CELSR3	1.251	G-protein coupled receptor			0.0411	Nrg1
IQSEC1	1.263	other			0.0411	CDH1
SNAPIN	1.264	other			0.0411	APP
CHL1	1.266	other			0.0411	NCAM1
Cbr2	1.272	enzyme			0.0411	FABP4
CMTM8	1.313	cytokine			0.0411	CDH1
CRB2	1.32	other			0.0411	APP
TSSK3	1.32	kinase			0.0411	IL10
SEPHS1	1.353	enzyme			0.0411	GPX3
HIST1H4B	1.412	other			0.0411	Hspa1b
NECTIN3	1.474	other			0.0411	Pvr
GSAP	1.482	peptidase			0.0411	APP
NLRP9	1.51	other			0.0411	IL18
Cd33	1.519	other			0.0411	APP
F11R	1.576	other			0.0411	CDH1
DMRT3	1.767	transcription regulator			0.0411	NEUROG2
CD177	2.565	other			0.0411	PRTN3
IFIT1	2.888	other			0.0411	CXCL10
Clec4b2	3.117	other			0.0411	IL10
Cd64		group			0.0411	IL10
BMP2/4		group			0.0411	Hamp/Hamp2
Pp2b		complex			0.0411	ALOX12
adenosine deaminase		group			0.0411	CXCL3
Sox		group			0.0411	FGF3
SHIP		group			0.0411	Klra2
FENDRR		other			0.0411	FN1
ECE		group			0.0411	APP
Rig1		other			0.0411	IFIT1
MHC CLASS I (family)		group			0.0411	Trbv13-2
Testosterone-AR dimer		complex			0.0411	KLK3
9530018H14Rik		other			0.0411	CDH1
hyaluronidase		group			0.0411	FN1
HLA-B27		complex			0.0411	HLA-DQA1
Fcer		group			0.0411	IL10
KLRC3		transmembrane receptor			0.0411	IL2RA
mir-592		microRNA			0.0411	NGFR
miR-466l-3p (miRNAs w/seed AUAAAUA)		mature microRNA			0.0411	IL10
mir-197		microRNA			0.0411	IL18
Igha		other			0.0411	IGHM
CCL13		cytokine			0.0411	IL10
CCL8		cytokine			0.0411	IL10
FDCSP		other			0.0411	CDH1
RANBP2		enzyme			0.0411	FN1
MMP12	2.491	peptidase		1.982	0.0413	APP.CCL5.CXCR2.IL6ST.MMP13.PSAP
SRC	-1.063	kinase		0.78	0.0415	CDH1.CXCL10.FGR.FN1.GJA1.KLK3.SLC4A7.VCAM1
miR-194-3p (and other miRNAs w/seed CAGUGGG)		mature microRNA		-1.732	0.0428	CD177.CYP4V2.GPR68.PAPPA.PGLYRP1.PIGZ.PPARD.PROCR.SLC22A4.SYNGR1.TIFAB.TPST1
ITK	-1.343	kinase		0.415	0.0433	CCL5.EOMES.IL10.Klrc2/Klrc3.Ly6a (includes others).Serpina3g (includes others).SLAMF7
GATA6	-1.167	transcription regulator		1.166	0.0434	CAV1.Chil3/Chil4.DAB2.DPP4.EDN1.IRF8.LDHB.MRC1.Saa3.SCD.SULT2A1
miR-6879-3p (miRNAs w/seed GUCACCC)		mature microRNA		0.632	0.0435	CCL5.CDHR3.FADS6.HOXA7.IL10.MPEG1.PLIN5.RANGRF.SLC17A3.ZNF773
CD4	-1.037	transmembrane receptor		0.882	0.0449	BCL2.IL10.IL15.IL2RA
miR-1976 (and other miRNAs w/seed CUCCUGC)		mature microRNA		-1.387	0.045	ALDH3B1.CCL5.CD177.DES.IL18.P3H4.SLC28A2.SLC50A1.SNX8.SYNPO2.TMEM106A.TSLP.ZNF14
CAV1	1.719	transmembrane receptor		0.298	0.0454	CAV1.CD14.CDH1.CSF1R.ESR1.IL10.PROM1.SLC7A2.ST6GAL1.VCAM1
FGF19	1.128	growth factor			0.0459	Cyp2d9 (includes others).FBP1.MMP12.PROM1.Saa3.SCD.SCN1B
CCL11	-1.116	cytokine		-0.068	0.0461	AIF1.BCL2.CXCL3.DPP4.ITGA2
IGFBP2	-1.102	other		0.292	0.0461	DDAH1.ESR1.FN1.MMP13.NF1
BACH2	1.216	transcription regulator		0.44	0.0461	BCL2.FAM20C.IL10.IL12RB2.RORC
miR-3182 (miRNAs w/seed CUUCUGU)		mature microRNA		-0.447	0.0461	AIF1.CDK2AP1.IGFBP7.TSLP.VAV3
miR-1264 (and other miRNAs w/seed AAGUCUU)		mature microRNA	Inhibited	-2.236	0.0461	DEPDC1B.GATM.LIN28A.MGARP.SULT2A1
ADM2	-1.254	other			0.0467	IL10.MRC1.MTUS1
UCN	-1.141	other			0.0467	CCL5.CXCL3.SULT2A1
IL17C	-1.109	cytokine			0.0467	BCL2.IL1A.IL36G
Mir122a.b		group			0.0467	BCL2.CXCL3.GALNT10
miR-4735-5p (miRNAs w/seed CUAAUUU)		mature microRNA			0.0467	CNGA1.RTKN2.TFEC
NRG1		growth factor		0.271	0.0467	ANGPT1.BCL2.CAV1.CDH1.CYR61.EDN1.FN1.GDA.GPX3.IL10.ITGB5.MSR1.SGSH.SLC4A7
miR-7856-5p (miRNAs w/seed UUUAAGG)		mature microRNA			0.0467	C4orf46.FABP2.RGCC
BSCL2	-1.081	other			0.0471	AKR1C3.FABP4.IGFBP5.LPL.MMP13.PTGS1
DNMT3A	1.402	enzyme		1.667	0.0472	CD38.CSF1R.CYSLTR1.MAPK13.PLD4.PTGS1.RCAN2.S100A1.SLIT2
IKZF1	-1.022	transcription regulator		-1.154	0.0474	AXL.DOCK1.GPR68.IFI16.IL10.IL7R.LHFPL2.LRP1.NCAM1.NGFR
SIRT1	-1.13	transcription regulator		-0.913	0.0475	ARNT2.CCL5.CDH1.DDX60.EBI3.ESR1.FABP4.FN1.GBP6.HLA-DQA1.IGHM.Iigp1.IL10.MMP13.NF1.Oasl2.SLC7A11.SP110.Tgtp1/Tgtp2.THBD
TGFB3	-1.335	growth factor		-0.919	0.0483	BCL2.CDH1.CYR61.FN1.GJA1.LTC4S.SCD.TSPAN13
miR-1970 (and other miRNAs w/seed GUGUCAC)		mature microRNA		1.134	0.0485	IL10.MS4A4A.NCAM1.SCD.SGSH.SLC18A2.TMEM267
CASP1	-1.328	peptidase		1.266	0.0493	CDH1.IL18.IL1A.SCD
NQO1	-1.262	enzyme		-1	0.0493	BCL2.CCL5.CSF3R.VCAM1
TEAD4	-1.085	transcription regulator			0.0493	CYR61.DES.Elf5.EOMES
SELPLG	1.054	other		1	0.0493	BCL2A1.IL10.IL1R2.THBD
DCN	-1.268	other			0.0497	CDH1.CXCL10.HLA-DQA1.MMP13.VCAM1
TCF4	1.167	transcription regulator		1.964	0.0517	EDN1.FN1.HSD11B1.IFI16.Ly6a (includes others).mir-30.MMP13.RASGRP2.SELL.Serpina3g (includes others).SLAMF7.VCAN.VSIR
TCF12	-1.068	transcription regulator	Activated	2.123	0.0534	CDH1.FN1.GJA1.IL7R.NGFR
COL18A1	-1.069	other		-1.937	0.057	BCL2.EDN1.F7.FN1.IL18.KNG1.MXI1
SNAI2	-1.431	transcription regulator		1.982	0.0573	AXL.CDH1.CYR61.FN1.ITGA3
miR-1270 (and other miRNAs w/seed UGGAGAU)		mature microRNA	Inhibited	-2.121	0.0586	CALN1.CCL22.CSF3R.HLA-DQA1.IRF8.LYZ.MSR1.TMEM106A
BRD4		kinase	Activated	2.191	0.0614	BCL2.BCL3.FN1.IL2RA.IL7R.IRF8.ITGB5.SLC38A5.SLC7A2
TNFSF10	-1.401	cytokine	Activated	2.381	0.0636	BCL2.CD14.IFI16.IFIT1.IL2RA.ISG15
miR-349 (and other miRNAs w/seed AGCCCUG)		mature microRNA		-1.89	0.0697	CD226.GPC1.MYCT1.SYNGR1.TIFAB.TMEM217.ZDHHC15
HTT	1.139	transcription regulator		1.897	0.0729	APP.BCL2.BCL3.CCL5.CDK2AP1.CPNE5.CSF1R.CTDSP1.FN1.GCLC.GPC1.GPX3.GSTA5.Hamp/Hamp2.Hspa1b.IFI16.IGFBP5.IL15.KCTD17.KLF4.LDHB.LTF.MPEG1.Mup1 (includes others).NGFR.Pou3f1.PPARD.PROM1.RASGRP2.Serpina3g (includes others).Serpinb9f (includes others).SLC40A1.TGFBI.VCAM1
FOSL1	1.225	transcription regulator		1.982	0.0792	AXL.GCLC.IL10.MMP13.THBD
MAP2K1	1.122	kinase		1.767	0.0812	BCL2.BCL2A1.CCL5.CSTA.CXCL3.DAB2.DPP4.IL1A.MMP12.MMP13
ARNT	1.292	transcription regulator		-1.98	0.083	BCL2.CAV1.CCR5.CD81.EDN1.IGHM.IL10.SELL
NPC1	1.385	transporter		-1.982	0.0864	CAV1.LPL.SCD.STAT2
PRKAA1	1.03	kinase		-1.8	0.0957	BCL2.CD302.DDAH1.DLGAP2.Ly6a (includes others).MGST1.VCAM1
POU5F1	1.35	transcription regulator	Activated	2.458	0.103	BCL2.BCL2A1.CARD6.CDH1.CXCL10.EOMES.KLF4.Meis1.mir-30.NCAM1.NR2F2.ONECUT1.PROM1
RHO	1.113	G-protein coupled receptor	Inhibited	-2.236	0.105	APP.CSF1R.CTSS.HIST1H2BA.NCAM1
miR-3117-5p (miRNAs w/seed GACACUA)		mature microRNA	Inhibited	-2.236	0.105	AMIGO2.IL36G.IL6ST.LIN28A.PLD1
miR-3120-5p (miRNAs w/seed CUGUCUG)		mature microRNA		-1.89	0.126	CALN1.F7.FCGR1A.OLR1.PLD1.PROCR.TMEM106A
miR-556-3p (miRNAs w/seed UAUUACC)		mature microRNA		-1.982	0.126	ADRB2.FCGR3A/FCGR3B.FGFBP1.MPND
miR-3183 (and other miRNAs w/seed CCUCUCU)		mature microRNA	Activated	2.887	0.132	CALN1.CCR5.CMKLR1.DES.DNAJC5G.GJA1.IGFBP5.LRP11.LYPD6B.NRXN1.PPP3R2.SPIN2A/SPIN2B
OGA	-1.089	enzyme	Inhibited	-2	0.146	CAV1.CD302.CDH1.CEACAM1.DAB2.FBP1.FGFBP1.FN1.IGFBP5.IP6K3.ITGA2.ITGB5.PFKM.PROM1.Saa3.SLFN12L
RUNX2	1.461	transcription regulator		1.751	0.146	BCL2.CCR5.CDH1.FN1.GADD45B.MMP13.RGCC
FBXW7	1.051	enzyme		-1.953	0.149	DGAT1.DGAT2.FABP4.FGFBP1
BMP2	-1.402	growth factor	Activated	2.488	0.152	BCL2.CDH1.FABP4.FN1.GADD45B.Hamp/Hamp2.IFI16.IGFBP5.KLF4.MMP13.VCAN
miR-7032-3p (and other miRNAs w/seed UCCUCUC)		mature microRNA		1.897	0.154	CMKLR1.EDN1.IGFBP5.IL7R.KNG1.LRP11.NRXN1.PPP3R2.SPIN2A/SPIN2B.TTL
miR-6888-3p (and other miRNAs w/seed UCUGUCU)		mature microRNA	Inhibited	-2.828	0.156	F7.FCGR1A.HTR7.OLR1.PLD1.PROCR.TMEM106A.VAV3
miR-1299 (miRNAs w/seed UCUGGAA)		mature microRNA	Activated	2.121	0.171	C18orf63.CALN1.GUCA2A.OR2AG1.PAQR3.PTGS1.RYK.SLC27A2
SMAD2	1.014	transcription regulator		1.969	0.173	CDH1.FN1.GADD45B.Hamp/Hamp2.MMP13
EGR1	-1.108	transcription regulator	Activated	2.574	0.188	APP.CAV1.CDH1.CLU.CXCL3.FN1.GADD45B.LYZ.PEG10.VCAM1
Calmodulin		group	Inhibited	-2	0.189	Aldh1a7.BCL2.CPNE5.TSPAN17
CLOCK	-1.114	transcription regulator		1.912	0.201	APP.ARNT2.CEMIP.CHST3.Erv3.F7.GADD45B.GJA1.Hspa1b.IGFBP5.SCD.THBD.TPST1
CHD4	1.006	enzyme		1.982	0.206	1700048O20Rik.NGFR.Pou3f1.RORC
THRA	-1.023	ligand-dependent nuclear receptor	Inhibited	-2.219	0.212	APP.CXCL10.CXCL3.DES.LPL.PROM1.RCAN2
miR-4308 (and other miRNAs w/seed CCCUGGA)		mature microRNA		1.897	0.226	CALN1.CCL24.DENND5B.FXYD4.GUCA2B.IFNLR1.LALBA.NRP2.OR5T2.TTC9
miR-8081 (miRNAs w/seed UUGAGUC)		mature microRNA	Inhibited	-2	0.232	ASPRV1.CD14.DOCK7.IL36G
miR-570-3p (miRNAs w/seed GAAAACA)		mature microRNA		1.89	0.236	BPIFC.CXCL10.GSTA5.KHDRBS2.LEKR1.QKI.TMEM117
miR-4524a-3p (miRNAs w/seed GAGACAG)		mature microRNA	Inhibited	-2.121	0.24	ALOX12.FBP1.FCGR3A/FCGR3B.HSD11B1.IL10.LRG1.SLC28A2.TMEM106A
miR-27a-3p (and other miRNAs w/seed UCACAGU)		mature microRNA	Inhibited	-2.358	0.255	BCL3.CNN3.GCA.IFI16.INPP1.MMP13.MS4A7.NR2F2.NRP2.PDE7B.RCAN2.TSLP
miR-5696 (miRNAs w/seed UCAUUUA)		mature microRNA	Inhibited	-2	0.259	CAMSAP2.GPR84.RTKN2.SERPINB10
miR-6976-5p (and other miRNAs w/seed AGGGAAG)		mature microRNA	Activated	2.121	0.269	C20orf96.CALN1.CMKLR1.CXCL10.LALBA.PPP3R2.SLC17A3.ZDHHC15
miR-3192-5p (miRNAs w/seed CUGGGAG)		mature microRNA	Inhibited	-2.111	0.27	BCL3.CALN1.CD177.HOXA7.IFNLR1.MAPK13.MCEMP1.OLR1.PRICKLE2.S100A1.SLFN12L
miR-4689 (and other miRNAs w/seed UGAGGAG)		mature microRNA		1.89	0.293	CD19.DDAH1.DNAJC5G.GSDMC.TSLP.TTC9.ZNF676
MED1	-1.006	transcription regulator		1.98	0.305	BCL3.FABP4.IRF8.KLF4.KLK3.NF1.OLR1.SULT2A1
miR-135a-1-3p (and other miRNAs w/seed AUAGGGA)		mature microRNA	Activated	2	0.305	H2AFY2.IL2RA.PPP3R2.SLC17A3
miR-516b-5p (miRNAs w/seed UCUGGAG)		mature microRNA		-1.897	0.307	AIF1.CD177.DDAH1.GALNT10.IL6ST.MS4A4A.PEG10.PIK3R5.PTGS1.SLIT2
miR-1273h-5p (and other miRNAs w/seed UGGGAGG)		mature microRNA	Inhibited	-2.268	0.307	ALDH3B1.APOC2.BCL3.CALN1.CCL22.CDH1.CLEC7A.CSF3R.CXCL10.CYP4V2.ELOVL7.ERVFRD-1.FKBP1B.GPC1.GPR84.MAPK13.MARVELD2.MYCT1.NANP.OLR1.PIGZ.PPARD.PPEF2.SIRPB1.SLFN12L.SPACA9.SYNGR1.TMEM106A
miR-4732-5p (miRNAs w/seed GUAGAGC)		mature microRNA	Inhibited	-2	0.315	CXCL10.CYP39A1.MS4A6A.PLD1
miR-4999-5p (miRNAs w/seed GCUGUAU)		mature microRNA	Inhibited	-2.236	0.319	CAV1.CCL22.GBE1.PLD1.RHOU
miR-4785 (miRNAs w/seed GAGUCGG)		mature microRNA	Activated	2	0.324	ERVFRD-1.HSPA12B.TLE1.UNCX
miR-2115-5p (miRNAs w/seed GCUUCCA)		mature microRNA	Inhibited	-2.121	0.336	GBP6.IPCEF1.MAPK13.MPEG1.MS4A4A.PIK3C2A.PPP1R3B.TSPAN11
miR-454-5p (miRNAs w/seed CCCUAUC)		mature microRNA	Inhibited	-2	0.352	GNG11.LIN28A.PIK3R5.SIGLEC9
miR-1343-3p (and other miRNAs w/seed UCCUGGG)		mature microRNA		-1.941	0.365	ACOD1.APOC2.BPIFC.CCL5.CTDSP1.CYTL1.DAGLB.GJB3.HOXA7.IPCEF1.SIRPB1.SYNGR1.TSPAN11
miR-6838-3p (miRNAs w/seed AGUCCUG)		mature microRNA	Inhibited	-2	0.39	AMPD3.ELOVL7.F13A1.GPR84
miR-127-5p (miRNAs w/seed UGAAGCU)		mature microRNA	Activated	2	0.399	FNDC8.HSPA1A/HSPA1B.SHC3.ZDHHC15
miR-7113-5p (and other miRNAs w/seed CCAGGGA)		mature microRNA		-1.807	0.407	CALN1.DGAT2.DLGAP2.DNAJC5G.IL7R.IPCEF1.LPCAT1.MS4A4A.PRRT4.SCD.SLC25A37.SYNGR1.TIFAB.TMEM106A.VSIR
miR-6834-5p (miRNAs w/seed UGAGGGA)		mature microRNA	Inhibited	-2.236	0.409	APOC2.CNN3.MRGPRX3.SELL.SLIT2
miR-324-3p (and other miRNAs w/seed CACUGCC)		mature microRNA	Inhibited	-2	0.418	GCHFR.PROCR.RHAG.SLAMF7
miR-128-3p (and other miRNAs w/seed CACAGUG)		mature microRNA		-1.89	0.42	DMKN.EBI3.FCGR1A.GCA.IL13RA1.LAPTM4B.TAAR5
miR-1295b-3p (miRNAs w/seed AUAGGCC)		mature microRNA	Inhibited	-2	0.436	ABCC5.ELOVL7.LHFPL2.RDH12
CDKN2A	1.17	transcription regulator	Activated	2.144	0.441	BCL2.CCL22.CCL24.CCL5.CXCL10.CXCR2.IGFBP5.IL15.IL1A.IL1R2.KLK3.MRC1
miR-4738-5p (miRNAs w/seed CCAGCGC)		mature microRNA	Inhibited	-2.236	0.441	DLGAP2.F7.FAM20C.GPX3.MMP25
miR-762 (and other miRNAs w/seed GGGCUGG)		mature microRNA	Activated	2	0.443	AFF3.APOC2.ARNT2.CCL24.CHST3.CNIH2.CNTNAP5.CPNE2.CPNE5.CSF3R.CTDSP1.DES.GALNT10.GUCA2B.HOXA7.IGFBP5.ILDR1.IPO4.KRT71.MMP25.MUC6.NGFR.PIK3R5.PPARD.PPP3R2.PRAM1.PRR9.PRRT4.RUBCNL.SCN4A.SLCO2B1.TIFAB.TMC7.TREM2.TSPAN11.VSIR
miR-205-5p (and other miRNAs w/seed CCUUCAU)		mature microRNA	Inhibited	-2	0.446	CAMSAP2.CES1.ELOVL7.LRP1
miR-1199-3p (miRNAs w/seed GCGGCCG)		mature microRNA	Inhibited	-2.236	0.449	GADD45B.HOXA7.SCN1B.SNX8.UNC93B1
miR-1225-3p (miRNAs w/seed GAGCCCC)		mature microRNA		-1.897	0.467	CCL22.CD177.FKBP1B.HID1.LRG1.PLD1.SPIN2A/SPIN2B.TGFBI.TIFAB.TMEM125
TSC2	-1.032	other	Inhibited	-2	0.473	CXCL10.GPNMB.SCD.SMPDL3A
miR-1306-5p (miRNAs w/seed CACCUCC)		mature microRNA		-1.912	0.48	CYP4V2.FADS6.FBXL5.FCGR3A/FCGR3B.SIRPB1.SPIN2A/SPIN2B.TLR6
miR-6929-5p (and other miRNAs w/seed GGGAGGA)		mature microRNA	Inhibited	-2.132	0.503	APOC2.BCL3.C20orf96.CALN1.CCL22.CDH1.CDK2AP1.CSF3R.CTDSP1.DMKN.GPR132.LDLRAP1.MAPK13.MBD6.MYCT1.NANP.PGLYRP1.SIRPB1.SPACA9.STAT2.SYNGR1.TMEM106A
miR-1587 (and other miRNAs w/seed UGGGCUG)		mature microRNA		1.897	0.516	ARNT2.CABP5.CD177.CD96.CNIH2.GPR68.GUCA2B.PPP3R2.TIFAB.TSPAN11
E2F3	-1.141	transcription regulator	Activated	2.449	0.523	AKR1C3.EDN1.HIST1H3D.LPL.Raet1d/Raet1e.THBD
miR-1302 (and other miRNAs w/seed UGGGACA)		mature microRNA		-1.912	0.526	FCGR3A/FCGR3B.IL7R.ITGB5.KRT222.OLR1.PPARD.SIGLEC10
ERG	1.219	transcription regulator	Activated	2.39	0.528	ADRB2.ALOX12.CDH1.DOCK1.KLK3.RAPGEF5.RCAN2.SLIT2
STK11	1.103	kinase		-1.987	0.534	AVIL.CDH1.CSF3R.Cxcl3.CYP4V2.DLGAP2.FN1.GADD45B.IGFBP5.IL1A.VAV3
miR-4267 (miRNAs w/seed CCAGCUC)		mature microRNA	Inhibited	-2.828	0.54	GADD45B.IL1RL2.PLD1.RUBCNL.TBC1D2.TIFAB.TMEM106A.TSPAN17
RB1	1.165	transcription regulator	Inhibited	-2.403	1	ATP1B1.BCL2.CDH1.EOMES.FABP2.FN1.PTGS1
CST5	1.423	other		-1.89	1	CAV1.CDH1.CEMIP.GDA.MAPK13.SLC7A11.VCAN
miR-675-5p (and other miRNAs w/seed GGUGCGG)		mature microRNA	Inhibited	-2	1	ALDH3B1.SCN1B.TGFBI.TIFAB
miR-544b (miRNAs w/seed CCUGAGG)		mature microRNA	Inhibited	-2	1	C1orf210.CCL22.RDH16.SP110
miR-19b-3p (and other miRNAs w/seed GUGCAAA)		mature microRNA		1.914	1	ESR1.GJA1.PHF11.PRICKLE2.QKI.STK26.TMEM117
miR-181a-5p (and other miRNAs w/seed ACAUUCA)		mature microRNA	Activated	2.158	1	BCL2.CPNE2.ESR1.SCD.ZNF14
miR-137-3p (miRNAs w/seed UAUUGCU)		mature microRNA	Inhibited	-2.236	1	DMRT3.GCA.HLA-DQA1.RAPGEF5.UNC93B1
miR-483-3p (miRNAs w/seed ACUCCUC)		mature microRNA	Inhibited	-2	1	APOC2.FCGR1A.INPP1.MS4A7
miR-1295b-5p (and other miRNAs w/seed ACCCAGA)		mature microRNA	Inhibited	-2	1	CCL22.FADS6.GCNT2.MPEG1
miR-4640-5p (and other miRNAs w/seed GGGCCAG)		mature microRNA	Inhibited	-2.183	1	ALDH3B1.APOC2.BCL2.CCL22.ERMAP.GBP6.HLA-DQA1.IRF5.KCNK5.KCTD17.P2RY6.PLD4.SIGLEC9.SLC38A5.SYNGR1.TIGD5.TSPAN11
miR-744-3p (miRNAs w/seed UGUUGCC)		mature microRNA	Inhibited	-2	1	CD226.IL18.SIGLEC10.SIGLEC9
miR-3120 (and other miRNAs w/seed ACAGCAA)		mature microRNA	Inhibited	-2	1	MSR1.PEG10.PXYLP1.TLR8
miR-204-3p (and other miRNAs w/seed CUGGGAA)		mature microRNA	Inhibited	-2.236	1	ANKRD22.CD177.GNG11.LRG1.SLAMF7
miR-103-3p (and other miRNAs w/seed GCAGCAU)		mature microRNA	Inhibited	-2.121	1	CD80.HSDL1.LONRF3.NF1.OR52E8.SLA2.SLC7A2.VCAN
miR-145-5p (and other miRNAs w/seed UCCAGUU)		mature microRNA		-1.969	1	CES1.DAB2.KLF4.SRGAP2
miR-491-5p (and other miRNAs w/seed GUGGGGA)		mature microRNA		-1.886	1	AMPD3.ARHGEF11.ARNT2.C1orf210.CCL22.CD177.CHST3.GJB3.GPX3.LAPTM4B.MRVI1.NGFR.PEG10.PPP1R3B.SP110.TBC1D2.TTC9.UNC93B1
miR-3199 (and other miRNAs w/seed GGGACUG)		mature microRNA	Activated	2.121	1	ADAM33.BCL2.CD19.DNAJC5G.FGFBP1.IL2RA.RAB26.RCAN2
miR-3922-5p (miRNAs w/seed CAAGGCC)		mature microRNA	Inhibited	-2.236	1	C1orf210.CD2AP.GADD45B.GJA5.MAPK13
miR-3160-3p (miRNAs w/seed GAGCUGA)		mature microRNA	Inhibited	-2	1	C4orf46.LYZ.P2RY6.PROCR
miR-3158-3p (miRNAs w/seed AGGGCUU)		mature microRNA	Activated	2	1	CALN1.RANBP17.ZNF253.ZNF676
miR-4742-5p (miRNAs w/seed CAGGCAA)		mature microRNA	Activated	2	1	ESR1.NGFR.QKI.TTL
miR-504-3p (and other miRNAs w/seed GGGAGAG)		mature microRNA		-1.943	1	ARFGEF3.CCL22.CCR5.CXCL10.GPR84.IFNLR1.IRF5.MAPK13.PIGZ.SSX4/SSX4B.ST6GAL1
miR-3679-3p (miRNAs w/seed UUCCCCC)		mature microRNA	Activated	2.309	1	CALN1.CDHR3.CNIH2.GEM.GPR68.ITGA2.LIN28A.LYPD6B.RANGRF.S100Z.SCRG1.SLC6A15
miR-149-3p (and other miRNAs w/seed GGGAGGG)		mature microRNA	Inhibited	-2.287	1	APOC2.ARHGEF11.ATP1B2.AXL.BCL3.C1orf210.C20orf96.CALN1.CCL22.CHST3.CNIH2.CSF1R.CSF3R.CTDSP1.DDAH1.DES.DNAJC5G.EPX.FKBP1B.GJA5.GPC1.HOXA7.IGFBP5.MAPK13.MS4A4A.MTUS1.NGFR.PGLYRP1.PPARD.PRTN3.RORC.S100A1.SCD.SCN1B.SIRPB1.SPACA9.SYNGR1.TBC1D24.TMEM106A.TSPAN11.UNC93B1.VSIR.XYLT1
miR-4713-3p (miRNAs w/seed GGGAUCC)		mature microRNA	Activated	2.236	1	DNAJC5G.GALNT10.ILDR1.KRT71.ZDHHC15
miR-4300 (and other miRNAs w/seed GGGAGCU)		mature microRNA	Inhibited	-2.714	1	ASPRV1.CALN1.CCL22.ERMAP.GJB3.HOXA7.LONRF3.MYCT1.OR52E4.PEG10.TIFAB
miR-4474-3p (miRNAs w/seed UGUGGCU)		mature microRNA	Inhibited	-2.236	1	CYSLTR1.DAB2.MCEMP1.SIRPB1.TIFAB
miR-625-5p (and other miRNAs w/seed GGGGGAA)		mature microRNA		1.789	1	CCL22.EDN1.ESR1.EXOG.GEM.GIMAP1.IP6K3.LALBA.LAPTM4B.LY6G5B.MYCT1.PHYH.PKDREJ.PSAP.QKI.RANGRF.SLC22A25.TSPAN11.TTC9.ZDHHC15
miR-219b-5p (and other miRNAs w/seed GAUGUCC)		mature microRNA	Activated	2	1	DNAJC5G.HS6ST3.LALBA.PNMA1
miR-4291 (and other miRNAs w/seed UCAGCAG)		mature microRNA	Inhibited	-2	1	CD177.FGFBP1.MGST1.SHTN1
miR-4706 (and other miRNAs w/seed GCGGGGA)		mature microRNA	Inhibited	-2.111	1	CLU.GHDC.GJA1.GPC1.KRT71.MMP25.PLD4.PRSS22.SCN1B.SNX8.THBD
miR-6840-5p (miRNAs w/seed CCCCCGG)		mature microRNA	Activated	2	1	HSPA12B.PLIN5.QKI.ZDHHC14
miR-6512-3p (and other miRNAs w/seed UCCAGCC)		mature microRNA	Inhibited	-2.236	1	ASPRV1.BCL2A1.GPC1.IL1RL2.MAPK13
miR-6871-5p (miRNAs w/seed AUGGGAG)		mature microRNA	Activated	2	1	ADAMTS3.CALN1.KHDRBS2.TSPAN13
miR-585-5p (miRNAs w/seed UAGCACA)		mature microRNA	Inhibited	-2	1	FKBP1B.HIST1H3D.IL6ST.LHFPL2
miR-6827-5p (miRNAs w/seed GGGAGCC)		mature microRNA		-1.89	1	CYSLTR1.GHDC.GJB3.MPO.POLG.PPARD.SYNGR1
